# Supplementary material for: SGLT2 inhibition, high-density lipoprotein, and kidney function: a mendelian randomization study
Source: Lipids Health Dis. 2024 Mar 20;23:84. doi: 10.1186/s12944-024-02072-6 (PMC10953263; doi:10.1186/s12944-024-02072-6)
Supplement: Supplementary file 1 — Supplementary Material 1 [file 12944_2024_2072_MOESM1_ESM.xlsx]

## Sheet: Sheet1
Phenotype	Consortium	Sample size	Ancestry	IEU OpenGWAS ID or study reference
SGLT2 inhibition	UK Biobank	344182	European	ukb-d-30750_irnt
Type 2 diabetes mellitus	DIAGRAM	933970	European	Nat Genet. 2022; 54(5):560-572
kidney function	CKDGen		European	Nat Genet. 2019;51(6):957–72； Nat Commun. 2019;10(1):4130.
Circulating metabolities
Acetate	Nightingale Health	115046	European	met-d-Acetate
Acetoacetate	Nightingale Health	115075	European	met-d-Acetoacetate
Acetone	Nightingale Health	115075	European	met-d-Acetone
Alanine	Nightingale Health	115074	European	met-d-Ala
Albumin	Nightingale Health	115060	European	met-d-Albumin
Apolipoprotein A1	Nightingale Health	115078	European	met-d-ApoA1
Apolipoprotein B	Nightingale Health	115078	European	met-d-ApoB
Ratio of apolipoprotein B to apolipoprotein A1	Nightingale Health	115078	European	met-d-ApoB_by_ApoA1
3-Hydroxybutyrate	Nightingale Health	113595	European	met-d-bOHbutyrate
Total cholines	Nightingale Health	114999	European	met-d-Cholines
Citrate	Nightingale Health	115064	European	met-d-Citrate
Clinical LDL cholesterol	Nightingale Health	115078	European	met-d-Clinical_LDL_C
Creatinine	Nightingale Health	110058	European	met-d-Creatinine
Docosahexaenoic acid	Nightingale Health	114999	European	met-d-DHA
Ratio of docosahexaenoic acid to total fatty acids	Nightingale Health	114999	European	met-d-DHA_pct
Glutamine	Nightingale Health	114750	European	met-d-Gln
Glucose	Nightingale Health	114867	European	met-d-Glucose
Glycine	Nightingale Health	114972	European	met-d-Gly
Glycoprotein acetyls	Nightingale Health	115078	European	met-d-GlycA
HDL cholesterol	Nightingale Health	115078	European	met-d-HDL_C
Cholesteryl esters in HDL	Nightingale Health	115078	European	met-d-HDL_CE
Free cholesterol in HDL	Nightingale Health	115078	European	met-d-HDL_FC
Total lipids in HDL	Nightingale Health	115078	European	met-d-HDL_L
Concentration of HDL particles	Nightingale Health	115078	European	met-d-HDL_P
Phospholipids in HDL	Nightingale Health	115078	European	met-d-HDL_PL
Average diameter for HDL particles	Nightingale Health	115078	European	met-d-HDL_size
Triglycerides in HDL	Nightingale Health	115078	European	met-d-HDL_TG
Histidine	Nightingale Health	114895	European	met-d-His
Cholesterol in IDL	Nightingale Health	115078	European	met-d-IDL_C
Cholesterol to total lipids ratio in IDL	Nightingale Health	115078	European	met-d-IDL_C_pct
Cholesteryl esters in IDL	Nightingale Health	115078	European	met-d-IDL_CE
Cholesteryl esters to total lipids ratio in IDL	Nightingale Health	115078	European	met-d-IDL_CE_pct
Free cholesterol in IDL	Nightingale Health	115078	European	met-d-IDL_FC
Free cholesterol to total lipids ratio in IDL	Nightingale Health	115078	European	met-d-IDL_FC_pct
Total lipids in IDL	Nightingale Health	115078	European	met-d-IDL_L
Concentration of IDL particles	Nightingale Health	115078	European	met-d-IDL_P
Phospholipids in IDL	Nightingale Health	115078	European	met-d-IDL_PL
Phospholipids to total lipids ratio in IDL	Nightingale Health	115078	European	met-d-IDL_PL_pct
Triglycerides in IDL	Nightingale Health	115078	European	met-d-IDL_TG
Triglycerides to total lipids ratio in IDL	Nightingale Health	115078	European	met-d-IDL_TG_pct
Isoleucine	Nightingale Health	115075	European	met-d-Ile
Cholesterol in large HDL	Nightingale Health	115078	European	met-d-L_HDL_C
Cholesterol to total lipids ratio in large HDL	Nightingale Health	115078	European	met-d-L_HDL_C_pct
Cholesteryl esters in large HDL	Nightingale Health	115078	European	met-d-L_HDL_CE
Cholesteryl esters to total lipids ratio in large HDL	Nightingale Health	115078	European	met-d-L_HDL_CE_pct
Free cholesterol in large HDL	Nightingale Health	115078	European	met-d-L_HDL_FC
Free cholesterol to total lipids ratio in large HDL	Nightingale Health	115078	European	met-d-L_HDL_FC_pct
Total lipids in large HDL	Nightingale Health	115078	European	met-d-L_HDL_L
Concentration of large HDL particles	Nightingale Health	115078	European	met-d-L_HDL_P
Phospholipids in large HDL	Nightingale Health	115078	European	met-d-L_HDL_PL
Phospholipids to total lipids ratio in large HDL	Nightingale Health	115078	European	met-d-L_HDL_PL_pct
Triglycerides in large HDL	Nightingale Health	115078	European	met-d-L_HDL_TG
Triglycerides to total lipids ratio in large HDL	Nightingale Health	115078	European	met-d-L_HDL_TG_pct
Cholesterol in large LDL	Nightingale Health	115078	European	met-d-L_LDL_C
Cholesterol to total lipids ratio in large LDL	Nightingale Health	115078	European	met-d-L_LDL_C_pct
Cholesteryl esters in large LDL	Nightingale Health	115078	European	met-d-L_LDL_CE
Cholesteryl esters to total lipids ratio in large LDL	Nightingale Health	115078	European	met-d-L_LDL_CE_pct
Free cholesterol in large LDL	Nightingale Health	115078	European	met-d-L_LDL_FC
Free cholesterol to total lipids ratio in large LDL	Nightingale Health	115078	European	met-d-L_LDL_FC_pct
Total lipids in large LDL	Nightingale Health	115078	European	met-d-L_LDL_L
Concentration of large LDL particles	Nightingale Health	115078	European	met-d-L_LDL_P
Phospholipids in large LDL	Nightingale Health	115078	European	met-d-L_LDL_PL
Phospholipids to total lipids ratio in large LDL	Nightingale Health	115078	European	met-d-L_LDL_PL_pct
Triglycerides in large LDL	Nightingale Health	115078	European	met-d-L_LDL_TG
Triglycerides to total lipids ratio in large LDL	Nightingale Health	115078	European	met-d-L_LDL_TG_pct
Cholesterol in large VLDL	Nightingale Health	115078	European	met-d-L_VLDL_C
Cholesterol to total lipids ratio in large VLDL	Nightingale Health	115067	European	met-d-L_VLDL_C_pct
Cholesteryl esters in large VLDL	Nightingale Health	115078	European	met-d-L_VLDL_CE
Cholesteryl esters to total lipids ratio in large VLDL	Nightingale Health	115067	European	met-d-L_VLDL_CE_pct
Free cholesterol in large VLDL	Nightingale Health	115078	European	met-d-L_VLDL_FC
Free cholesterol to total lipids ratio in large VLDL	Nightingale Health	115067	European	met-d-L_VLDL_FC_pct
Total lipids in large VLDL	Nightingale Health	115078	European	met-d-L_VLDL_L
Concentration of large VLDL particles	Nightingale Health	115078	European	met-d-L_VLDL_P
Phospholipids in large VLDL	Nightingale Health	115078	European	met-d-L_VLDL_PL
Phospholipids to total lipids ratio in large VLDL	Nightingale Health	115067	European	met-d-L_VLDL_PL_pct
Triglycerides in large VLDL	Nightingale Health	115078	European	met-d-L_VLDL_TG
Triglycerides to total lipids ratio in large VLDL	Nightingale Health	115067	European	met-d-L_VLDL_TG_pct
Linoleic acid	Nightingale Health	114999	European	met-d-LA
Ratio of linoleic acid to total fatty acids	Nightingale Health	114999	European	met-d-LA_pct
Lactate	Nightingale Health	114802	European	met-d-Lactate
LDL cholesterol	Nightingale Health	115078	European	met-d-LDL_C
Cholesteryl esters in LDL	Nightingale Health	115078	European	met-d-LDL_CE
Free cholesterol in LDL	Nightingale Health	115078	European	met-d-LDL_FC
Total lipids in LDL	Nightingale Health	115078	European	met-d-LDL_L
Concentration of LDL particles	Nightingale Health	115078	European	met-d-LDL_P
Phospholipids in LDL	Nightingale Health	115078	European	met-d-LDL_PL
Average diameter for LDL particles	Nightingale Health	115078	European	met-d-LDL_size
Triglycerides in LDL	Nightingale Health	115078	European	met-d-LDL_TG
Leucine	Nightingale Health	115074	European	met-d-Leu
Cholesterol in medium HDL	Nightingale Health	115078	European	met-d-M_HDL_C
Cholesterol to total lipids ratio in medium HDL	Nightingale Health	115078	European	met-d-M_HDL_C_pct
Cholesteryl esters in medium HDL	Nightingale Health	115078	European	met-d-M_HDL_CE
Cholesteryl esters to total lipids ratio in medium HDL	Nightingale Health	115078	European	met-d-M_HDL_CE_pct
Free cholesterol in medium HDL	Nightingale Health	115078	European	met-d-M_HDL_FC
Free cholesterol to total lipids ratio in medium HDL	Nightingale Health	115078	European	met-d-M_HDL_FC_pct
Total lipids in medium HDL	Nightingale Health	115078	European	met-d-M_HDL_L
Concentration of medium HDL particles	Nightingale Health	115078	European	met-d-M_HDL_P
Phospholipids in medium HDL	Nightingale Health	115078	European	met-d-M_HDL_PL
Phospholipids to total lipids ratio in medium HDL	Nightingale Health	115078	European	met-d-M_HDL_PL_pct
Triglycerides in medium HDL	Nightingale Health	115078	European	met-d-M_HDL_TG
Triglycerides to total lipids ratio in medium HDL	Nightingale Health	115078	European	met-d-M_HDL_TG_pct
Cholesterol in medium LDL	Nightingale Health	115078	European	met-d-M_LDL_C
Cholesterol to total lipids ratio in medium LDL	Nightingale Health	115078	European	met-d-M_LDL_C_pct
Cholesteryl esters in medium LDL	Nightingale Health	115078	European	met-d-M_LDL_CE
Cholesteryl esters to total lipids ratio in medium LDL	Nightingale Health	115078	European	met-d-M_LDL_CE_pct
Free cholesterol in medium LDL	Nightingale Health	115078	European	met-d-M_LDL_FC
Free cholesterol to total lipids ratio in medium LDL	Nightingale Health	115078	European	met-d-M_LDL_FC_pct
Total lipids in medium LDL	Nightingale Health	115078	European	met-d-M_LDL_L
Concentration of medium LDL particles	Nightingale Health	115078	European	met-d-M_LDL_P
Phospholipids in medium LDL	Nightingale Health	115078	European	met-d-M_LDL_PL
Phospholipids to total lipids ratio in medium LDL	Nightingale Health	115078	European	met-d-M_LDL_PL_pct
Triglycerides in medium LDL	Nightingale Health	115078	European	met-d-M_LDL_TG
Triglycerides to total lipids ratio in medium LDL	Nightingale Health	115078	European	met-d-M_LDL_TG_pct
Cholesterol in medium VLDL	Nightingale Health	115078	European	met-d-M_VLDL_C
Cholesterol to total lipids ratio in medium VLDL	Nightingale Health	115078	European	met-d-M_VLDL_C_pct
Cholesteryl esters in medium VLDL	Nightingale Health	115078	European	met-d-M_VLDL_CE
Cholesteryl esters to total lipids ratio in medium VLDL	Nightingale Health	115078	European	met-d-M_VLDL_CE_pct
Free cholesterol in medium VLDL	Nightingale Health	115078	European	met-d-M_VLDL_FC
Free cholesterol to total lipids ratio in medium VLDL	Nightingale Health	115078	European	met-d-M_VLDL_FC_pct
Total lipids in medium VLDL	Nightingale Health	115078	European	met-d-M_VLDL_L
Concentration of medium VLDL particles	Nightingale Health	115078	European	met-d-M_VLDL_P
Phospholipids in medium VLDL	Nightingale Health	115078	European	met-d-M_VLDL_PL
Phospholipids to total lipids ratio in medium VLDL	Nightingale Health	115078	European	met-d-M_VLDL_PL_pct
Triglycerides in medium VLDL	Nightingale Health	115078	European	met-d-M_VLDL_TG
Triglycerides to total lipids ratio in medium VLDL	Nightingale Health	115078	European	met-d-M_VLDL_TG_pct
Monounsaturated fatty acids	Nightingale Health	114999	European	met-d-MUFA
Ratio of monounsaturated fatty acids to total fatty acids	Nightingale Health	114999	European	met-d-MUFA_pct
Total cholesterol minus HDL-C	Nightingale Health	115078	European	met-d-non_HDL_C
Omega-3 fatty acids	Nightingale Health	114999	European	met-d-Omega_3
Ratio of omega-3 fatty acids to total fatty acids	Nightingale Health	114999	European	met-d-Omega_3_pct
Omega-6 fatty acids	Nightingale Health	114999	European	met-d-Omega_6
Ratio of omega-6 fatty acids to omega-3 fatty acids	Nightingale Health	114999	European	met-d-Omega_6_by_Omega_3
Ratio of omega-6 fatty acids to total fatty acids	Nightingale Health	114999	European	met-d-Omega_6_pct
Phenylalanine	Nightingale Health	115025	European	met-d-Phe
Phosphatidylcholines	Nightingale Health	114999	European	met-d-Phosphatidylc
Phosphoglycerides	Nightingale Health	114999	European	met-d-Phosphoglyc
Polyunsaturated fatty acids	Nightingale Health	114999	European	met-d-PUFA
Ratio of polyunsaturated fatty acids to monounsaturated fatty acids	Nightingale Health	114999	European	met-d-PUFA_by_MUFA
Ratio of polyunsaturated fatty acids to total fatty acids	Nightingale Health	114999	European	met-d-PUFA_pct
Pyruvate	Nightingale Health	114748	European	met-d-Pyruvate
Remnant cholesterol (non-HDL, non-LDL -cholesterol)	Nightingale Health	115078	European	met-d-Remnant_C
Cholesterol in small HDL	Nightingale Health	115078	European	met-d-S_HDL_C
Cholesterol to total lipids ratio in small HDL	Nightingale Health	115078	European	met-d-S_HDL_C_pct
Cholesteryl esters in small HDL	Nightingale Health	115078	European	met-d-S_HDL_CE
Cholesteryl esters to total lipids ratio in small HDL	Nightingale Health	115078	European	met-d-S_HDL_CE_pct
Free cholesterol in small HDL	Nightingale Health	115078	European	met-d-S_HDL_FC
Free cholesterol to total lipids ratio in small HDL	Nightingale Health	115078	European	met-d-S_HDL_FC_pct
Total lipids in small HDL	Nightingale Health	115078	European	met-d-S_HDL_L
Concentration of small HDL particles	Nightingale Health	115078	European	met-d-S_HDL_P
Phospholipids in small HDL	Nightingale Health	115078	European	met-d-S_HDL_PL
Phospholipids to total lipids ratio in small HDL	Nightingale Health	115078	European	met-d-S_HDL_PL_pct
Triglycerides in small HDL	Nightingale Health	115078	European	met-d-S_HDL_TG
Triglycerides to total lipids ratio in small HDL	Nightingale Health	115078	European	met-d-S_HDL_TG_pct
Cholesterol in small LDL	Nightingale Health	115078	European	met-d-S_LDL_C
Cholesterol to total lipids ratio in small LDL	Nightingale Health	115078	European	met-d-S_LDL_C_pct
Cholesteryl esters in small LDL	Nightingale Health	115078	European	met-d-S_LDL_CE
Cholesteryl esters to total lipids ratio in small LDL	Nightingale Health	115078	European	met-d-S_LDL_CE_pct
Free cholesterol in small LDL	Nightingale Health	115078	European	met-d-S_LDL_FC
Free cholesterol to total lipids ratio in small LDL	Nightingale Health	115078	European	met-d-S_LDL_FC_pct
Total lipids in small LDL	Nightingale Health	115078	European	met-d-S_LDL_L
Concentration of small LDL particles	Nightingale Health	115078	European	met-d-S_LDL_P
Phospholipids in small LDL	Nightingale Health	115078	European	met-d-S_LDL_PL
Phospholipids to total lipids ratio in small LDL	Nightingale Health	115078	European	met-d-S_LDL_PL_pct
Triglycerides in small LDL	Nightingale Health	115078	European	met-d-S_LDL_TG
Triglycerides to total lipids ratio in small LDL	Nightingale Health	115078	European	met-d-S_LDL_TG_pct
Cholesterol in small VLDL	Nightingale Health	115078	European	met-d-S_VLDL_C
Cholesterol to total lipids ratio in small VLDL	Nightingale Health	115078	European	met-d-S_VLDL_C_pct
Cholesteryl esters in small VLDL	Nightingale Health	115078	European	met-d-S_VLDL_CE
Cholesteryl esters to total lipids ratio in small VLDL	Nightingale Health	115078	European	met-d-S_VLDL_CE_pct
Free cholesterol in small VLDL	Nightingale Health	115078	European	met-d-S_VLDL_FC
Free cholesterol to total lipids ratio in small VLDL	Nightingale Health	115078	European	met-d-S_VLDL_FC_pct
Total lipids in small VLDL	Nightingale Health	115078	European	met-d-S_VLDL_L
Concentration of small VLDL particles	Nightingale Health	115078	European	met-d-S_VLDL_P
Phospholipids in small VLDL	Nightingale Health	115078	European	met-d-S_VLDL_PL
Phospholipids to total lipids ratio in small VLDL	Nightingale Health	115078	European	met-d-S_VLDL_PL_pct
Triglycerides in small VLDL	Nightingale Health	115078	European	met-d-S_VLDL_TG
Triglycerides to total lipids ratio in small VLDL	Nightingale Health	115078	European	met-d-S_VLDL_TG_pct
Saturated fatty acids	Nightingale Health	114999	European	met-d-SFA
Ratio of saturated fatty acids to total fatty acids	Nightingale Health	114999	European	met-d-SFA_pct
Sphingomyelins	Nightingale Health	114999	European	met-d-Sphingomyelins
Ratio of triglycerides to phosphoglycerides	Nightingale Health	114999	European	met-d-TG_by_PG
Total concentration of branched-chain amino acids (leucine + isoleucine + valine)	Nightingale Health	115047	European	met-d-Total_BCAA
Total cholesterol	Nightingale Health	115078	European	met-d-Total_C
Total esterified cholesterol	Nightingale Health	115078	European	met-d-Total_CE
Total fatty acids	Nightingale Health	114999	European	met-d-Total_FA
Total free cholesterol	Nightingale Health	115078	European	met-d-Total_FC
Total lipids in lipoprotein particles	Nightingale Health	115078	European	met-d-Total_L
Total concentration of lipoprotein particles	Nightingale Health	115078	European	met-d-Total_P
Total phospholipids in lipoprotein particles	Nightingale Health	115078	European	met-d-Total_PL
Total triglycerides	Nightingale Health	115078	European	met-d-Total_TG
Tyrosine	Nightingale Health	114911	European	met-d-Tyr
Degree of unsaturation	Nightingale Health	114999	European	met-d-Unsaturation
Valine	Nightingale Health	115048	European	met-d-Val
VLDL cholesterol	Nightingale Health	115078	European	met-d-VLDL_C
Cholesteryl esters in VLDL	Nightingale Health	115078	European	met-d-VLDL_CE
Free cholesterol in VLDL	Nightingale Health	115078	European	met-d-VLDL_FC
Total lipids in VLDL	Nightingale Health	115078	European	met-d-VLDL_L
Concentration of VLDL particles	Nightingale Health	115078	European	met-d-VLDL_P
Phospholipids in VLDL	Nightingale Health	115078	European	met-d-VLDL_PL
Average diameter for VLDL particles	Nightingale Health	115078	European	met-d-VLDL_size
Triglycerides in VLDL	Nightingale Health	115078	European	met-d-VLDL_TG
Cholesterol in very large HDL	Nightingale Health	115078	European	met-d-XL_HDL_C
Cholesterol to total lipids ratio in very large HDL	Nightingale Health	115053	European	met-d-XL_HDL_C_pct
Cholesteryl esters in very large HDL	Nightingale Health	115078	European	met-d-XL_HDL_CE
Cholesteryl esters to total lipids ratio in very large HDL	Nightingale Health	115053	European	met-d-XL_HDL_CE_pct
Free cholesterol in very large HDL	Nightingale Health	115078	European	met-d-XL_HDL_FC
Free cholesterol to total lipids ratio in very large HDL	Nightingale Health	115053	European	met-d-XL_HDL_FC_pct
Total lipids in very large HDL	Nightingale Health	115078	European	met-d-XL_HDL_L
Concentration of very large HDL particles	Nightingale Health	115078	European	met-d-XL_HDL_P
Phospholipids in very large HDL	Nightingale Health	115078	European	met-d-XL_HDL_PL
Phospholipids to total lipids ratio in very large HDL	Nightingale Health	115053	European	met-d-XL_HDL_PL_pct
Triglycerides in very large HDL	Nightingale Health	115078	European	met-d-XL_HDL_TG
Triglycerides to total lipids ratio in very large HDL	Nightingale Health	115053	European	met-d-XL_HDL_TG_pct
Cholesterol in very large VLDL	Nightingale Health	115078	European	met-d-XL_VLDL_C
Cholesterol to total lipids ratio in very large VLDL	Nightingale Health	114155	European	met-d-XL_VLDL_C_pct
Cholesteryl esters in very large VLDL	Nightingale Health	115078	European	met-d-XL_VLDL_CE
Cholesteryl esters to total lipids ratio in very large VLDL	Nightingale Health	114155	European	met-d-XL_VLDL_CE_pct
Free cholesterol in very large VLDL	Nightingale Health	115078	European	met-d-XL_VLDL_FC
Free cholesterol to total lipids ratio in very large VLDL	Nightingale Health	114155	European	met-d-XL_VLDL_FC_pct
Total lipids in very large VLDL	Nightingale Health	115078	European	met-d-XL_VLDL_L
Concentration of very large VLDL particles	Nightingale Health	115078	European	met-d-XL_VLDL_P
Phospholipids in very large VLDL	Nightingale Health	115078	European	met-d-XL_VLDL_PL
Phospholipids to total lipids ratio in very large VLDL	Nightingale Health	114155	European	met-d-XL_VLDL_PL_pct
Triglycerides in very large VLDL	Nightingale Health	115078	European	met-d-XL_VLDL_TG
Triglycerides to total lipids ratio in very large VLDL	Nightingale Health	114155	European	met-d-XL_VLDL_TG_pct
Cholesterol in very small VLDL	Nightingale Health	115078	European	met-d-XS_VLDL_C
Cholesterol to total lipids ratio in very small VLDL	Nightingale Health	115078	European	met-d-XS_VLDL_C_pct
Cholesteryl esters in very small VLDL	Nightingale Health	115078	European	met-d-XS_VLDL_CE
Cholesteryl esters to total lipids ratio in very small VLDL	Nightingale Health	115078	European	met-d-XS_VLDL_CE_pct
Free cholesterol in very small VLDL	Nightingale Health	115078	European	met-d-XS_VLDL_FC
Free cholesterol to total lipids ratio in very small VLDL	Nightingale Health	115078	European	met-d-XS_VLDL_FC_pct
Total lipids in very small VLDL	Nightingale Health	115078	European	met-d-XS_VLDL_L
Concentration of very small VLDL particles	Nightingale Health	115078	European	met-d-XS_VLDL_P
Phospholipids in very small VLDL	Nightingale Health	115078	European	met-d-XS_VLDL_PL
Phospholipids to total lipids ratio in very small VLDL	Nightingale Health	115078	European	met-d-XS_VLDL_PL_pct
Triglycerides in very small VLDL	Nightingale Health	115078	European	met-d-XS_VLDL_TG
Triglycerides to total lipids ratio in very small VLDL	Nightingale Health	115078	European	met-d-XS_VLDL_TG_pct
Cholesterol in chylomicrons and extremely large VLDL	Nightingale Health	115078	European	met-d-XXL_VLDL_C
Cholesterol to total lipids ratio in chylomicrons and extremely large VLDL	Nightingale Health	111631	European	met-d-XXL_VLDL_C_pct
Cholesteryl esters in chylomicrons and extremely large VLDL	Nightingale Health	115078	European	met-d-XXL_VLDL_CE
Cholesteryl esters to total lipids ratio in chylomicrons and extremely large VLDL	Nightingale Health	111631	European	met-d-XXL_VLDL_CE_pct
Free cholesterol in chylomicrons and extremely large VLDL	Nightingale Health	115078	European	met-d-XXL_VLDL_FC
Free cholesterol to total lipids ratio in chylomicrons and extremely large VLDL	Nightingale Health	111631	European	met-d-XXL_VLDL_FC_pct
Total lipids in chylomicrons and extremely large VLDL	Nightingale Health	115078	European	met-d-XXL_VLDL_L
Concentration of chylomicrons and extremely large VLDL particles	Nightingale Health	115078	European	met-d-XXL_VLDL_P
Phospholipids in chylomicrons and extremely large VLDL	Nightingale Health	115078	European	met-d-XXL_VLDL_PL
Phospholipids to total lipids ratio in chylomicrons and extremely large VLDL	Nightingale Health	111631	European	met-d-XXL_VLDL_PL_pct
Triglycerides in chylomicrons and extremely large VLDL	Nightingale Health	115078	European	met-d-XXL_VLDL_TG
Triglycerides to total lipids ratio in chylomicrons and extremely large VLDL	Nightingale Health	111631	European	met-d-XXL_VLDL_TG_pct
