# Supplementary material for: SGLT2 inhibition, high-density lipoprotein, and kidney function: a mendelian randomization study
Source: Lipids Health Dis. 2024 Mar 20;23:84. doi: 10.1186/s12944-024-02072-6 (PMC10953263; doi:10.1186/s12944-024-02072-6)
Supplement: Supplementary file 2 — Supplementary Material 2 [file 12944_2024_2072_MOESM2_ESM.xlsx]

## Sheet: Sheet1
Tissue	ENSG.ID	Phenotype	SNP	Effect_allele	Other_allele	Effect_allele_freq	Beta	Se	P	N	cis-trans	beta.mr.HbA1c	se.mr.HbA1c	pval.mr.HbA1c	HbA1c-singal-in-region	LD-r2.HbA1c
Lung	ENSG00000140675.12	ENSG00000140675.12_rs9934336	rs9934336	A	G	0.252	0.522	0.045	2.85E-27	515	cis	-0.021	0.005	1.89192E-05	rs11150626_C_T	0.988
Stomach	ENSG00000140675.12	ENSG00000140675.12_rs34497199	rs34497199	T	C	0.415	0.556	0.07	6.79E-14	324	cis	-0.021	0.004	5.9757E-07	rs35856922_A_G	0.992
Artery_Tibial	ENSG00000140675.12	ENSG00000140675.12_rs11646054	rs11646054	C	G	0.414	-0.368	0.048	9.13E-14	584	cis	-0.006	0.006	0.308673	#N/A	#N/A
Pancreas	ENSG00000140675.12	ENSG00000140675.12_rs9934336	rs9934336	A	G	0.267	0.566	0.074	4.24E-13	305	cis	-0.021	0.005	1.89192E-05	rs11150626_C_T	0.988
Colon_Sigmoid	ENSG00000140675.12	ENSG00000140675.12_rs11150624	rs11150624	T	C	0.442	-0.427	0.06	1.23E-11	318	cis	-0.005	0.005	0.369367	#N/A	#N/A
Colon_Transverse	ENSG00000140675.12	ENSG00000140675.12_rs11865835	rs11865835	C	T	0.315	0.435	0.066	1.60E-10	368	cis	-0.026	0.006	1.33611E-05	rs6565235_T_C	0.994
Whole_blood	ENSG00000140675	ENSG00000140675_rs6565236	rs6565236	T	A	0.249	0.084	0.014	9.86E-10	31191	cis	-0.129	0.03	2.26817E-05	rs3934739_T_C	1
Brain_Cerebellum	ENSG00000140675.12	ENSG00000140675.12_rs8057029	rs8057029	C	A	0.699	-0.42	0.077	1.80E-07	209	cis	0.019	0.006	0.00128578	rs28692853_A_C	0.479
Brain_Frontal_Cortex_BA9	ENSG00000140675.12	ENSG00000140675.12_rs11150606	rs11150606	C	T	0.011	-2.259	0.491	9.51E-06	175	cis	-0.001	0.004	0.877046	#N/A	#N/A
Artery_Aorta	ENSG00000140675.12	ENSG00000140675.12_rs140791727	rs140791727	T	C	0.008	1.661	0.371	1.04E-05	387	cis	-0.012	0.008	0.10481	#N/A	#N/A
Esophagus_Gastroesophageal_Junction	ENSG00000140675.12	ENSG00000140675.12_rs11643752	rs11643752	A	G	0.414	-0.261	0.059	1.52E-05	330	cis	0.003	0.009	0.711822	#N/A	#N/A
Brain_Cortex	ENSG00000140675.12	ENSG00000140675.12_rs12448775	rs12448775	T	C	0.044	0.996	0.228	2.26E-05	205	cis	0.019	0.006	0.00167802	rs11644104_C_T	0.057
Brain_Cerebellar_Hemisphere	ENSG00000140675.12	ENSG00000140675.12_rs8054784	rs8054784	C	T	0.583	-0.332	0.078	3.45E-05	175	cis	0.005	0.007	0.491689	#N/A	#N/A
Prostate	ENSG00000140675.12	ENSG00000140675.12_rs4561482	rs4561482	G	A	0.643	0.35	0.083	4.03E-05	221	cis	-0.011	0.007	0.0938008	#N/A	#N/A
Brain_Hypothalamus	ENSG00000140675.12	ENSG00000140675.12_rs138759654	rs138759654	A	C	0.012	1.477	0.352	5.08E-05	170	cis	-0.009	0.007	0.196399	#N/A	#N/A
Skin_Not_Sun_Exposed_Suprapubic	ENSG00000140675.12	ENSG00000140675.12_rs74015509	rs74015509	C	T	0.017	0.955	0.24	7.86E-05	517	cis	#N/A	#N/A	#N/A	#N/A	#N/A
Adipose_Subcutaneous	ENSG00000140675.12	ENSG00000140675.12_rs3841244	rs3841244	G	GT	0.528	0.211	0.053	8.93E-05	581	cis	#N/A	#N/A	#N/A	#N/A	#N/A
Brain_Spinal_cord_cervical_c-1	ENSG00000140675.12	ENSG00000140675.12_rs2073918	rs2073918	G	C	0.119	0.737	0.185	1.33E-04	126	cis	-0.003	0.006	0.618509	#N/A	#N/A
Skin_Sun_Exposed_Lower_leg	ENSG00000140675.12	ENSG00000140675.12_rs8058958	rs8058958	A	G	0.014	0.815	0.212	1.35E-04	605	cis	#N/A	#N/A	#N/A	#N/A	#N/A
Uterus	ENSG00000140675.12	ENSG00000140675.12_rs35445454	rs35445454	T	C	0.275	0.43	0.109	1.43E-04	129	cis	-0.03	0.006	1.24267E-07	rs113138456_G_A	0.814
Ovary	ENSG00000140675.12	ENSG00000140675.12_rs779234311	rs779234311	TGGGGGG	T	0.018	1.347	0.353	2.08E-04	167	cis	#N/A	#N/A	#N/A	#N/A	#N/A
Spleen	ENSG00000140675.12	ENSG00000140675.12_rs8044603	rs8044603	G	A	0.313	0.379	0.102	2.71E-04	227	cis	0.009	0.007	0.223581	#N/A	#N/A
Adipose_Visceral_Omentum	ENSG00000140675.12	ENSG00000140675.12_rs4488457	rs4488457	G	T	0.682	0.239	0.065	2.72E-04	469	cis	-0.055	0.011	2.89781E-07	rs7205195_A_G	1
Breast_Mammary_Tissue	ENSG00000140675.12	ENSG00000140675.12_rs144959592	rs144959592	G	A	0.016	-0.78	0.219	4.19E-04	396	cis	0.016	0.012	0.18203	#N/A	#N/A
Esophagus_Mucosa	ENSG00000140675.12	ENSG00000140675.12_rs72796569	rs72796569	T	C	0.044	-0.436	0.126	6.12E-04	497	cis	0.018	0.012	0.150952	#N/A	#N/A
Esophagus_Muscularis	ENSG00000140675.12	ENSG00000140675.12_rs34235897	rs34235897	C	CT	0.123	-0.27	0.078	6.41E-04	465	cis	#N/A	#N/A	#N/A	#N/A	#N/A
Thyroid	ENSG00000140675.12	ENSG00000140675.12_rs78641771	rs78641771	T	C	0.019	-0.462	0.137	7.63E-04	574	cis	-0.005	0.014	0.733496	#N/A	#N/A
Brain_Caudate_basal_ganglia	ENSG00000140675.12	ENSG00000140675.12_rs529028063	rs529028063	CT	C	0.013	1.571	0.461	8.40E-04	194	cis	0.005	0.007	0.4408	#N/A	#N/A
Brain_Hippocampus	ENSG00000140675.12	ENSG00000140675.12_rs116872173	rs116872173	C	T	0.021	1.118	0.33	9.54E-04	165	cis	-0.034	0.011	0.00137129	rs4889630_T_C	0.037
Brain_Nucleus_accumbens_basal_ganglia	ENSG00000140675.12	ENSG00000140675.12_rs117219760	rs117219760	G	T	0.05	0.711	0.212	1.00E-03	202	cis	-0.012	0.012	0.28697	#N/A	#N/A
Brain_Substantia_nigra	ENSG00000140675.12	ENSG00000140675.12_rs77088799	rs77088799	T	A	0.022	-1.223	0.362	1.09E-03	114	cis	-0.002	0.008	0.785425	#N/A	#N/A
Artery_Coronary	ENSG00000140675.12	ENSG00000140675.12_rs8057326	rs8057326	C	T	0.484	0.267	0.082	1.42E-03	213	cis	-0.031	0.009	0.000280205	rs34742827_T_C	0.794
Whole_Blood	ENSG00000140675.12	ENSG00000140675.12_rs41476751	rs41476751	C	T	0.216	-0.183	0.058	1.57E-03	670	cis	0.008	0.018	0.655535	#N/A	#N/A
Nerve_Tibial	ENSG00000140675.12	ENSG00000140675.12_rs9930811	rs9930811	G	A	0.388	0.188	0.06	1.80E-03	532	cis	-0.087	0.013	8.67576E-12	rs7199585_C_T	0.996
Brain_Amygdala	ENSG00000140675.12	ENSG00000140675.12_rs865900824	rs865900824	C	A	0.012	-1.743	0.549	1.97E-03	129	cis	#N/A	#N/A	#N/A	#N/A	#N/A
Liver	ENSG00000140675.12	ENSG00000140675.12_rs142133957	rs142133957	A	G	0.007	1.557	0.502	2.26E-03	208	cis	0.01	0.006	0.0709631	#N/A	#N/A
Minor_Salivary_Gland	ENSG00000140675.12	ENSG00000140675.12_rs11642535	rs11642535	A	C	0.097	0.53	0.174	2.86E-03	144	cis	-0.018	0.007	0.00534967	rs9933843_C_T	0.162
Brain_Putamen_basal_ganglia	ENSG00000140675.12	ENSG00000140675.12_rs71374021	rs71374021	GCTC	G	0.559	-0.355	0.118	3.13E-03	170	cis	-0.047	0.007	4.90928E-13	#N/A	#N/A
Vagina	ENSG00000140675.12	ENSG00000140675.12_rs72785569	rs72785569	T	C	0.082	-0.531	0.176	3.24E-03	141	cis	-0.017	0.006	0.00645598	rs11574632_T_C	0.46
Pituitary	ENSG00000140675.12	ENSG00000140675.12_rs118009866	rs118009866	G	A	0.023	-0.659	0.223	3.47E-03	237	cis	0	0.01	0.986361	#N/A	#N/A
Small_Intestine_Terminal_Ileum	ENSG00000140675.12	ENSG00000140675.12_rs117391625	rs117391625	T	C	0.078	-0.372	0.128	4.22E-03	174	cis	0.005	0.011	0.622407	#N/A	#N/A
Brain_Anterior_cingulate_cortex_BA24	ENSG00000140675.12	ENSG00000140675.12_rs4613077	rs4613077	A	C	0.017	-1.2	0.43	6.13E-03	147	cis	#N/A	#N/A	#N/A	#N/A	#N/A
Cells_Cultured_fibroblasts	ENSG00000140675.12	ENSG00000140675.12_rs76378339	rs76378339	T	C	0.009	0.63	0.232	6.94E-03	483	cis	-0.034	0.014	0.0135126	rs11644104_C_T	0.07
Testis	ENSG00000140675.12	ENSG00000140675.12_rs35530358	rs35530358	C	CGT	0.717	0.086	0.032	7.83E-03	322	cis	#N/A	#N/A	#N/A	#N/A	#N/A

## Sheet: SGLT2i Instrumental variables
Phenotype	SNP	Effect_allele	Other_allele	Beta	Se	P	Samplesize	Effect allele frequency	r2 - variance explained	Sum_r2	F-statistics	ID
SGLT2 inhibition	rs4488457	G	T	0.013	0.003	2.9e-07	344182	0.712	7.02E-05			ukb-d-30750_irnt
SGLT2 inhibition	rs8057326	C	T	0.008	0.002	0.00028	344182	0.523	3.50E-05			ukb-d-30750_irnt
SGLT2 inhibition	rs11865835	C	T	0.011	0.003	1.34e-05	344182	0.284	5.03E-05			ukb-d-30750_irnt
SGLT2 inhibition	rs9930811	G	A	0.016	0.002	8.69e-12	344182	0.365	1.23E-04			ukb-d-30750_irnt
SGLT2 inhibition	rs34497199	T	C	0.012	0.002	5.98e-07	344182	0.475	6.65E-05			ukb-d-30750_irnt
SGLT2 inhibition	rs35445454	T	C	0.013	0.002	1.24e-07	344182	0.344	7.42E-05	4.19E-04	24.066	ukb-d-30750_irnt
