# Supplementary material for: SGLT2 inhibition, high-density lipoprotein, and kidney function: a mendelian randomization study
Source: Lipids Health Dis. 2024 Mar 20;23:84. doi: 10.1186/s12944-024-02072-6 (PMC10953263; doi:10.1186/s12944-024-02072-6)
Supplement: Supplementary file 3 — Supplementary Material 3 [file 12944_2024_2072_MOESM3_ESM.xlsx]

## Sheet: SGLT2i Instrumental variables 
Phenotype	SNP	Effect_allele	Other_allele	Beta	Se	P	Samplesize	Effect allele frequency	r2 - variance explained	Sum_r2	F-statistics	ID
SGLT2 inhibition	rs4488457	G	T	0.013	0.003	2.9e-07	344182	0.712	7.02E-05			ukb-d-30750_irnt
SGLT2 inhibition	rs8057326	C	T	0.008	0.002	0.00028	344182	0.523	3.50E-05			ukb-d-30750_irnt
SGLT2 inhibition	rs11865835	C	T	0.011	0.003	1.34e-05	344182	0.284	5.03E-05			ukb-d-30750_irnt
SGLT2 inhibition	rs9930811	G	A	0.016	0.002	8.69e-12	344182	0.365	1.23E-04			ukb-d-30750_irnt
SGLT2 inhibition	rs34497199	T	C	0.012	0.002	5.98e-07	344182	0.475	6.65E-05			ukb-d-30750_irnt
SGLT2 inhibition	rs35445454	T	C	0.013	0.002	1.24e-07	344182	0.344	7.42E-05	4.19E-04	24.066	ukb-d-30750_irnt

## Sheet: MR analysis
exposure	outcome	method	nsnp	b	se	pval	lo_ci	up_ci
SGLT2 inhibition	eGFR	MR Egger	6	0.00552572	0.060475	0.93159	-0.113005	0.124057
SGLT2 inhibition	eGFR	Weighted median	6	0.0635612	0.0177664	0.000346754	0.0287391	0.0983834
SGLT2 inhibition	eGFR	Inverse variance weighted	6	0.0525886	0.012464	2.45115e-05	0.0281592	0.077018
SGLT2 inhibition	eGFR	Simple mode	6	0.0722271	0.0289981	0.0551101	0.0153909	0.129063
SGLT2 inhibition	eGFR	Weighted mode	6	0.0732087	0.0249932	0.0326652	0.024222	0.122195
SGLT2 inhibition	UACR	MR Egger	6	0.54519	0.348401	0.192673	-0.137676	1.22806
SGLT2 inhibition	UACR	Weighted median	6	-0.0864501	0.0914863	0.344684	-0.265763	0.092863
SGLT2 inhibition	UACR	Inverse variance weighted	6	-0.177028	0.0788125	0.024692	-0.3315	-0.0225552
SGLT2 inhibition	UACR	Simple mode	6	-0.0835037	0.141583	0.580975	-0.361006	0.193998
SGLT2 inhibition	UACR	Weighted mode	6	-0.0727541	0.110735	0.540208	-0.289795	0.144287
SGLT2 inhibition	albuminuria	MR Egger	6	1.19725	1.17236	0.364882	-1.10057	3.49507
SGLT2 inhibition	albuminuria	Weighted median	6	-0.863971	0.315106	0.00610966	-1.48158	-0.246362
SGLT2 inhibition	albuminuria	Inverse variance weighted	6	-1.0739	0.259894	3.59527e-05	-1.58329	-0.564505
SGLT2 inhibition	albuminuria	Simple mode	6	-1.69643	0.505952	0.0202634	-2.6881	-0.704765
SGLT2 inhibition	albuminuria	Weighted mode	6	-0.666105	0.413188	0.167856	-1.47595	0.143744
exposure	outcome	method	nsnp	b	se	pval	lo_ci	up_ci	or	or_lci95	or_uci95
SGLT2 inhibition	T2DM	MR Egger	6	1.45594	1.11458	0.261512	-0.728646	3.64053	4.28851	0.482562	38.1119
SGLT2 inhibition	T2DM	Weighted median	6	-0.511608	0.285659	0.0732972	-1.0715	0.0482834	0.599531	0.342494	1.04947
SGLT2 inhibition	T2DM	Inverse variance weighted	6	-0.605634	0.224597	0.00700642	-1.04584	-0.165424	0.545728	0.351395	0.847534
SGLT2 inhibition	T2DM	Simple mode	6	-0.522849	0.422019	0.27036	-1.35001	0.304309	0.592829	0.259239	1.35569
SGLT2 inhibition	T2DM	Weighted mode	6	-0.381138	0.385955	0.368735	-1.13761	0.375334	0.683083	0.320584	1.45548

## Sheet: Sensitivity analysis
exposure	outcome	method	Q	Q_df	P -heterogeneity	egger_intercept	P -intercept
SGLT2 inhibition	eGFR	MR Egger	3.95922	4	0.411554	0.000591731	0.470967
SGLT2 inhibition	eGFR	Inverse variance weighted	4.59171	5	0.467708
SGLT2 inhibition	UACR	MR Egger	1.88597	4	0.756721	-0.0090932	0.101808
SGLT2 inhibition	UACR	Inverse variance weighted	6.36312	5	0.272472
SGLT2 inhibition	MA	MR Egger	2.10866	4	0.715781	-0.028575	0.11907
SGLT2 inhibition	MA	Inverse variance weighted	6.02126	5	0.304156
SGLT2 inhibition	T2DM	MR Egger	0.975676	4	0.913462	-0.0259818	0.131999
SGLT2 inhibition	T2DM	Inverse variance weighted	4.54162	5	0.474334
