# Supplementary material for: SGLT2 inhibition, high-density lipoprotein, and kidney function: a mendelian randomization study
Source: Lipids Health Dis. 2024 Mar 20;23:84. doi: 10.1186/s12944-024-02072-6 (PMC10953263; doi:10.1186/s12944-024-02072-6)
Supplement: Supplementary file 4 — Supplementary Material 4 [file 12944_2024_2072_MOESM4_ESM.xlsx]

## Sheet: Instrumental variables 
SNP	effect_allele.exposure	other_allele.exposure	effect_allele.outcome	other_allele.outcome	beta.exposure	beta.outcome	eaf.exposure	eaf.outcome	remove	palindromic	ambiguous	id.outcome	chr	pos	se.outcome	samplesize.outcome	pval.outcome	outcome	originalname.outcome	outcome.deprecated	mr_keep.outcome	data_source.outcome	se.exposure	pval.exposure	samplesize.exposure	exposure	mr_keep.exposure	pval_origin.exposure	id.exposure	mr_keep
rs11865835	C	T	C	T	0.011	-0.0057437	0.284	0.282819	FALSE	FALSE	FALSE	met-d-Acetate	16	31509816	0.00463528	NA	0.22	Acetate || id:met-d-Acetate	Acetate	Acetate || ||	TRUE	igd	0.003	1.34e-05	344182	SGLT2 inhibition	TRUE	reported	HyJ7bX	TRUE
rs34497199	T	C	T	C	0.012	0.000387058	0.475	0.471835	FALSE	FALSE	FALSE	met-d-Acetate	16	31551332	0.00418766	NA	0.93	Acetate || id:met-d-Acetate	Acetate	Acetate || ||	TRUE	igd	0.002	5.98e-07	344182	SGLT2 inhibition	TRUE	reported	HyJ7bX	TRUE
rs35445454	T	C	T	C	0.013	-0.00223868	0.344	0.344791	FALSE	FALSE	FALSE	met-d-Acetate	16	31699326	0.00439086	NA	0.61	Acetate || id:met-d-Acetate	Acetate	Acetate || ||	TRUE	igd	0.002	1.24e-07	344182	SGLT2 inhibition	TRUE	reported	HyJ7bX	TRUE
rs4488457	G	T	G	T	0.013	0.00685084	0.712	0.711714	FALSE	FALSE	FALSE	met-d-Acetate	16	31659189	0.00460873	NA	0.14	Acetate || id:met-d-Acetate	Acetate	Acetate || ||	TRUE	igd	0.003	2.9e-07	344182	SGLT2 inhibition	TRUE	reported	HyJ7bX	TRUE
rs8057326	C	T	C	T	0.008	6.98386e-05	0.523	0.521341	FALSE	FALSE	FALSE	met-d-Acetate	16	31524123	0.00416547	NA	0.99	Acetate || id:met-d-Acetate	Acetate	Acetate || ||	TRUE	igd	0.002	0.00028	344182	SGLT2 inhibition	TRUE	reported	HyJ7bX	TRUE
rs9930811	G	A	G	A	0.016	-0.00521469	0.365	0.366091	FALSE	FALSE	FALSE	met-d-Acetate	16	31400360	0.00432088	NA	0.23	Acetate || id:met-d-Acetate	Acetate	Acetate || ||	TRUE	igd	0.002	8.69e-12	344182	SGLT2 inhibition	TRUE	reported	HyJ7bX	TRUE
rs11865835	C	T	C	T	0.011	-0.00296674	0.284	0.282834	FALSE	FALSE	FALSE	met-d-Acetoacetate	16	31509816	0.00460068	NA	0.52	Acetoacetate || id:met-d-Acetoacetate	Acetoacetate	Acetoacetate || ||	TRUE	igd	0.003	1.34e-05	344182	SGLT2 inhibition	TRUE	reported	HyJ7bX	TRUE
rs34497199	T	C	T	C	0.012	0.00342071	0.475	0.471835	FALSE	FALSE	FALSE	met-d-Acetoacetate	16	31551332	0.00415648	NA	0.41	Acetoacetate || id:met-d-Acetoacetate	Acetoacetate	Acetoacetate || ||	TRUE	igd	0.002	5.98e-07	344182	SGLT2 inhibition	TRUE	reported	HyJ7bX	TRUE
rs35445454	T	C	T	C	0.013	0.00208569	0.344	0.344791	FALSE	FALSE	FALSE	met-d-Acetoacetate	16	31699326	0.00435817	NA	0.630001	Acetoacetate || id:met-d-Acetoacetate	Acetoacetate	Acetoacetate || ||	TRUE	igd	0.002	1.24e-07	344182	SGLT2 inhibition	TRUE	reported	HyJ7bX	TRUE
rs4488457	G	T	G	T	0.013	0.00266764	0.712	0.711708	FALSE	FALSE	FALSE	met-d-Acetoacetate	16	31659189	0.00457434	NA	0.56	Acetoacetate || id:met-d-Acetoacetate	Acetoacetate	Acetoacetate || ||	TRUE	igd	0.003	2.9e-07	344182	SGLT2 inhibition	TRUE	reported	HyJ7bX	TRUE
rs8057326	C	T	C	T	0.008	0.00469465	0.523	0.52134	FALSE	FALSE	FALSE	met-d-Acetoacetate	16	31524123	0.0041344	NA	0.26	Acetoacetate || id:met-d-Acetoacetate	Acetoacetate	Acetoacetate || ||	TRUE	igd	0.002	0.00028	344182	SGLT2 inhibition	TRUE	reported	HyJ7bX	TRUE
rs9930811	G	A	G	A	0.016	-0.00455203	0.365	0.366099	FALSE	FALSE	FALSE	met-d-Acetoacetate	16	31400360	0.00428869	NA	0.29	Acetoacetate || id:met-d-Acetoacetate	Acetoacetate	Acetoacetate || ||	TRUE	igd	0.002	8.69e-12	344182	SGLT2 inhibition	TRUE	reported	HyJ7bX	TRUE
rs11865835	C	T	C	T	0.011	-0.0113112	0.284	0.282834	FALSE	FALSE	FALSE	met-d-Acetone	16	31509816	0.00460577	NA	0.0140001	Acetone || id:met-d-Acetone	Acetone	Acetone || ||	TRUE	igd	0.003	1.34e-05	344182	SGLT2 inhibition	TRUE	reported	HyJ7bX	TRUE
rs34497199	T	C	T	C	0.012	-5.10093e-05	0.475	0.471835	FALSE	FALSE	FALSE	met-d-Acetone	16	31551332	0.00416108	NA	0.99	Acetone || id:met-d-Acetone	Acetone	Acetone || ||	TRUE	igd	0.002	5.98e-07	344182	SGLT2 inhibition	TRUE	reported	HyJ7bX	TRUE
rs35445454	T	C	T	C	0.013	-0.0046447	0.344	0.344791	FALSE	FALSE	FALSE	met-d-Acetone	16	31699326	0.00436299	NA	0.29	Acetone || id:met-d-Acetone	Acetone	Acetone || ||	TRUE	igd	0.002	1.24e-07	344182	SGLT2 inhibition	TRUE	reported	HyJ7bX	TRUE
rs4488457	G	T	G	T	0.013	-0.00166875	0.712	0.711708	FALSE	FALSE	FALSE	met-d-Acetone	16	31659189	0.00457939	NA	0.719999	Acetone || id:met-d-Acetone	Acetone	Acetone || ||	TRUE	igd	0.003	2.9e-07	344182	SGLT2 inhibition	TRUE	reported	HyJ7bX	TRUE
rs8057326	C	T	C	T	0.008	0.00120647	0.523	0.52134	FALSE	FALSE	FALSE	met-d-Acetone	16	31524123	0.00413898	NA	0.77	Acetone || id:met-d-Acetone	Acetone	Acetone || ||	TRUE	igd	0.002	0.00028	344182	SGLT2 inhibition	TRUE	reported	HyJ7bX	TRUE
rs9930811	G	A	G	A	0.016	-0.0118069	0.365	0.366099	FALSE	FALSE	FALSE	met-d-Acetone	16	31400360	0.00429343	NA	0.00599998	Acetone || id:met-d-Acetone	Acetone	Acetone || ||	TRUE	igd	0.002	8.69e-12	344182	SGLT2 inhibition	TRUE	reported	HyJ7bX	TRUE
rs11865835	C	T	C	T	0.011	0.00603909	0.284	0.282833	FALSE	FALSE	FALSE	met-d-Ala	16	31509816	0.00456494	NA	0.19	Alanine || id:met-d-Ala	Alanine	Alanine || ||	TRUE	igd	0.003	1.34e-05	344182	SGLT2 inhibition	TRUE	reported	HyJ7bX	TRUE
rs34497199	T	C	T	C	0.012	0.000249277	0.475	0.471835	FALSE	FALSE	FALSE	met-d-Ala	16	31551332	0.00412418	NA	0.95	Alanine || id:met-d-Ala	Alanine	Alanine || ||	TRUE	igd	0.002	5.98e-07	344182	SGLT2 inhibition	TRUE	reported	HyJ7bX	TRUE
rs35445454	T	C	T	C	0.013	0.0062571	0.344	0.344794	FALSE	FALSE	FALSE	met-d-Ala	16	31699326	0.00432432	NA	0.15	Alanine || id:met-d-Ala	Alanine	Alanine || ||	TRUE	igd	0.002	1.24e-07	344182	SGLT2 inhibition	TRUE	reported	HyJ7bX	TRUE
rs4488457	G	T	G	T	0.013	0.0036468	0.712	0.71171	FALSE	FALSE	FALSE	met-d-Ala	16	31659189	0.0045388	NA	0.42	Alanine || id:met-d-Ala	Alanine	Alanine || ||	TRUE	igd	0.003	2.9e-07	344182	SGLT2 inhibition	TRUE	reported	HyJ7bX	TRUE
rs8057326	C	T	C	T	0.008	-0.000431722	0.523	0.52134	FALSE	FALSE	FALSE	met-d-Ala	16	31524123	0.00410227	NA	0.92	Alanine || id:met-d-Ala	Alanine	Alanine || ||	TRUE	igd	0.002	0.00028	344182	SGLT2 inhibition	TRUE	reported	HyJ7bX	TRUE
rs9930811	G	A	G	A	0.016	0.00558206	0.365	0.366098	FALSE	FALSE	FALSE	met-d-Ala	16	31400360	0.00425537	NA	0.19	Alanine || id:met-d-Ala	Alanine	Alanine || ||	TRUE	igd	0.002	8.69e-12	344182	SGLT2 inhibition	TRUE	reported	HyJ7bX	TRUE
rs11865835	C	T	C	T	0.011	0.000572694	0.284	0.282806	FALSE	FALSE	FALSE	met-d-Albumin	16	31509816	0.00460641	NA	0.9	Albumin || id:met-d-Albumin	Albumin	Albumin || ||	TRUE	igd	0.003	1.34e-05	344182	SGLT2 inhibition	TRUE	reported	HyJ7bX	TRUE
rs34497199	T	C	T	C	0.012	-0.000752628	0.475	0.471806	FALSE	FALSE	FALSE	met-d-Albumin	16	31551332	0.00416159	NA	0.86	Albumin || id:met-d-Albumin	Albumin	Albumin || ||	TRUE	igd	0.002	5.98e-07	344182	SGLT2 inhibition	TRUE	reported	HyJ7bX	TRUE
rs35445454	T	C	T	C	0.013	0.00434905	0.344	0.344788	FALSE	FALSE	FALSE	met-d-Albumin	16	31699326	0.00436339	NA	0.32	Albumin || id:met-d-Albumin	Albumin	Albumin || ||	TRUE	igd	0.002	1.24e-07	344182	SGLT2 inhibition	TRUE	reported	HyJ7bX	TRUE
rs4488457	G	T	G	T	0.013	0.0190362	0.712	0.711705	FALSE	FALSE	FALSE	met-d-Albumin	16	31659189	0.00457978	NA	3.2e-05	Albumin || id:met-d-Albumin	Albumin	Albumin || ||	TRUE	igd	0.003	2.9e-07	344182	SGLT2 inhibition	TRUE	reported	HyJ7bX	TRUE
rs8057326	C	T	C	T	0.008	0.000424672	0.523	0.521312	FALSE	FALSE	FALSE	met-d-Albumin	16	31524123	0.00413939	NA	0.92	Albumin || id:met-d-Albumin	Albumin	Albumin || ||	TRUE	igd	0.002	0.00028	344182	SGLT2 inhibition	TRUE	reported	HyJ7bX	TRUE
rs9930811	G	A	G	A	0.016	-0.00721994	0.365	0.366077	FALSE	FALSE	FALSE	met-d-Albumin	16	31400360	0.00429405	NA	0.0929994	Albumin || id:met-d-Albumin	Albumin	Albumin || ||	TRUE	igd	0.002	8.69e-12	344182	SGLT2 inhibition	TRUE	reported	HyJ7bX	TRUE
rs11865835	C	T	C	T	0.011	0.00337363	0.284	0.282836	FALSE	FALSE	FALSE	met-d-ApoA1	16	31509816	0.00420533	NA	0.62	Apolipoprotein A1 || id:met-d-ApoA1	Apolipoprotein A1	Apolipoprotein A1 || ||	TRUE	igd	0.003	1.34e-05	344182	SGLT2 inhibition	TRUE	reported	HyJ7bX	TRUE
rs34497199	T	C	T	C	0.012	0.00651024	0.475	0.47184	FALSE	FALSE	FALSE	met-d-ApoA1	16	31551332	0.0037993	NA	0.11	Apolipoprotein A1 || id:met-d-ApoA1	Apolipoprotein A1	Apolipoprotein A1 || ||	TRUE	igd	0.002	5.98e-07	344182	SGLT2 inhibition	TRUE	reported	HyJ7bX	TRUE
rs35445454	T	C	T	C	0.013	0.00414145	0.344	0.344791	FALSE	FALSE	FALSE	met-d-ApoA1	16	31699326	0.00398366	NA	0.3	Apolipoprotein A1 || id:met-d-ApoA1	Apolipoprotein A1	Apolipoprotein A1 || ||	TRUE	igd	0.002	1.24e-07	344182	SGLT2 inhibition	TRUE	reported	HyJ7bX	TRUE
rs4488457	G	T	G	T	0.013	0.00954968	0.712	0.711715	FALSE	FALSE	FALSE	met-d-ApoA1	16	31659189	0.00418124	NA	0.0359998	Apolipoprotein A1 || id:met-d-ApoA1	Apolipoprotein A1	Apolipoprotein A1 || ||	TRUE	igd	0.003	2.9e-07	344182	SGLT2 inhibition	TRUE	reported	HyJ7bX	TRUE
rs8057326	C	T	C	T	0.008	0.00486586	0.523	0.521343	FALSE	FALSE	FALSE	met-d-ApoA1	16	31524123	0.00377912	NA	0.24	Apolipoprotein A1 || id:met-d-ApoA1	Apolipoprotein A1	Apolipoprotein A1 || ||	TRUE	igd	0.002	0.00028	344182	SGLT2 inhibition	TRUE	reported	HyJ7bX	TRUE
rs9930811	G	A	G	A	0.016	-0.000137775	0.365	0.366102	FALSE	FALSE	FALSE	met-d-ApoA1	16	31400360	0.00392017	NA	0.7	Apolipoprotein A1 || id:met-d-ApoA1	Apolipoprotein A1	Apolipoprotein A1 || ||	TRUE	igd	0.002	8.69e-12	344182	SGLT2 inhibition	TRUE	reported	HyJ7bX	TRUE
rs11865835	C	T	C	T	0.011	0.00175233	0.284	0.282836	FALSE	FALSE	FALSE	met-d-ApoB	16	31509816	0.00459901	NA	0.61	Apolipoprotein B || id:met-d-ApoB	Apolipoprotein B	Apolipoprotein B || ||	TRUE	igd	0.003	1.34e-05	344182	SGLT2 inhibition	TRUE	reported	HyJ7bX	TRUE
rs34497199	T	C	T	C	0.012	0.00210977	0.475	0.47184	FALSE	FALSE	FALSE	met-d-ApoB	16	31551332	0.00415496	NA	0.53	Apolipoprotein B || id:met-d-ApoB	Apolipoprotein B	Apolipoprotein B || ||	TRUE	igd	0.002	5.98e-07	344182	SGLT2 inhibition	TRUE	reported	HyJ7bX	TRUE
rs35445454	T	C	T	C	0.013	-0.00185679	0.344	0.344791	FALSE	FALSE	FALSE	met-d-ApoB	16	31699326	0.00435659	NA	0.89	Apolipoprotein B || id:met-d-ApoB	Apolipoprotein B	Apolipoprotein B || ||	TRUE	igd	0.002	1.24e-07	344182	SGLT2 inhibition	TRUE	reported	HyJ7bX	TRUE
rs4488457	G	T	G	T	0.013	0.00662821	0.712	0.711715	FALSE	FALSE	FALSE	met-d-ApoB	16	31659189	0.00457266	NA	0.12	Apolipoprotein B || id:met-d-ApoB	Apolipoprotein B	Apolipoprotein B || ||	TRUE	igd	0.003	2.9e-07	344182	SGLT2 inhibition	TRUE	reported	HyJ7bX	TRUE
rs8057326	C	T	C	T	0.008	0.00342155	0.523	0.521343	FALSE	FALSE	FALSE	met-d-ApoB	16	31524123	0.0041329	NA	0.43	Apolipoprotein B || id:met-d-ApoB	Apolipoprotein B	Apolipoprotein B || ||	TRUE	igd	0.002	0.00028	344182	SGLT2 inhibition	TRUE	reported	HyJ7bX	TRUE
rs9930811	G	A	G	A	0.016	-0.00234545	0.365	0.366102	FALSE	FALSE	FALSE	met-d-ApoB	16	31400360	0.00428716	NA	0.649999	Apolipoprotein B || id:met-d-ApoB	Apolipoprotein B	Apolipoprotein B || ||	TRUE	igd	0.002	8.69e-12	344182	SGLT2 inhibition	TRUE	reported	HyJ7bX	TRUE
rs11865835	C	T	C	T	0.011	-0.000462004	0.284	0.282836	FALSE	FALSE	FALSE	met-d-ApoB_by_ApoA1	16	31509816	0.00452909	NA	1	Ratio of apolipoprotein B to apolipoprotein A1 || id:met-d-ApoB_by_ApoA1	Ratio of apolipoprotein B to apolipoprotein A1	Ratio of apolipoprotein B to apolipoprotein A1 || ||	TRUE	igd	0.003	1.34e-05	344182	SGLT2 inhibition	TRUE	reported	HyJ7bX	TRUE
rs34497199	T	C	T	C	0.012	-0.0020789	0.475	0.47184	FALSE	FALSE	FALSE	met-d-ApoB_by_ApoA1	16	31551332	0.00409179	NA	0.58	Ratio of apolipoprotein B to apolipoprotein A1 || id:met-d-ApoB_by_ApoA1	Ratio of apolipoprotein B to apolipoprotein A1	Ratio of apolipoprotein B to apolipoprotein A1 || ||	TRUE	igd	0.002	5.98e-07	344182	SGLT2 inhibition	TRUE	reported	HyJ7bX	TRUE
rs35445454	T	C	T	C	0.013	-0.00432922	0.344	0.344791	FALSE	FALSE	FALSE	met-d-ApoB_by_ApoA1	16	31699326	0.00429035	NA	0.450001	Ratio of apolipoprotein B to apolipoprotein A1 || id:met-d-ApoB_by_ApoA1	Ratio of apolipoprotein B to apolipoprotein A1	Ratio of apolipoprotein B to apolipoprotein A1 || ||	TRUE	igd	0.002	1.24e-07	344182	SGLT2 inhibition	TRUE	reported	HyJ7bX	TRUE
rs4488457	G	T	G	T	0.013	-0.000209937	0.712	0.711715	FALSE	FALSE	FALSE	met-d-ApoB_by_ApoA1	16	31659189	0.00450314	NA	0.94	Ratio of apolipoprotein B to apolipoprotein A1 || id:met-d-ApoB_by_ApoA1	Ratio of apolipoprotein B to apolipoprotein A1	Ratio of apolipoprotein B to apolipoprotein A1 || ||	TRUE	igd	0.003	2.9e-07	344182	SGLT2 inhibition	TRUE	reported	HyJ7bX	TRUE
rs8057326	C	T	C	T	0.008	-5.88154e-05	0.523	0.521343	FALSE	FALSE	FALSE	met-d-ApoB_by_ApoA1	16	31524123	0.00407006	NA	0.86	Ratio of apolipoprotein B to apolipoprotein A1 || id:met-d-ApoB_by_ApoA1	Ratio of apolipoprotein B to apolipoprotein A1	Ratio of apolipoprotein B to apolipoprotein A1 || ||	TRUE	igd	0.002	0.00028	344182	SGLT2 inhibition	TRUE	reported	HyJ7bX	TRUE
rs9930811	G	A	G	A	0.016	-0.00205211	0.365	0.366102	FALSE	FALSE	FALSE	met-d-ApoB_by_ApoA1	16	31400360	0.00422198	NA	0.69	Ratio of apolipoprotein B to apolipoprotein A1 || id:met-d-ApoB_by_ApoA1	Ratio of apolipoprotein B to apolipoprotein A1	Ratio of apolipoprotein B to apolipoprotein A1 || ||	TRUE	igd	0.002	8.69e-12	344182	SGLT2 inhibition	TRUE	reported	HyJ7bX	TRUE
rs11865835	C	T	C	T	0.011	-0.00900785	0.284	0.282891	FALSE	FALSE	FALSE	met-d-bOHbutyrate	16	31509816	0.00459502	NA	0.05	3-Hydroxybutyrate || id:met-d-bOHbutyrate	3-Hydroxybutyrate	3-Hydroxybutyrate || ||	TRUE	igd	0.003	1.34e-05	344182	SGLT2 inhibition	TRUE	reported	HyJ7bX	TRUE
rs34497199	T	C	T	C	0.012	0.00100385	0.475	0.471839	FALSE	FALSE	FALSE	met-d-bOHbutyrate	16	31551332	0.0041536	NA	0.81	3-Hydroxybutyrate || id:met-d-bOHbutyrate	3-Hydroxybutyrate	3-Hydroxybutyrate || ||	TRUE	igd	0.002	5.98e-07	344182	SGLT2 inhibition	TRUE	reported	HyJ7bX	TRUE
rs35445454	T	C	T	C	0.013	-0.00414012	0.344	0.344975	FALSE	FALSE	FALSE	met-d-bOHbutyrate	16	31699326	0.00435345	NA	0.34	3-Hydroxybutyrate || id:met-d-bOHbutyrate	3-Hydroxybutyrate	3-Hydroxybutyrate || ||	TRUE	igd	0.002	1.24e-07	344182	SGLT2 inhibition	TRUE	reported	HyJ7bX	TRUE
rs4488457	G	T	G	T	0.013	0.00462079	0.712	0.711757	FALSE	FALSE	FALSE	met-d-bOHbutyrate	16	31659189	0.00457163	NA	0.31	3-Hydroxybutyrate || id:met-d-bOHbutyrate	3-Hydroxybutyrate	3-Hydroxybutyrate || ||	TRUE	igd	0.003	2.9e-07	344182	SGLT2 inhibition	TRUE	reported	HyJ7bX	TRUE
rs8057326	C	T	C	T	0.008	0.000478206	0.523	0.521444	FALSE	FALSE	FALSE	met-d-bOHbutyrate	16	31524123	0.00413175	NA	0.91	3-Hydroxybutyrate || id:met-d-bOHbutyrate	3-Hydroxybutyrate	3-Hydroxybutyrate || ||	TRUE	igd	0.002	0.00028	344182	SGLT2 inhibition	TRUE	reported	HyJ7bX	TRUE
rs9930811	G	A	G	A	0.016	-0.0107062	0.365	0.366127	FALSE	FALSE	FALSE	met-d-bOHbutyrate	16	31400360	0.00428464	NA	0.012	3-Hydroxybutyrate || id:met-d-bOHbutyrate	3-Hydroxybutyrate	3-Hydroxybutyrate || ||	TRUE	igd	0.002	8.69e-12	344182	SGLT2 inhibition	TRUE	reported	HyJ7bX	TRUE
rs11865835	C	T	C	T	0.011	0.00382695	0.284	0.282769	FALSE	FALSE	FALSE	met-d-Cholines	16	31509816	0.00432953	NA	0.5	Total cholines || id:met-d-Cholines	Total cholines	Total cholines || ||	TRUE	igd	0.003	1.34e-05	344182	SGLT2 inhibition	TRUE	reported	HyJ7bX	TRUE
rs34497199	T	C	T	C	0.012	0.00693741	0.475	0.471791	FALSE	FALSE	FALSE	met-d-Cholines	16	31551332	0.00391134	NA	0.0680002	Total cholines || id:met-d-Cholines	Total cholines	Total cholines || ||	TRUE	igd	0.002	5.98e-07	344182	SGLT2 inhibition	TRUE	reported	HyJ7bX	TRUE
rs35445454	T	C	T	C	0.013	0.00232851	0.344	0.344788	FALSE	FALSE	FALSE	met-d-Cholines	16	31699326	0.0041007	NA	0.5	Total cholines || id:met-d-Cholines	Total cholines	Total cholines || ||	TRUE	igd	0.002	1.24e-07	344182	SGLT2 inhibition	TRUE	reported	HyJ7bX	TRUE
rs4488457	G	T	G	T	0.013	0.0102275	0.712	0.711716	FALSE	FALSE	FALSE	met-d-Cholines	16	31659189	0.00430422	NA	0.021	Total cholines || id:met-d-Cholines	Total cholines	Total cholines || ||	TRUE	igd	0.003	2.9e-07	344182	SGLT2 inhibition	TRUE	reported	HyJ7bX	TRUE
rs8057326	C	T	C	T	0.008	0.00579248	0.523	0.521293	FALSE	FALSE	FALSE	met-d-Cholines	16	31524123	0.00389042	NA	0.15	Total cholines || id:met-d-Cholines	Total cholines	Total cholines || ||	TRUE	igd	0.002	0.00028	344182	SGLT2 inhibition	TRUE	reported	HyJ7bX	TRUE
rs9930811	G	A	G	A	0.016	-0.000121985	0.365	0.366049	FALSE	FALSE	FALSE	met-d-Cholines	16	31400360	0.00403558	NA	0.82	Total cholines || id:met-d-Cholines	Total cholines	Total cholines || ||	TRUE	igd	0.002	8.69e-12	344182	SGLT2 inhibition	TRUE	reported	HyJ7bX	TRUE
rs11865835	C	T	C	T	0.011	-0.0051143	0.284	0.282831	FALSE	FALSE	FALSE	met-d-Citrate	16	31509816	0.00457536	NA	0.29	Citrate || id:met-d-Citrate	Citrate	Citrate || ||	TRUE	igd	0.003	1.34e-05	344182	SGLT2 inhibition	TRUE	reported	HyJ7bX	TRUE
rs34497199	T	C	T	C	0.012	0.00132102	0.475	0.471841	FALSE	FALSE	FALSE	met-d-Citrate	16	31551332	0.00413361	NA	0.7	Citrate || id:met-d-Citrate	Citrate	Citrate || ||	TRUE	igd	0.002	5.98e-07	344182	SGLT2 inhibition	TRUE	reported	HyJ7bX	TRUE
rs35445454	T	C	T	C	0.013	-0.00429155	0.344	0.344798	FALSE	FALSE	FALSE	met-d-Citrate	16	31699326	0.00433418	NA	0.46	Citrate || id:met-d-Citrate	Citrate	Citrate || ||	TRUE	igd	0.002	1.24e-07	344182	SGLT2 inhibition	TRUE	reported	HyJ7bX	TRUE
rs4488457	G	T	G	T	0.013	0.0022534	0.712	0.711706	FALSE	FALSE	FALSE	met-d-Citrate	16	31659189	0.00454916	NA	0.4	Citrate || id:met-d-Citrate	Citrate	Citrate || ||	TRUE	igd	0.003	2.9e-07	344182	SGLT2 inhibition	TRUE	reported	HyJ7bX	TRUE
rs8057326	C	T	C	T	0.008	0.0038199	0.523	0.521346	FALSE	FALSE	FALSE	met-d-Citrate	16	31524123	0.0041117	NA	0.31	Citrate || id:met-d-Citrate	Citrate	Citrate || ||	TRUE	igd	0.002	0.00028	344182	SGLT2 inhibition	TRUE	reported	HyJ7bX	TRUE
rs9930811	G	A	G	A	0.016	-0.00900797	0.365	0.366099	FALSE	FALSE	FALSE	met-d-Citrate	16	31400360	0.00426505	NA	0.0290001	Citrate || id:met-d-Citrate	Citrate	Citrate || ||	TRUE	igd	0.002	8.69e-12	344182	SGLT2 inhibition	TRUE	reported	HyJ7bX	TRUE
rs11865835	C	T	C	T	0.011	0.00331567	0.284	0.282836	FALSE	FALSE	FALSE	met-d-Clinical_LDL_C	16	31509816	0.00457911	NA	0.38	Clinical LDL cholesterol || id:met-d-Clinical_LDL_C	Clinical LDL cholesterol	Clinical LDL cholesterol || ||	TRUE	igd	0.003	1.34e-05	344182	SGLT2 inhibition	TRUE	reported	HyJ7bX	TRUE
rs34497199	T	C	T	C	0.012	0.00315964	0.475	0.47184	FALSE	FALSE	FALSE	met-d-Clinical_LDL_C	16	31551332	0.00413698	NA	0.36	Clinical LDL cholesterol || id:met-d-Clinical_LDL_C	Clinical LDL cholesterol	Clinical LDL cholesterol || ||	TRUE	igd	0.002	5.98e-07	344182	SGLT2 inhibition	TRUE	reported	HyJ7bX	TRUE
rs35445454	T	C	T	C	0.013	5.27918e-05	0.344	0.344791	FALSE	FALSE	FALSE	met-d-Clinical_LDL_C	16	31699326	0.00433774	NA	0.709999	Clinical LDL cholesterol || id:met-d-Clinical_LDL_C	Clinical LDL cholesterol	Clinical LDL cholesterol || ||	TRUE	igd	0.002	1.24e-07	344182	SGLT2 inhibition	TRUE	reported	HyJ7bX	TRUE
rs4488457	G	T	G	T	0.013	0.00870871	0.712	0.711715	FALSE	FALSE	FALSE	met-d-Clinical_LDL_C	16	31659189	0.00455287	NA	0.0479999	Clinical LDL cholesterol || id:met-d-Clinical_LDL_C	Clinical LDL cholesterol	Clinical LDL cholesterol || ||	TRUE	igd	0.003	2.9e-07	344182	SGLT2 inhibition	TRUE	reported	HyJ7bX	TRUE
rs8057326	C	T	C	T	0.008	0.00439141	0.523	0.521343	FALSE	FALSE	FALSE	met-d-Clinical_LDL_C	16	31524123	0.00411501	NA	0.29	Clinical LDL cholesterol || id:met-d-Clinical_LDL_C	Clinical LDL cholesterol	Clinical LDL cholesterol || ||	TRUE	igd	0.002	0.00028	344182	SGLT2 inhibition	TRUE	reported	HyJ7bX	TRUE
rs9930811	G	A	G	A	0.016	-0.00261232	0.365	0.366102	FALSE	FALSE	FALSE	met-d-Clinical_LDL_C	16	31400360	0.0042686	NA	0.64	Clinical LDL cholesterol || id:met-d-Clinical_LDL_C	Clinical LDL cholesterol	Clinical LDL cholesterol || ||	TRUE	igd	0.002	8.69e-12	344182	SGLT2 inhibition	TRUE	reported	HyJ7bX	TRUE
rs11865835	C	T	C	T	0.011	0.00235473	0.284	0.282549	FALSE	FALSE	FALSE	met-d-Creatinine	16	31509816	0.00397501	NA	0.55	Creatinine || id:met-d-Creatinine	Creatinine	Creatinine || ||	TRUE	igd	0.003	1.34e-05	344182	SGLT2 inhibition	TRUE	reported	HyJ7bX	TRUE
rs34497199	T	C	T	C	0.012	0.00434054	0.475	0.471583	FALSE	FALSE	FALSE	met-d-Creatinine	16	31551332	0.00358948	NA	0.23	Creatinine || id:met-d-Creatinine	Creatinine	Creatinine || ||	TRUE	igd	0.002	5.98e-07	344182	SGLT2 inhibition	TRUE	reported	HyJ7bX	TRUE
rs35445454	T	C	T	C	0.013	0.00023445	0.344	0.344614	FALSE	FALSE	FALSE	met-d-Creatinine	16	31699326	0.00376191	NA	0.95	Creatinine || id:met-d-Creatinine	Creatinine	Creatinine || ||	TRUE	igd	0.002	1.24e-07	344182	SGLT2 inhibition	TRUE	reported	HyJ7bX	TRUE
rs4488457	G	T	G	T	0.013	-0.00365643	0.712	0.711715	FALSE	FALSE	FALSE	met-d-Creatinine	16	31659189	0.0039487	NA	0.35	Creatinine || id:met-d-Creatinine	Creatinine	Creatinine || ||	TRUE	igd	0.003	2.9e-07	344182	SGLT2 inhibition	TRUE	reported	HyJ7bX	TRUE
rs8057326	C	T	C	T	0.008	0.00354166	0.523	0.52104	FALSE	FALSE	FALSE	met-d-Creatinine	16	31524123	0.00356948	NA	0.32	Creatinine || id:met-d-Creatinine	Creatinine	Creatinine || ||	TRUE	igd	0.002	0.00028	344182	SGLT2 inhibition	TRUE	reported	HyJ7bX	TRUE
rs9930811	G	A	G	A	0.016	-0.000920151	0.365	0.36603	FALSE	FALSE	FALSE	met-d-Creatinine	16	31400360	0.0037051	NA	0.8	Creatinine || id:met-d-Creatinine	Creatinine	Creatinine || ||	TRUE	igd	0.002	8.69e-12	344182	SGLT2 inhibition	TRUE	reported	HyJ7bX	TRUE
rs11865835	C	T	C	T	0.011	-0.00101436	0.284	0.282769	FALSE	FALSE	FALSE	met-d-DHA	16	31509816	0.00445	NA	0.709999	Docosahexaenoic acid || id:met-d-DHA	Docosahexaenoic acid	Docosahexaenoic acid || ||	TRUE	igd	0.003	1.34e-05	344182	SGLT2 inhibition	TRUE	reported	HyJ7bX	TRUE
rs34497199	T	C	T	C	0.012	0.000832337	0.475	0.471791	FALSE	FALSE	FALSE	met-d-DHA	16	31551332	0.00402018	NA	0.96	Docosahexaenoic acid || id:met-d-DHA	Docosahexaenoic acid	Docosahexaenoic acid || ||	TRUE	igd	0.002	5.98e-07	344182	SGLT2 inhibition	TRUE	reported	HyJ7bX	TRUE
rs35445454	T	C	T	C	0.013	-0.00159643	0.344	0.344788	FALSE	FALSE	FALSE	met-d-DHA	16	31699326	0.00421481	NA	0.7	Docosahexaenoic acid || id:met-d-DHA	Docosahexaenoic acid	Docosahexaenoic acid || ||	TRUE	igd	0.002	1.24e-07	344182	SGLT2 inhibition	TRUE	reported	HyJ7bX	TRUE
rs4488457	G	T	G	T	0.013	0.00537917	0.712	0.711716	FALSE	FALSE	FALSE	met-d-DHA	16	31659189	0.00442399	NA	0.41	Docosahexaenoic acid || id:met-d-DHA	Docosahexaenoic acid	Docosahexaenoic acid || ||	TRUE	igd	0.003	2.9e-07	344182	SGLT2 inhibition	TRUE	reported	HyJ7bX	TRUE
rs8057326	C	T	C	T	0.008	-0.00027005	0.523	0.521293	FALSE	FALSE	FALSE	met-d-DHA	16	31524123	0.00399867	NA	0.67	Docosahexaenoic acid || id:met-d-DHA	Docosahexaenoic acid	Docosahexaenoic acid || ||	TRUE	igd	0.002	0.00028	344182	SGLT2 inhibition	TRUE	reported	HyJ7bX	TRUE
rs9930811	G	A	G	A	0.016	-0.00280414	0.365	0.366049	FALSE	FALSE	FALSE	met-d-DHA	16	31400360	0.00414788	NA	0.43	Docosahexaenoic acid || id:met-d-DHA	Docosahexaenoic acid	Docosahexaenoic acid || ||	TRUE	igd	0.002	8.69e-12	344182	SGLT2 inhibition	TRUE	reported	HyJ7bX	TRUE
rs11865835	C	T	C	T	0.011	-0.00291491	0.284	0.282769	FALSE	FALSE	FALSE	met-d-DHA_pct	16	31509816	0.00448081	NA	0.41	Ratio of docosahexaenoic acid to total fatty acids || id:met-d-DHA_pct	Ratio of docosahexaenoic acid to total fatty acids	Ratio of docosahexaenoic acid to total fatty acids || ||	TRUE	igd	0.003	1.34e-05	344182	SGLT2 inhibition	TRUE	reported	HyJ7bX	TRUE
rs34497199	T	C	T	C	0.012	-0.00275538	0.475	0.471791	FALSE	FALSE	FALSE	met-d-DHA_pct	16	31551332	0.00404801	NA	0.36	Ratio of docosahexaenoic acid to total fatty acids || id:met-d-DHA_pct	Ratio of docosahexaenoic acid to total fatty acids	Ratio of docosahexaenoic acid to total fatty acids || ||	TRUE	igd	0.002	5.98e-07	344182	SGLT2 inhibition	TRUE	reported	HyJ7bX	TRUE
rs35445454	T	C	T	C	0.013	-0.00175151	0.344	0.344788	FALSE	FALSE	FALSE	met-d-DHA_pct	16	31699326	0.00424398	NA	0.630001	Ratio of docosahexaenoic acid to total fatty acids || id:met-d-DHA_pct	Ratio of docosahexaenoic acid to total fatty acids	Ratio of docosahexaenoic acid to total fatty acids || ||	TRUE	igd	0.002	1.24e-07	344182	SGLT2 inhibition	TRUE	reported	HyJ7bX	TRUE
rs4488457	G	T	G	T	0.013	0.00208918	0.712	0.711716	FALSE	FALSE	FALSE	met-d-DHA_pct	16	31659189	0.00445462	NA	0.91	Ratio of docosahexaenoic acid to total fatty acids || id:met-d-DHA_pct	Ratio of docosahexaenoic acid to total fatty acids	Ratio of docosahexaenoic acid to total fatty acids || ||	TRUE	igd	0.003	2.9e-07	344182	SGLT2 inhibition	TRUE	reported	HyJ7bX	TRUE
rs8057326	C	T	C	T	0.008	-0.00338911	0.523	0.521293	FALSE	FALSE	FALSE	met-d-DHA_pct	16	31524123	0.00402635	NA	0.21	Ratio of docosahexaenoic acid to total fatty acids || id:met-d-DHA_pct	Ratio of docosahexaenoic acid to total fatty acids	Ratio of docosahexaenoic acid to total fatty acids || ||	TRUE	igd	0.002	0.00028	344182	SGLT2 inhibition	TRUE	reported	HyJ7bX	TRUE
rs9930811	G	A	G	A	0.016	-0.00383755	0.365	0.366049	FALSE	FALSE	FALSE	met-d-DHA_pct	16	31400360	0.00417659	NA	0.31	Ratio of docosahexaenoic acid to total fatty acids || id:met-d-DHA_pct	Ratio of docosahexaenoic acid to total fatty acids	Ratio of docosahexaenoic acid to total fatty acids || ||	TRUE	igd	0.002	8.69e-12	344182	SGLT2 inhibition	TRUE	reported	HyJ7bX	TRUE
rs11865835	C	T	C	T	0.011	-7.90504e-05	0.284	0.28283	FALSE	FALSE	FALSE	met-d-Gln	16	31509816	0.00460862	NA	0.93	Glutamine || id:met-d-Gln	Glutamine	Glutamine || ||	TRUE	igd	0.003	1.34e-05	344182	SGLT2 inhibition	TRUE	reported	HyJ7bX	TRUE
rs34497199	T	C	T	C	0.012	0.0015574	0.475	0.471838	FALSE	FALSE	FALSE	met-d-Gln	16	31551332	0.00416301	NA	0.630001	Glutamine || id:met-d-Gln	Glutamine	Glutamine || ||	TRUE	igd	0.002	5.98e-07	344182	SGLT2 inhibition	TRUE	reported	HyJ7bX	TRUE
rs35445454	T	C	T	C	0.013	0.00639154	0.344	0.34475	FALSE	FALSE	FALSE	met-d-Gln	16	31699326	0.00436591	NA	0.0860003	Glutamine || id:met-d-Gln	Glutamine	Glutamine || ||	TRUE	igd	0.002	1.24e-07	344182	SGLT2 inhibition	TRUE	reported	HyJ7bX	TRUE
rs4488457	G	T	G	T	0.013	0.00856559	0.712	0.711698	FALSE	FALSE	FALSE	met-d-Gln	16	31659189	0.00458144	NA	0.0920005	Glutamine || id:met-d-Gln	Glutamine	Glutamine || ||	TRUE	igd	0.003	2.9e-07	344182	SGLT2 inhibition	TRUE	reported	HyJ7bX	TRUE
rs8057326	C	T	C	T	0.008	0.00181951	0.523	0.521352	FALSE	FALSE	FALSE	met-d-Gln	16	31524123	0.00414092	NA	0.7	Glutamine || id:met-d-Gln	Glutamine	Glutamine || ||	TRUE	igd	0.002	0.00028	344182	SGLT2 inhibition	TRUE	reported	HyJ7bX	TRUE
rs9930811	G	A	G	A	0.016	-0.00505178	0.365	0.366059	FALSE	FALSE	FALSE	met-d-Gln	16	31400360	0.00429576	NA	0.24	Glutamine || id:met-d-Gln	Glutamine	Glutamine || ||	TRUE	igd	0.002	8.69e-12	344182	SGLT2 inhibition	TRUE	reported	HyJ7bX	TRUE
rs11865835	C	T	C	T	0.011	0.00195263	0.284	0.282807	FALSE	FALSE	FALSE	met-d-Glucose	16	31509816	0.00461665	NA	0.67	Glucose || id:met-d-Glucose	Glucose	Glucose || ||	TRUE	igd	0.003	1.34e-05	344182	SGLT2 inhibition	TRUE	reported	HyJ7bX	TRUE
rs34497199	T	C	T	C	0.012	0.0028697	0.475	0.471821	FALSE	FALSE	FALSE	met-d-Glucose	16	31551332	0.00417103	NA	0.49	Glucose || id:met-d-Glucose	Glucose	Glucose || ||	TRUE	igd	0.002	5.98e-07	344182	SGLT2 inhibition	TRUE	reported	HyJ7bX	TRUE
rs35445454	T	C	T	C	0.013	0.00413634	0.344	0.344801	FALSE	FALSE	FALSE	met-d-Glucose	16	31699326	0.00437264	NA	0.34	Glucose || id:met-d-Glucose	Glucose	Glucose || ||	TRUE	igd	0.002	1.24e-07	344182	SGLT2 inhibition	TRUE	reported	HyJ7bX	TRUE
rs4488457	G	T	G	T	0.013	0.00585811	0.712	0.711726	FALSE	FALSE	FALSE	met-d-Glucose	16	31659189	0.00458963	NA	0.2	Glucose || id:met-d-Glucose	Glucose	Glucose || ||	TRUE	igd	0.003	2.9e-07	344182	SGLT2 inhibition	TRUE	reported	HyJ7bX	TRUE
rs8057326	C	T	C	T	0.008	0.00382977	0.523	0.521335	FALSE	FALSE	FALSE	met-d-Glucose	16	31524123	0.00414883	NA	0.36	Glucose || id:met-d-Glucose	Glucose	Glucose || ||	TRUE	igd	0.002	0.00028	344182	SGLT2 inhibition	TRUE	reported	HyJ7bX	TRUE
rs9930811	G	A	G	A	0.016	0.00206032	0.365	0.366061	FALSE	FALSE	FALSE	met-d-Glucose	16	31400360	0.00430346	NA	0.630001	Glucose || id:met-d-Glucose	Glucose	Glucose || ||	TRUE	igd	0.002	8.69e-12	344182	SGLT2 inhibition	TRUE	reported	HyJ7bX	TRUE
rs11865835	C	T	C	T	0.011	0.00769099	0.284	0.282826	FALSE	FALSE	FALSE	met-d-Gly	16	31509816	0.00434865	NA	0.12	Glycine || id:met-d-Gly	Glycine	Glycine || ||	TRUE	igd	0.003	1.34e-05	344182	SGLT2 inhibition	TRUE	reported	HyJ7bX	TRUE
rs34497199	T	C	T	C	0.012	0.0064262	0.475	0.471831	FALSE	FALSE	FALSE	met-d-Gly	16	31551332	0.0039284	NA	0.16	Glycine || id:met-d-Gly	Glycine	Glycine || ||	TRUE	igd	0.002	5.98e-07	344182	SGLT2 inhibition	TRUE	reported	HyJ7bX	TRUE
rs35445454	T	C	T	C	0.013	0.00335823	0.344	0.344776	FALSE	FALSE	FALSE	met-d-Gly	16	31699326	0.00411935	NA	0.42	Glycine || id:met-d-Gly	Glycine	Glycine || ||	TRUE	igd	0.002	1.24e-07	344182	SGLT2 inhibition	TRUE	reported	HyJ7bX	TRUE
rs4488457	G	T	G	T	0.013	0.00765777	0.712	0.711702	FALSE	FALSE	FALSE	met-d-Gly	16	31659189	0.00432364	NA	0.0479999	Glycine || id:met-d-Gly	Glycine	Glycine || ||	TRUE	igd	0.003	2.9e-07	344182	SGLT2 inhibition	TRUE	reported	HyJ7bX	TRUE
rs8057326	C	T	C	T	0.008	0.00448653	0.523	0.521328	FALSE	FALSE	FALSE	met-d-Gly	16	31524123	0.00390759	NA	0.47	Glycine || id:met-d-Gly	Glycine	Glycine || ||	TRUE	igd	0.002	0.00028	344182	SGLT2 inhibition	TRUE	reported	HyJ7bX	TRUE
rs9930811	G	A	G	A	0.016	0.00248661	0.365	0.366066	FALSE	FALSE	FALSE	met-d-Gly	16	31400360	0.00405355	NA	0.64	Glycine || id:met-d-Gly	Glycine	Glycine || ||	TRUE	igd	0.002	8.69e-12	344182	SGLT2 inhibition	TRUE	reported	HyJ7bX	TRUE
rs11865835	C	T	C	T	0.011	0.00461996	0.284	0.282836	FALSE	FALSE	FALSE	met-d-GlycA	16	31509816	0.00458029	NA	0.28	Glycoprotein acetyls || id:met-d-GlycA	Glycoprotein acetyls	Glycoprotein acetyls || ||	TRUE	igd	0.003	1.34e-05	344182	SGLT2 inhibition	TRUE	reported	HyJ7bX	TRUE
rs34497199	T	C	T	C	0.012	0.00506189	0.475	0.47184	FALSE	FALSE	FALSE	met-d-GlycA	16	31551332	0.00413805	NA	0.28	Glycoprotein acetyls || id:met-d-GlycA	Glycoprotein acetyls	Glycoprotein acetyls || ||	TRUE	igd	0.002	5.98e-07	344182	SGLT2 inhibition	TRUE	reported	HyJ7bX	TRUE
rs35445454	T	C	T	C	0.013	0.0014812	0.344	0.344791	FALSE	FALSE	FALSE	met-d-GlycA	16	31699326	0.00433885	NA	0.79	Glycoprotein acetyls || id:met-d-GlycA	Glycoprotein acetyls	Glycoprotein acetyls || ||	TRUE	igd	0.002	1.24e-07	344182	SGLT2 inhibition	TRUE	reported	HyJ7bX	TRUE
rs4488457	G	T	G	T	0.013	0.000989783	0.712	0.711715	FALSE	FALSE	FALSE	met-d-GlycA	16	31659189	0.00455405	NA	0.87	Glycoprotein acetyls || id:met-d-GlycA	Glycoprotein acetyls	Glycoprotein acetyls || ||	TRUE	igd	0.003	2.9e-07	344182	SGLT2 inhibition	TRUE	reported	HyJ7bX	TRUE
rs8057326	C	T	C	T	0.008	0.00451212	0.523	0.521343	FALSE	FALSE	FALSE	met-d-GlycA	16	31524123	0.00411607	NA	0.29	Glycoprotein acetyls || id:met-d-GlycA	Glycoprotein acetyls	Glycoprotein acetyls || ||	TRUE	igd	0.002	0.00028	344182	SGLT2 inhibition	TRUE	reported	HyJ7bX	TRUE
rs9930811	G	A	G	A	0.016	0.00229365	0.365	0.366102	FALSE	FALSE	FALSE	met-d-GlycA	16	31400360	0.0042697	NA	0.54	Glycoprotein acetyls || id:met-d-GlycA	Glycoprotein acetyls	Glycoprotein acetyls || ||	TRUE	igd	0.002	8.69e-12	344182	SGLT2 inhibition	TRUE	reported	HyJ7bX	TRUE
rs11865835	C	T	C	T	0.011	0.00072887	0.284	0.282836	FALSE	FALSE	FALSE	met-d-HDL_C	16	31509816	0.00409675	NA	0.88	HDL cholesterol || id:met-d-HDL_C	HDL cholesterol	HDL cholesterol || ||	TRUE	igd	0.003	1.34e-05	344182	SGLT2 inhibition	TRUE	reported	HyJ7bX	TRUE
rs34497199	T	C	T	C	0.012	0.00459885	0.475	0.47184	FALSE	FALSE	FALSE	met-d-HDL_C	16	31551332	0.0037012	NA	0.27	HDL cholesterol || id:met-d-HDL_C	HDL cholesterol	HDL cholesterol || ||	TRUE	igd	0.002	5.98e-07	344182	SGLT2 inhibition	TRUE	reported	HyJ7bX	TRUE
rs35445454	T	C	T	C	0.013	0.0027776	0.344	0.344791	FALSE	FALSE	FALSE	met-d-HDL_C	16	31699326	0.00388081	NA	0.51	HDL cholesterol || id:met-d-HDL_C	HDL cholesterol	HDL cholesterol || ||	TRUE	igd	0.002	1.24e-07	344182	SGLT2 inhibition	TRUE	reported	HyJ7bX	TRUE
rs4488457	G	T	G	T	0.013	0.00896503	0.712	0.711715	FALSE	FALSE	FALSE	met-d-HDL_C	16	31659189	0.00407329	NA	0.0350002	HDL cholesterol || id:met-d-HDL_C	HDL cholesterol	HDL cholesterol || ||	TRUE	igd	0.003	2.9e-07	344182	SGLT2 inhibition	TRUE	reported	HyJ7bX	TRUE
rs8057326	C	T	C	T	0.008	0.00287038	0.523	0.521343	FALSE	FALSE	FALSE	met-d-HDL_C	16	31524123	0.00368155	NA	0.5	HDL cholesterol || id:met-d-HDL_C	HDL cholesterol	HDL cholesterol || ||	TRUE	igd	0.002	0.00028	344182	SGLT2 inhibition	TRUE	reported	HyJ7bX	TRUE
rs9930811	G	A	G	A	0.016	-0.00287599	0.365	0.366102	FALSE	FALSE	FALSE	met-d-HDL_C	16	31400360	0.00381896	NA	0.27	HDL cholesterol || id:met-d-HDL_C	HDL cholesterol	HDL cholesterol || ||	TRUE	igd	0.002	8.69e-12	344182	SGLT2 inhibition	TRUE	reported	HyJ7bX	TRUE
rs11865835	C	T	C	T	0.011	0.00117845	0.284	0.282836	FALSE	FALSE	FALSE	met-d-HDL_CE	16	31509816	0.00411733	NA	0.99	Cholesteryl esters in HDL || id:met-d-HDL_CE	Cholesteryl esters in HDL	Cholesteryl esters in HDL || ||	TRUE	igd	0.003	1.34e-05	344182	SGLT2 inhibition	TRUE	reported	HyJ7bX	TRUE
rs34497199	T	C	T	C	0.012	0.00474355	0.475	0.47184	FALSE	FALSE	FALSE	met-d-HDL_CE	16	31551332	0.00371979	NA	0.25	Cholesteryl esters in HDL || id:met-d-HDL_CE	Cholesteryl esters in HDL	Cholesteryl esters in HDL || ||	TRUE	igd	0.002	5.98e-07	344182	SGLT2 inhibition	TRUE	reported	HyJ7bX	TRUE
rs35445454	T	C	T	C	0.013	0.00298844	0.344	0.344791	FALSE	FALSE	FALSE	met-d-HDL_CE	16	31699326	0.0039003	NA	0.47	Cholesteryl esters in HDL || id:met-d-HDL_CE	Cholesteryl esters in HDL	Cholesteryl esters in HDL || ||	TRUE	igd	0.002	1.24e-07	344182	SGLT2 inhibition	TRUE	reported	HyJ7bX	TRUE
rs4488457	G	T	G	T	0.013	0.00928356	0.712	0.711715	FALSE	FALSE	FALSE	met-d-HDL_CE	16	31659189	0.00409374	NA	0.0269998	Cholesteryl esters in HDL || id:met-d-HDL_CE	Cholesteryl esters in HDL	Cholesteryl esters in HDL || ||	TRUE	igd	0.003	2.9e-07	344182	SGLT2 inhibition	TRUE	reported	HyJ7bX	TRUE
rs8057326	C	T	C	T	0.008	0.00316158	0.523	0.521343	FALSE	FALSE	FALSE	met-d-HDL_CE	16	31524123	0.00370004	NA	0.43	Cholesteryl esters in HDL || id:met-d-HDL_CE	Cholesteryl esters in HDL	Cholesteryl esters in HDL || ||	TRUE	igd	0.002	0.00028	344182	SGLT2 inhibition	TRUE	reported	HyJ7bX	TRUE
rs9930811	G	A	G	A	0.016	-0.0027517	0.365	0.366102	FALSE	FALSE	FALSE	met-d-HDL_CE	16	31400360	0.00383814	NA	0.3	Cholesteryl esters in HDL || id:met-d-HDL_CE	Cholesteryl esters in HDL	Cholesteryl esters in HDL || ||	TRUE	igd	0.002	8.69e-12	344182	SGLT2 inhibition	TRUE	reported	HyJ7bX	TRUE
rs11865835	C	T	C	T	0.011	-0.000742669	0.284	0.282836	FALSE	FALSE	FALSE	met-d-HDL_FC	16	31509816	0.00406631	NA	0.6	Free cholesterol in HDL || id:met-d-HDL_FC	Free cholesterol in HDL	Free cholesterol in HDL || ||	TRUE	igd	0.003	1.34e-05	344182	SGLT2 inhibition	TRUE	reported	HyJ7bX	TRUE
rs34497199	T	C	T	C	0.012	0.0041384	0.475	0.47184	FALSE	FALSE	FALSE	met-d-HDL_FC	16	31551332	0.0036737	NA	0.36	Free cholesterol in HDL || id:met-d-HDL_FC	Free cholesterol in HDL	Free cholesterol in HDL || ||	TRUE	igd	0.002	5.98e-07	344182	SGLT2 inhibition	TRUE	reported	HyJ7bX	TRUE
rs35445454	T	C	T	C	0.013	0.00185982	0.344	0.344791	FALSE	FALSE	FALSE	met-d-HDL_FC	16	31699326	0.00385197	NA	0.68	Free cholesterol in HDL || id:met-d-HDL_FC	Free cholesterol in HDL	Free cholesterol in HDL || ||	TRUE	igd	0.002	1.24e-07	344182	SGLT2 inhibition	TRUE	reported	HyJ7bX	TRUE
rs4488457	G	T	G	T	0.013	0.00733684	0.712	0.711715	FALSE	FALSE	FALSE	met-d-HDL_FC	16	31659189	0.00404302	NA	0.1	Free cholesterol in HDL || id:met-d-HDL_FC	Free cholesterol in HDL	Free cholesterol in HDL || ||	TRUE	igd	0.003	2.9e-07	344182	SGLT2 inhibition	TRUE	reported	HyJ7bX	TRUE
rs8057326	C	T	C	T	0.008	0.00196867	0.523	0.521343	FALSE	FALSE	FALSE	met-d-HDL_FC	16	31524123	0.00365419	NA	0.73	Free cholesterol in HDL || id:met-d-HDL_FC	Free cholesterol in HDL	Free cholesterol in HDL || ||	TRUE	igd	0.002	0.00028	344182	SGLT2 inhibition	TRUE	reported	HyJ7bX	TRUE
rs9930811	G	A	G	A	0.016	-0.00332594	0.365	0.366102	FALSE	FALSE	FALSE	met-d-HDL_FC	16	31400360	0.00379058	NA	0.2	Free cholesterol in HDL || id:met-d-HDL_FC	Free cholesterol in HDL	Free cholesterol in HDL || ||	TRUE	igd	0.002	8.69e-12	344182	SGLT2 inhibition	TRUE	reported	HyJ7bX	TRUE
rs11865835	C	T	C	T	0.011	0.00103009	0.284	0.282836	FALSE	FALSE	FALSE	met-d-HDL_L	16	31509816	0.00412319	NA	0.97	Total lipids in HDL || id:met-d-HDL_L	Total lipids in HDL	Total lipids in HDL || ||	TRUE	igd	0.003	1.34e-05	344182	SGLT2 inhibition	TRUE	reported	HyJ7bX	TRUE
rs34497199	T	C	T	C	0.012	0.00516665	0.475	0.47184	FALSE	FALSE	FALSE	met-d-HDL_L	16	31551332	0.00372508	NA	0.2	Total lipids in HDL || id:met-d-HDL_L	Total lipids in HDL	Total lipids in HDL || ||	TRUE	igd	0.002	5.98e-07	344182	SGLT2 inhibition	TRUE	reported	HyJ7bX	TRUE
rs35445454	T	C	T	C	0.013	0.00308038	0.344	0.344791	FALSE	FALSE	FALSE	met-d-HDL_L	16	31699326	0.00390585	NA	0.43	Total lipids in HDL || id:met-d-HDL_L	Total lipids in HDL	Total lipids in HDL || ||	TRUE	igd	0.002	1.24e-07	344182	SGLT2 inhibition	TRUE	reported	HyJ7bX	TRUE
rs4488457	G	T	G	T	0.013	0.00828235	0.712	0.711715	FALSE	FALSE	FALSE	met-d-HDL_L	16	31659189	0.00409956	NA	0.0629999	Total lipids in HDL || id:met-d-HDL_L	Total lipids in HDL	Total lipids in HDL || ||	TRUE	igd	0.003	2.9e-07	344182	SGLT2 inhibition	TRUE	reported	HyJ7bX	TRUE
rs8057326	C	T	C	T	0.008	0.0033365	0.523	0.521343	FALSE	FALSE	FALSE	met-d-HDL_L	16	31524123	0.0037053	NA	0.43	Total lipids in HDL || id:met-d-HDL_L	Total lipids in HDL	Total lipids in HDL || ||	TRUE	igd	0.002	0.00028	344182	SGLT2 inhibition	TRUE	reported	HyJ7bX	TRUE
rs9930811	G	A	G	A	0.016	-0.00161101	0.365	0.366102	FALSE	FALSE	FALSE	met-d-HDL_L	16	31400360	0.0038436	NA	0.43	Total lipids in HDL || id:met-d-HDL_L	Total lipids in HDL	Total lipids in HDL || ||	TRUE	igd	0.002	8.69e-12	344182	SGLT2 inhibition	TRUE	reported	HyJ7bX	TRUE
rs11865835	C	T	C	T	0.011	0.00680501	0.284	0.282836	FALSE	FALSE	FALSE	met-d-HDL_P	16	31509816	0.00431788	NA	0.16	Concentration of HDL particles || id:met-d-HDL_P	Concentration of HDL particles	Concentration of HDL particles || ||	TRUE	igd	0.003	1.34e-05	344182	SGLT2 inhibition	TRUE	reported	HyJ7bX	TRUE
rs34497199	T	C	T	C	0.012	0.00795583	0.475	0.47184	FALSE	FALSE	FALSE	met-d-HDL_P	16	31551332	0.00390098	NA	0.0409996	Concentration of HDL particles || id:met-d-HDL_P	Concentration of HDL particles	Concentration of HDL particles || ||	TRUE	igd	0.002	5.98e-07	344182	SGLT2 inhibition	TRUE	reported	HyJ7bX	TRUE
rs35445454	T	C	T	C	0.013	0.00506772	0.344	0.344791	FALSE	FALSE	FALSE	met-d-HDL_P	16	31699326	0.00409028	NA	0.19	Concentration of HDL particles || id:met-d-HDL_P	Concentration of HDL particles	Concentration of HDL particles || ||	TRUE	igd	0.002	1.24e-07	344182	SGLT2 inhibition	TRUE	reported	HyJ7bX	TRUE
rs4488457	G	T	G	T	0.013	0.0111909	0.712	0.711715	FALSE	FALSE	FALSE	met-d-HDL_P	16	31659189	0.00429314	NA	0.0089	Concentration of HDL particles || id:met-d-HDL_P	Concentration of HDL particles	Concentration of HDL particles || ||	TRUE	igd	0.003	2.9e-07	344182	SGLT2 inhibition	TRUE	reported	HyJ7bX	TRUE
rs8057326	C	T	C	T	0.008	0.00669008	0.523	0.521343	FALSE	FALSE	FALSE	met-d-HDL_P	16	31524123	0.00388026	NA	0.0909997	Concentration of HDL particles || id:met-d-HDL_P	Concentration of HDL particles	Concentration of HDL particles || ||	TRUE	igd	0.002	0.00028	344182	SGLT2 inhibition	TRUE	reported	HyJ7bX	TRUE
rs9930811	G	A	G	A	0.016	0.00121093	0.365	0.366102	FALSE	FALSE	FALSE	met-d-HDL_P	16	31400360	0.00402509	NA	0.86	Concentration of HDL particles || id:met-d-HDL_P	Concentration of HDL particles	Concentration of HDL particles || ||	TRUE	igd	0.002	8.69e-12	344182	SGLT2 inhibition	TRUE	reported	HyJ7bX	TRUE
rs11865835	C	T	C	T	0.011	0.00118057	0.284	0.282836	FALSE	FALSE	FALSE	met-d-HDL_PL	16	31509816	0.004153	NA	0.99	Phospholipids in HDL || id:met-d-HDL_PL	Phospholipids in HDL	Phospholipids in HDL || ||	TRUE	igd	0.003	1.34e-05	344182	SGLT2 inhibition	TRUE	reported	HyJ7bX	TRUE
rs34497199	T	C	T	C	0.012	0.00525492	0.475	0.47184	FALSE	FALSE	FALSE	met-d-HDL_PL	16	31551332	0.00375202	NA	0.21	Phospholipids in HDL || id:met-d-HDL_PL	Phospholipids in HDL	Phospholipids in HDL || ||	TRUE	igd	0.002	5.98e-07	344182	SGLT2 inhibition	TRUE	reported	HyJ7bX	TRUE
rs35445454	T	C	T	C	0.013	0.00323501	0.344	0.344791	FALSE	FALSE	FALSE	met-d-HDL_PL	16	31699326	0.00393409	NA	0.42	Phospholipids in HDL || id:met-d-HDL_PL	Phospholipids in HDL	Phospholipids in HDL || ||	TRUE	igd	0.002	1.24e-07	344182	SGLT2 inhibition	TRUE	reported	HyJ7bX	TRUE
rs4488457	G	T	G	T	0.013	0.007342	0.712	0.711715	FALSE	FALSE	FALSE	met-d-HDL_PL	16	31659189	0.00412921	NA	0.11	Phospholipids in HDL || id:met-d-HDL_PL	Phospholipids in HDL	Phospholipids in HDL || ||	TRUE	igd	0.003	2.9e-07	344182	SGLT2 inhibition	TRUE	reported	HyJ7bX	TRUE
rs8057326	C	T	C	T	0.008	0.00340922	0.523	0.521343	FALSE	FALSE	FALSE	met-d-HDL_PL	16	31524123	0.0037321	NA	0.43	Phospholipids in HDL || id:met-d-HDL_PL	Phospholipids in HDL	Phospholipids in HDL || ||	TRUE	igd	0.002	0.00028	344182	SGLT2 inhibition	TRUE	reported	HyJ7bX	TRUE
rs9930811	G	A	G	A	0.016	-0.00100023	0.365	0.366102	FALSE	FALSE	FALSE	met-d-HDL_PL	16	31400360	0.00387139	NA	0.53	Phospholipids in HDL || id:met-d-HDL_PL	Phospholipids in HDL	Phospholipids in HDL || ||	TRUE	igd	0.002	8.69e-12	344182	SGLT2 inhibition	TRUE	reported	HyJ7bX	TRUE
rs11865835	C	T	C	T	0.011	-0.00775215	0.284	0.282836	FALSE	FALSE	FALSE	met-d-HDL_size	16	31509816	0.0040652	NA	0.0239999	Average diameter for HDL particles || id:met-d-HDL_size	Average diameter for HDL particles	Average diameter for HDL particles || ||	TRUE	igd	0.003	1.34e-05	344182	SGLT2 inhibition	TRUE	reported	HyJ7bX	TRUE
rs34497199	T	C	T	C	0.012	-0.000100683	0.475	0.47184	FALSE	FALSE	FALSE	met-d-HDL_size	16	31551332	0.0036727	NA	0.92	Average diameter for HDL particles || id:met-d-HDL_size	Average diameter for HDL particles	Average diameter for HDL particles || ||	TRUE	igd	0.002	5.98e-07	344182	SGLT2 inhibition	TRUE	reported	HyJ7bX	TRUE
rs35445454	T	C	T	C	0.013	-0.00127887	0.344	0.344791	FALSE	FALSE	FALSE	met-d-HDL_size	16	31699326	0.00385092	NA	0.73	Average diameter for HDL particles || id:met-d-HDL_size	Average diameter for HDL particles	Average diameter for HDL particles || ||	TRUE	igd	0.002	1.24e-07	344182	SGLT2 inhibition	TRUE	reported	HyJ7bX	TRUE
rs4488457	G	T	G	T	0.013	0.00297982	0.712	0.711715	FALSE	FALSE	FALSE	met-d-HDL_size	16	31659189	0.00404192	NA	0.52	Average diameter for HDL particles || id:met-d-HDL_size	Average diameter for HDL particles	Average diameter for HDL particles || ||	TRUE	igd	0.003	2.9e-07	344182	SGLT2 inhibition	TRUE	reported	HyJ7bX	TRUE
rs8057326	C	T	C	T	0.008	-0.00211776	0.523	0.521343	FALSE	FALSE	FALSE	met-d-HDL_size	16	31524123	0.0036532	NA	0.49	Average diameter for HDL particles || id:met-d-HDL_size	Average diameter for HDL particles	Average diameter for HDL particles || ||	TRUE	igd	0.002	0.00028	344182	SGLT2 inhibition	TRUE	reported	HyJ7bX	TRUE
rs9930811	G	A	G	A	0.016	-0.00622321	0.365	0.366102	FALSE	FALSE	FALSE	met-d-HDL_size	16	31400360	0.00378955	NA	0.0530005	Average diameter for HDL particles || id:met-d-HDL_size	Average diameter for HDL particles	Average diameter for HDL particles || ||	TRUE	igd	0.002	8.69e-12	344182	SGLT2 inhibition	TRUE	reported	HyJ7bX	TRUE
rs11865835	C	T	C	T	0.011	0.00181132	0.284	0.282836	FALSE	FALSE	FALSE	met-d-HDL_TG	16	31509816	0.00454376	NA	0.780001	Triglycerides in HDL || id:met-d-HDL_TG	Triglycerides in HDL	Triglycerides in HDL || ||	TRUE	igd	0.003	1.34e-05	344182	SGLT2 inhibition	TRUE	reported	HyJ7bX	TRUE
rs34497199	T	C	T	C	0.012	0.00264221	0.475	0.47184	FALSE	FALSE	FALSE	met-d-HDL_TG	16	31551332	0.00410505	NA	0.54	Triglycerides in HDL || id:met-d-HDL_TG	Triglycerides in HDL	Triglycerides in HDL || ||	TRUE	igd	0.002	5.98e-07	344182	SGLT2 inhibition	TRUE	reported	HyJ7bX	TRUE
rs35445454	T	C	T	C	0.013	0.00164652	0.344	0.344791	FALSE	FALSE	FALSE	met-d-HDL_TG	16	31699326	0.00430425	NA	0.73	Triglycerides in HDL || id:met-d-HDL_TG	Triglycerides in HDL	Triglycerides in HDL || ||	TRUE	igd	0.002	1.24e-07	344182	SGLT2 inhibition	TRUE	reported	HyJ7bX	TRUE
rs4488457	G	T	G	T	0.013	0.00107861	0.712	0.711715	FALSE	FALSE	FALSE	met-d-HDL_TG	16	31659189	0.00451773	NA	0.77	Triglycerides in HDL || id:met-d-HDL_TG	Triglycerides in HDL	Triglycerides in HDL || ||	TRUE	igd	0.003	2.9e-07	344182	SGLT2 inhibition	TRUE	reported	HyJ7bX	TRUE
rs8057326	C	T	C	T	0.008	0.00234001	0.523	0.521343	FALSE	FALSE	FALSE	met-d-HDL_TG	16	31524123	0.00408325	NA	0.61	Triglycerides in HDL || id:met-d-HDL_TG	Triglycerides in HDL	Triglycerides in HDL || ||	TRUE	igd	0.002	0.00028	344182	SGLT2 inhibition	TRUE	reported	HyJ7bX	TRUE
rs9930811	G	A	G	A	0.016	0.00427041	0.365	0.366102	FALSE	FALSE	FALSE	met-d-HDL_TG	16	31400360	0.00423566	NA	0.4	Triglycerides in HDL || id:met-d-HDL_TG	Triglycerides in HDL	Triglycerides in HDL || ||	TRUE	igd	0.002	8.69e-12	344182	SGLT2 inhibition	TRUE	reported	HyJ7bX	TRUE
rs11865835	C	T	C	T	0.011	-0.00548837	0.284	0.282773	FALSE	FALSE	FALSE	met-d-His	16	31509816	0.00461857	NA	0.23	Histidine || id:met-d-His	Histidine	Histidine || ||	TRUE	igd	0.003	1.34e-05	344182	SGLT2 inhibition	TRUE	reported	HyJ7bX	TRUE
rs34497199	T	C	T	C	0.012	0.000811773	0.475	0.471764	FALSE	FALSE	FALSE	met-d-His	16	31551332	0.00417255	NA	0.85	Histidine || id:met-d-His	Histidine	Histidine || ||	TRUE	igd	0.002	5.98e-07	344182	SGLT2 inhibition	TRUE	reported	HyJ7bX	TRUE
rs35445454	T	C	T	C	0.013	3.87308e-05	0.344	0.344778	FALSE	FALSE	FALSE	met-d-His	16	31699326	0.00437422	NA	0.99	Histidine || id:met-d-His	Histidine	Histidine || ||	TRUE	igd	0.002	1.24e-07	344182	SGLT2 inhibition	TRUE	reported	HyJ7bX	TRUE
rs4488457	G	T	G	T	0.013	-0.00317649	0.712	0.711756	FALSE	FALSE	FALSE	met-d-His	16	31659189	0.00459135	NA	0.49	Histidine || id:met-d-His	Histidine	Histidine || ||	TRUE	igd	0.003	2.9e-07	344182	SGLT2 inhibition	TRUE	reported	HyJ7bX	TRUE
rs8057326	C	T	C	T	0.008	-0.000598183	0.523	0.52129	FALSE	FALSE	FALSE	met-d-His	16	31524123	0.00415031	NA	0.89	Histidine || id:met-d-His	Histidine	Histidine || ||	TRUE	igd	0.002	0.00028	344182	SGLT2 inhibition	TRUE	reported	HyJ7bX	TRUE
rs9930811	G	A	G	A	0.016	-0.00653735	0.365	0.366046	FALSE	FALSE	FALSE	met-d-His	16	31400360	0.00430491	NA	0.13	Histidine || id:met-d-His	Histidine	Histidine || ||	TRUE	igd	0.002	8.69e-12	344182	SGLT2 inhibition	TRUE	reported	HyJ7bX	TRUE
rs11865835	C	T	C	T	0.011	0.00131145	0.284	0.282836	FALSE	FALSE	FALSE	met-d-IDL_C	16	31509816	0.00444809	NA	0.86	Cholesterol in IDL || id:met-d-IDL_C	Cholesterol in IDL	Cholesterol in IDL || ||	TRUE	igd	0.003	1.34e-05	344182	SGLT2 inhibition	TRUE	reported	HyJ7bX	TRUE
rs34497199	T	C	T	C	0.012	0.00296573	0.475	0.47184	FALSE	FALSE	FALSE	met-d-IDL_C	16	31551332	0.00401862	NA	0.43	Cholesterol in IDL || id:met-d-IDL_C	Cholesterol in IDL	Cholesterol in IDL || ||	TRUE	igd	0.002	5.98e-07	344182	SGLT2 inhibition	TRUE	reported	HyJ7bX	TRUE
rs35445454	T	C	T	C	0.013	0.000550046	0.344	0.344791	FALSE	FALSE	FALSE	met-d-IDL_C	16	31699326	0.00421363	NA	0.760001	Cholesterol in IDL || id:met-d-IDL_C	Cholesterol in IDL	Cholesterol in IDL || ||	TRUE	igd	0.002	1.24e-07	344182	SGLT2 inhibition	TRUE	reported	HyJ7bX	TRUE
rs4488457	G	T	G	T	0.013	0.00741205	0.712	0.711715	FALSE	FALSE	FALSE	met-d-IDL_C	16	31659189	0.00442261	NA	0.0959997	Cholesterol in IDL || id:met-d-IDL_C	Cholesterol in IDL	Cholesterol in IDL || ||	TRUE	igd	0.003	2.9e-07	344182	SGLT2 inhibition	TRUE	reported	HyJ7bX	TRUE
rs8057326	C	T	C	T	0.008	0.0039672	0.523	0.521343	FALSE	FALSE	FALSE	met-d-IDL_C	16	31524123	0.00399728	NA	0.38	Cholesterol in IDL || id:met-d-IDL_C	Cholesterol in IDL	Cholesterol in IDL || ||	TRUE	igd	0.002	0.00028	344182	SGLT2 inhibition	TRUE	reported	HyJ7bX	TRUE
rs9930811	G	A	G	A	0.016	-0.00393019	0.365	0.366102	FALSE	FALSE	FALSE	met-d-IDL_C	16	31400360	0.00414647	NA	0.32	Cholesterol in IDL || id:met-d-IDL_C	Cholesterol in IDL	Cholesterol in IDL || ||	TRUE	igd	0.002	8.69e-12	344182	SGLT2 inhibition	TRUE	reported	HyJ7bX	TRUE
rs11865835	C	T	C	T	0.011	0.000974416	0.284	0.282836	FALSE	FALSE	FALSE	met-d-IDL_C_pct	16	31509816	0.00449872	NA	0.98	Cholesterol to total lipids ratio in IDL || id:met-d-IDL_C_pct	Cholesterol to total lipids ratio in IDL	Cholesterol to total lipids ratio in IDL || ||	TRUE	igd	0.003	1.34e-05	344182	SGLT2 inhibition	TRUE	reported	HyJ7bX	TRUE
rs34497199	T	C	T	C	0.012	0.00151805	0.475	0.47184	FALSE	FALSE	FALSE	met-d-IDL_C_pct	16	31551332	0.00406435	NA	0.73	Cholesterol to total lipids ratio in IDL || id:met-d-IDL_C_pct	Cholesterol to total lipids ratio in IDL	Cholesterol to total lipids ratio in IDL || ||	TRUE	igd	0.002	5.98e-07	344182	SGLT2 inhibition	TRUE	reported	HyJ7bX	TRUE
rs35445454	T	C	T	C	0.013	0.00257661	0.344	0.344791	FALSE	FALSE	FALSE	met-d-IDL_C_pct	16	31699326	0.00426158	NA	0.64	Cholesterol to total lipids ratio in IDL || id:met-d-IDL_C_pct	Cholesterol to total lipids ratio in IDL	Cholesterol to total lipids ratio in IDL || ||	TRUE	igd	0.002	1.24e-07	344182	SGLT2 inhibition	TRUE	reported	HyJ7bX	TRUE
rs4488457	G	T	G	T	0.013	0.00474418	0.712	0.711715	FALSE	FALSE	FALSE	met-d-IDL_C_pct	16	31659189	0.00447295	NA	0.32	Cholesterol to total lipids ratio in IDL || id:met-d-IDL_C_pct	Cholesterol to total lipids ratio in IDL	Cholesterol to total lipids ratio in IDL || ||	TRUE	igd	0.003	2.9e-07	344182	SGLT2 inhibition	TRUE	reported	HyJ7bX	TRUE
rs8057326	C	T	C	T	0.008	0.00316838	0.523	0.521343	FALSE	FALSE	FALSE	met-d-IDL_C_pct	16	31524123	0.00404277	NA	0.53	Cholesterol to total lipids ratio in IDL || id:met-d-IDL_C_pct	Cholesterol to total lipids ratio in IDL	Cholesterol to total lipids ratio in IDL || ||	TRUE	igd	0.002	0.00028	344182	SGLT2 inhibition	TRUE	reported	HyJ7bX	TRUE
rs9930811	G	A	G	A	0.016	-0.00508953	0.365	0.366102	FALSE	FALSE	FALSE	met-d-IDL_C_pct	16	31400360	0.00419367	NA	0.18	Cholesterol to total lipids ratio in IDL || id:met-d-IDL_C_pct	Cholesterol to total lipids ratio in IDL	Cholesterol to total lipids ratio in IDL || ||	TRUE	igd	0.002	8.69e-12	344182	SGLT2 inhibition	TRUE	reported	HyJ7bX	TRUE
rs11865835	C	T	C	T	0.011	0.00180232	0.284	0.282836	FALSE	FALSE	FALSE	met-d-IDL_CE	16	31509816	0.00444666	NA	0.780001	Cholesteryl esters in IDL || id:met-d-IDL_CE	Cholesteryl esters in IDL	Cholesteryl esters in IDL || ||	TRUE	igd	0.003	1.34e-05	344182	SGLT2 inhibition	TRUE	reported	HyJ7bX	TRUE
rs34497199	T	C	T	C	0.012	0.00302885	0.475	0.47184	FALSE	FALSE	FALSE	met-d-IDL_CE	16	31551332	0.00401732	NA	0.42	Cholesteryl esters in IDL || id:met-d-IDL_CE	Cholesteryl esters in IDL	Cholesteryl esters in IDL || ||	TRUE	igd	0.002	5.98e-07	344182	SGLT2 inhibition	TRUE	reported	HyJ7bX	TRUE
rs35445454	T	C	T	C	0.013	0.000974161	0.344	0.344791	FALSE	FALSE	FALSE	met-d-IDL_CE	16	31699326	0.00421227	NA	0.69	Cholesteryl esters in IDL || id:met-d-IDL_CE	Cholesteryl esters in IDL	Cholesteryl esters in IDL || ||	TRUE	igd	0.002	1.24e-07	344182	SGLT2 inhibition	TRUE	reported	HyJ7bX	TRUE
rs4488457	G	T	G	T	0.013	0.00702034	0.712	0.711715	FALSE	FALSE	FALSE	met-d-IDL_CE	16	31659189	0.00442118	NA	0.11	Cholesteryl esters in IDL || id:met-d-IDL_CE	Cholesteryl esters in IDL	Cholesteryl esters in IDL || ||	TRUE	igd	0.003	2.9e-07	344182	SGLT2 inhibition	TRUE	reported	HyJ7bX	TRUE
rs8057326	C	T	C	T	0.008	0.0039919	0.523	0.521343	FALSE	FALSE	FALSE	met-d-IDL_CE	16	31524123	0.00399599	NA	0.38	Cholesteryl esters in IDL || id:met-d-IDL_CE	Cholesteryl esters in IDL	Cholesteryl esters in IDL || ||	TRUE	igd	0.002	0.00028	344182	SGLT2 inhibition	TRUE	reported	HyJ7bX	TRUE
rs9930811	G	A	G	A	0.016	-0.00336767	0.365	0.366102	FALSE	FALSE	FALSE	met-d-IDL_CE	16	31400360	0.00414513	NA	0.39	Cholesteryl esters in IDL || id:met-d-IDL_CE	Cholesteryl esters in IDL	Cholesteryl esters in IDL || ||	TRUE	igd	0.002	8.69e-12	344182	SGLT2 inhibition	TRUE	reported	HyJ7bX	TRUE
rs11865835	C	T	C	T	0.011	0.00389479	0.284	0.282836	FALSE	FALSE	FALSE	met-d-IDL_CE_pct	16	31509816	0.00452025	NA	0.5	Cholesteryl esters to total lipids ratio in IDL || id:met-d-IDL_CE_pct	Cholesteryl esters to total lipids ratio in IDL	Cholesteryl esters to total lipids ratio in IDL || ||	TRUE	igd	0.003	1.34e-05	344182	SGLT2 inhibition	TRUE	reported	HyJ7bX	TRUE
rs34497199	T	C	T	C	0.012	0.00187417	0.475	0.47184	FALSE	FALSE	FALSE	met-d-IDL_CE_pct	16	31551332	0.00408381	NA	0.7	Cholesteryl esters to total lipids ratio in IDL || id:met-d-IDL_CE_pct	Cholesteryl esters to total lipids ratio in IDL	Cholesteryl esters to total lipids ratio in IDL || ||	TRUE	igd	0.002	5.98e-07	344182	SGLT2 inhibition	TRUE	reported	HyJ7bX	TRUE
rs35445454	T	C	T	C	0.013	0.00387002	0.344	0.344791	FALSE	FALSE	FALSE	met-d-IDL_CE_pct	16	31699326	0.00428199	NA	0.42	Cholesteryl esters to total lipids ratio in IDL || id:met-d-IDL_CE_pct	Cholesteryl esters to total lipids ratio in IDL	Cholesteryl esters to total lipids ratio in IDL || ||	TRUE	igd	0.002	1.24e-07	344182	SGLT2 inhibition	TRUE	reported	HyJ7bX	TRUE
rs4488457	G	T	G	T	0.013	0.000787866	0.712	0.711715	FALSE	FALSE	FALSE	met-d-IDL_CE_pct	16	31659189	0.00449436	NA	0.89	Cholesteryl esters to total lipids ratio in IDL || id:met-d-IDL_CE_pct	Cholesteryl esters to total lipids ratio in IDL	Cholesteryl esters to total lipids ratio in IDL || ||	TRUE	igd	0.003	2.9e-07	344182	SGLT2 inhibition	TRUE	reported	HyJ7bX	TRUE
rs8057326	C	T	C	T	0.008	0.00291892	0.523	0.521343	FALSE	FALSE	FALSE	met-d-IDL_CE_pct	16	31524123	0.00406213	NA	0.6	Cholesteryl esters to total lipids ratio in IDL || id:met-d-IDL_CE_pct	Cholesteryl esters to total lipids ratio in IDL	Cholesteryl esters to total lipids ratio in IDL || ||	TRUE	igd	0.002	0.00028	344182	SGLT2 inhibition	TRUE	reported	HyJ7bX	TRUE
rs9930811	G	A	G	A	0.016	-0.00187359	0.365	0.366102	FALSE	FALSE	FALSE	met-d-IDL_CE_pct	16	31400360	0.00421374	NA	0.55	Cholesteryl esters to total lipids ratio in IDL || id:met-d-IDL_CE_pct	Cholesteryl esters to total lipids ratio in IDL	Cholesteryl esters to total lipids ratio in IDL || ||	TRUE	igd	0.002	8.69e-12	344182	SGLT2 inhibition	TRUE	reported	HyJ7bX	TRUE
rs11865835	C	T	C	T	0.011	-0.000167938	0.284	0.282836	FALSE	FALSE	FALSE	met-d-IDL_FC	16	31509816	0.00445876	NA	0.9	Free cholesterol in IDL || id:met-d-IDL_FC	Free cholesterol in IDL	Free cholesterol in IDL || ||	TRUE	igd	0.003	1.34e-05	344182	SGLT2 inhibition	TRUE	reported	HyJ7bX	TRUE
rs34497199	T	C	T	C	0.012	0.00269255	0.475	0.47184	FALSE	FALSE	FALSE	met-d-IDL_FC	16	31551332	0.00402825	NA	0.47	Free cholesterol in IDL || id:met-d-IDL_FC	Free cholesterol in IDL	Free cholesterol in IDL || ||	TRUE	igd	0.002	5.98e-07	344182	SGLT2 inhibition	TRUE	reported	HyJ7bX	TRUE
rs35445454	T	C	T	C	0.013	-0.000699507	0.344	0.344791	FALSE	FALSE	FALSE	met-d-IDL_FC	16	31699326	0.00422373	NA	0.97	Free cholesterol in IDL || id:met-d-IDL_FC	Free cholesterol in IDL	Free cholesterol in IDL || ||	TRUE	igd	0.002	1.24e-07	344182	SGLT2 inhibition	TRUE	reported	HyJ7bX	TRUE
rs4488457	G	T	G	T	0.013	0.00844645	0.712	0.711715	FALSE	FALSE	FALSE	met-d-IDL_FC	16	31659189	0.00443321	NA	0.0629999	Free cholesterol in IDL || id:met-d-IDL_FC	Free cholesterol in IDL	Free cholesterol in IDL || ||	TRUE	igd	0.003	2.9e-07	344182	SGLT2 inhibition	TRUE	reported	HyJ7bX	TRUE
rs8057326	C	T	C	T	0.008	0.0038233	0.523	0.521343	FALSE	FALSE	FALSE	met-d-IDL_FC	16	31524123	0.00400686	NA	0.41	Free cholesterol in IDL || id:met-d-IDL_FC	Free cholesterol in IDL	Free cholesterol in IDL || ||	TRUE	igd	0.002	0.00028	344182	SGLT2 inhibition	TRUE	reported	HyJ7bX	TRUE
rs9930811	G	A	G	A	0.016	-0.00547762	0.365	0.366102	FALSE	FALSE	FALSE	met-d-IDL_FC	16	31400360	0.00415642	NA	0.18	Free cholesterol in IDL || id:met-d-IDL_FC	Free cholesterol in IDL	Free cholesterol in IDL || ||	TRUE	igd	0.002	8.69e-12	344182	SGLT2 inhibition	TRUE	reported	HyJ7bX	TRUE
rs11865835	C	T	C	T	0.011	-0.00587351	0.284	0.282836	FALSE	FALSE	FALSE	met-d-IDL_FC_pct	16	31509816	0.0045702	NA	0.16	Free cholesterol to total lipids ratio in IDL || id:met-d-IDL_FC_pct	Free cholesterol to total lipids ratio in IDL	Free cholesterol to total lipids ratio in IDL || ||	TRUE	igd	0.003	1.34e-05	344182	SGLT2 inhibition	TRUE	reported	HyJ7bX	TRUE
rs34497199	T	C	T	C	0.012	-0.000530253	0.475	0.47184	FALSE	FALSE	FALSE	met-d-IDL_FC_pct	16	31551332	0.00412893	NA	0.85	Free cholesterol to total lipids ratio in IDL || id:met-d-IDL_FC_pct	Free cholesterol to total lipids ratio in IDL	Free cholesterol to total lipids ratio in IDL || ||	TRUE	igd	0.002	5.98e-07	344182	SGLT2 inhibition	TRUE	reported	HyJ7bX	TRUE
rs35445454	T	C	T	C	0.013	-0.00462179	0.344	0.344791	FALSE	FALSE	FALSE	met-d-IDL_FC_pct	16	31699326	0.0043293	NA	0.25	Free cholesterol to total lipids ratio in IDL || id:met-d-IDL_FC_pct	Free cholesterol to total lipids ratio in IDL	Free cholesterol to total lipids ratio in IDL || ||	TRUE	igd	0.002	1.24e-07	344182	SGLT2 inhibition	TRUE	reported	HyJ7bX	TRUE
rs4488457	G	T	G	T	0.013	0.0060297	0.712	0.711715	FALSE	FALSE	FALSE	met-d-IDL_FC_pct	16	31659189	0.00454402	NA	0.25	Free cholesterol to total lipids ratio in IDL || id:met-d-IDL_FC_pct	Free cholesterol to total lipids ratio in IDL	Free cholesterol to total lipids ratio in IDL || ||	TRUE	igd	0.003	2.9e-07	344182	SGLT2 inhibition	TRUE	reported	HyJ7bX	TRUE
rs8057326	C	T	C	T	0.008	0.00155053	0.523	0.521343	FALSE	FALSE	FALSE	met-d-IDL_FC_pct	16	31524123	0.00410701	NA	0.77	Free cholesterol to total lipids ratio in IDL || id:met-d-IDL_FC_pct	Free cholesterol to total lipids ratio in IDL	Free cholesterol to total lipids ratio in IDL || ||	TRUE	igd	0.002	0.00028	344182	SGLT2 inhibition	TRUE	reported	HyJ7bX	TRUE
rs9930811	G	A	G	A	0.016	-0.0102394	0.365	0.366102	FALSE	FALSE	FALSE	met-d-IDL_FC_pct	16	31400360	0.0042603	NA	0.01	Free cholesterol to total lipids ratio in IDL || id:met-d-IDL_FC_pct	Free cholesterol to total lipids ratio in IDL	Free cholesterol to total lipids ratio in IDL || ||	TRUE	igd	0.002	8.69e-12	344182	SGLT2 inhibition	TRUE	reported	HyJ7bX	TRUE
rs11865835	C	T	C	T	0.011	0.0012089	0.284	0.282836	FALSE	FALSE	FALSE	met-d-IDL_L	16	31509816	0.00445299	NA	0.87	Total lipids in IDL || id:met-d-IDL_L	Total lipids in IDL	Total lipids in IDL || ||	TRUE	igd	0.003	1.34e-05	344182	SGLT2 inhibition	TRUE	reported	HyJ7bX	TRUE
rs34497199	T	C	T	C	0.012	0.00309578	0.475	0.47184	FALSE	FALSE	FALSE	met-d-IDL_L	16	31551332	0.00402304	NA	0.4	Total lipids in IDL || id:met-d-IDL_L	Total lipids in IDL	Total lipids in IDL || ||	TRUE	igd	0.002	5.98e-07	344182	SGLT2 inhibition	TRUE	reported	HyJ7bX	TRUE
rs35445454	T	C	T	C	0.013	0.000209986	0.344	0.344791	FALSE	FALSE	FALSE	met-d-IDL_L	16	31699326	0.00421827	NA	0.8	Total lipids in IDL || id:met-d-IDL_L	Total lipids in IDL	Total lipids in IDL || ||	TRUE	igd	0.002	1.24e-07	344182	SGLT2 inhibition	TRUE	reported	HyJ7bX	TRUE
rs4488457	G	T	G	T	0.013	0.00754717	0.712	0.711715	FALSE	FALSE	FALSE	met-d-IDL_L	16	31659189	0.00442748	NA	0.0909997	Total lipids in IDL || id:met-d-IDL_L	Total lipids in IDL	Total lipids in IDL || ||	TRUE	igd	0.003	2.9e-07	344182	SGLT2 inhibition	TRUE	reported	HyJ7bX	TRUE
rs8057326	C	T	C	T	0.008	0.00394964	0.523	0.521343	FALSE	FALSE	FALSE	met-d-IDL_L	16	31524123	0.00400168	NA	0.38	Total lipids in IDL || id:met-d-IDL_L	Total lipids in IDL	Total lipids in IDL || ||	TRUE	igd	0.002	0.00028	344182	SGLT2 inhibition	TRUE	reported	HyJ7bX	TRUE
rs9930811	G	A	G	A	0.016	-0.00368505	0.365	0.366102	FALSE	FALSE	FALSE	met-d-IDL_L	16	31400360	0.00415104	NA	0.36	Total lipids in IDL || id:met-d-IDL_L	Total lipids in IDL	Total lipids in IDL || ||	TRUE	igd	0.002	8.69e-12	344182	SGLT2 inhibition	TRUE	reported	HyJ7bX	TRUE
rs11865835	C	T	C	T	0.011	0.000108756	0.284	0.282836	FALSE	FALSE	FALSE	met-d-IDL_P	16	31509816	0.00455575	NA	0.98	Concentration of IDL particles || id:met-d-IDL_P	Concentration of IDL particles	Concentration of IDL particles || ||	TRUE	igd	0.003	1.34e-05	344182	SGLT2 inhibition	TRUE	reported	HyJ7bX	TRUE
rs34497199	T	C	T	C	0.012	0.000959694	0.475	0.47184	FALSE	FALSE	FALSE	met-d-IDL_P	16	31551332	0.00411588	NA	0.75	Concentration of IDL particles || id:met-d-IDL_P	Concentration of IDL particles	Concentration of IDL particles || ||	TRUE	igd	0.002	5.98e-07	344182	SGLT2 inhibition	TRUE	reported	HyJ7bX	TRUE
rs35445454	T	C	T	C	0.013	-0.000318212	0.344	0.344791	FALSE	FALSE	FALSE	met-d-IDL_P	16	31699326	0.00431561	NA	0.87	Concentration of IDL particles || id:met-d-IDL_P	Concentration of IDL particles	Concentration of IDL particles || ||	TRUE	igd	0.002	1.24e-07	344182	SGLT2 inhibition	TRUE	reported	HyJ7bX	TRUE
rs4488457	G	T	G	T	0.013	0.00610919	0.712	0.711715	FALSE	FALSE	FALSE	met-d-IDL_P	16	31659189	0.00452965	NA	0.16	Concentration of IDL particles || id:met-d-IDL_P	Concentration of IDL particles	Concentration of IDL particles || ||	TRUE	igd	0.003	2.9e-07	344182	SGLT2 inhibition	TRUE	reported	HyJ7bX	TRUE
rs8057326	C	T	C	T	0.008	0.00311154	0.523	0.521343	FALSE	FALSE	FALSE	met-d-IDL_P	16	31524123	0.00409403	NA	0.5	Concentration of IDL particles || id:met-d-IDL_P	Concentration of IDL particles	Concentration of IDL particles || ||	TRUE	igd	0.002	0.00028	344182	SGLT2 inhibition	TRUE	reported	HyJ7bX	TRUE
rs9930811	G	A	G	A	0.016	-0.00489761	0.365	0.366102	FALSE	FALSE	FALSE	met-d-IDL_P	16	31400360	0.00424683	NA	0.27	Concentration of IDL particles || id:met-d-IDL_P	Concentration of IDL particles	Concentration of IDL particles || ||	TRUE	igd	0.002	8.69e-12	344182	SGLT2 inhibition	TRUE	reported	HyJ7bX	TRUE
rs11865835	C	T	C	T	0.011	0.000503572	0.284	0.282836	FALSE	FALSE	FALSE	met-d-IDL_PL	16	31509816	0.00444416	NA	0.98	Phospholipids in IDL || id:met-d-IDL_PL	Phospholipids in IDL	Phospholipids in IDL || ||	TRUE	igd	0.003	1.34e-05	344182	SGLT2 inhibition	TRUE	reported	HyJ7bX	TRUE
rs34497199	T	C	T	C	0.012	0.00323291	0.475	0.47184	FALSE	FALSE	FALSE	met-d-IDL_PL	16	31551332	0.00401506	NA	0.38	Phospholipids in IDL || id:met-d-IDL_PL	Phospholipids in IDL	Phospholipids in IDL || ||	TRUE	igd	0.002	5.98e-07	344182	SGLT2 inhibition	TRUE	reported	HyJ7bX	TRUE
rs35445454	T	C	T	C	0.013	-0.000695318	0.344	0.344791	FALSE	FALSE	FALSE	met-d-IDL_PL	16	31699326	0.0042099	NA	0.95	Phospholipids in IDL || id:met-d-IDL_PL	Phospholipids in IDL	Phospholipids in IDL || ||	TRUE	igd	0.002	1.24e-07	344182	SGLT2 inhibition	TRUE	reported	HyJ7bX	TRUE
rs4488457	G	T	G	T	0.013	0.00764257	0.712	0.711715	FALSE	FALSE	FALSE	met-d-IDL_PL	16	31659189	0.0044187	NA	0.0879995	Phospholipids in IDL || id:met-d-IDL_PL	Phospholipids in IDL	Phospholipids in IDL || ||	TRUE	igd	0.003	2.9e-07	344182	SGLT2 inhibition	TRUE	reported	HyJ7bX	TRUE
rs8057326	C	T	C	T	0.008	0.00396958	0.523	0.521343	FALSE	FALSE	FALSE	met-d-IDL_PL	16	31524123	0.00399374	NA	0.39	Phospholipids in IDL || id:met-d-IDL_PL	Phospholipids in IDL	Phospholipids in IDL || ||	TRUE	igd	0.002	0.00028	344182	SGLT2 inhibition	TRUE	reported	HyJ7bX	TRUE
rs9930811	G	A	G	A	0.016	-0.00383805	0.365	0.366102	FALSE	FALSE	FALSE	met-d-IDL_PL	16	31400360	0.00414281	NA	0.34	Phospholipids in IDL || id:met-d-IDL_PL	Phospholipids in IDL	Phospholipids in IDL || ||	TRUE	igd	0.002	8.69e-12	344182	SGLT2 inhibition	TRUE	reported	HyJ7bX	TRUE
rs11865835	C	T	C	T	0.011	-0.00484835	0.284	0.282836	FALSE	FALSE	FALSE	met-d-IDL_PL_pct	16	31509816	0.00462237	NA	0.34	Phospholipids to total lipids ratio in IDL || id:met-d-IDL_PL_pct	Phospholipids to total lipids ratio in IDL	Phospholipids to total lipids ratio in IDL || ||	TRUE	igd	0.003	1.34e-05	344182	SGLT2 inhibition	TRUE	reported	HyJ7bX	TRUE
rs34497199	T	C	T	C	0.012	-0.000808749	0.475	0.47184	FALSE	FALSE	FALSE	met-d-IDL_PL_pct	16	31551332	0.00417606	NA	0.9	Phospholipids to total lipids ratio in IDL || id:met-d-IDL_PL_pct	Phospholipids to total lipids ratio in IDL	Phospholipids to total lipids ratio in IDL || ||	TRUE	igd	0.002	5.98e-07	344182	SGLT2 inhibition	TRUE	reported	HyJ7bX	TRUE
rs35445454	T	C	T	C	0.013	-0.00454408	0.344	0.344791	FALSE	FALSE	FALSE	met-d-IDL_PL_pct	16	31699326	0.00437872	NA	0.3	Phospholipids to total lipids ratio in IDL || id:met-d-IDL_PL_pct	Phospholipids to total lipids ratio in IDL	Phospholipids to total lipids ratio in IDL || ||	TRUE	igd	0.002	1.24e-07	344182	SGLT2 inhibition	TRUE	reported	HyJ7bX	TRUE
rs4488457	G	T	G	T	0.013	-0.00163512	0.712	0.711715	FALSE	FALSE	FALSE	met-d-IDL_PL_pct	16	31659189	0.00459589	NA	0.75	Phospholipids to total lipids ratio in IDL || id:met-d-IDL_PL_pct	Phospholipids to total lipids ratio in IDL	Phospholipids to total lipids ratio in IDL || ||	TRUE	igd	0.003	2.9e-07	344182	SGLT2 inhibition	TRUE	reported	HyJ7bX	TRUE
rs8057326	C	T	C	T	0.008	-0.00221168	0.523	0.521343	FALSE	FALSE	FALSE	met-d-IDL_PL_pct	16	31524123	0.00415389	NA	0.68	Phospholipids to total lipids ratio in IDL || id:met-d-IDL_PL_pct	Phospholipids to total lipids ratio in IDL	Phospholipids to total lipids ratio in IDL || ||	TRUE	igd	0.002	0.00028	344182	SGLT2 inhibition	TRUE	reported	HyJ7bX	TRUE
rs9930811	G	A	G	A	0.016	0.00122699	0.365	0.366102	FALSE	FALSE	FALSE	met-d-IDL_PL_pct	16	31400360	0.00430893	NA	0.74	Phospholipids to total lipids ratio in IDL || id:met-d-IDL_PL_pct	Phospholipids to total lipids ratio in IDL	Phospholipids to total lipids ratio in IDL || ||	TRUE	igd	0.002	8.69e-12	344182	SGLT2 inhibition	TRUE	reported	HyJ7bX	TRUE
rs11865835	C	T	C	T	0.011	0.00104973	0.284	0.282836	FALSE	FALSE	FALSE	met-d-IDL_TG	16	31509816	0.00455261	NA	0.93	Triglycerides in IDL || id:met-d-IDL_TG	Triglycerides in IDL	Triglycerides in IDL || ||	TRUE	igd	0.003	1.34e-05	344182	SGLT2 inhibition	TRUE	reported	HyJ7bX	TRUE
rs34497199	T	C	T	C	0.012	0.000796165	0.475	0.47184	FALSE	FALSE	FALSE	met-d-IDL_TG	16	31551332	0.00411304	NA	0.97	Triglycerides in IDL || id:met-d-IDL_TG	Triglycerides in IDL	Triglycerides in IDL || ||	TRUE	igd	0.002	5.98e-07	344182	SGLT2 inhibition	TRUE	reported	HyJ7bX	TRUE
rs35445454	T	C	T	C	0.013	-0.000802272	0.344	0.344791	FALSE	FALSE	FALSE	met-d-IDL_TG	16	31699326	0.00431264	NA	0.91	Triglycerides in IDL || id:met-d-IDL_TG	Triglycerides in IDL	Triglycerides in IDL || ||	TRUE	igd	0.002	1.24e-07	344182	SGLT2 inhibition	TRUE	reported	HyJ7bX	TRUE
rs4488457	G	T	G	T	0.013	0.00178706	0.712	0.711715	FALSE	FALSE	FALSE	met-d-IDL_TG	16	31659189	0.00452653	NA	0.87	Triglycerides in IDL || id:met-d-IDL_TG	Triglycerides in IDL	Triglycerides in IDL || ||	TRUE	igd	0.003	2.9e-07	344182	SGLT2 inhibition	TRUE	reported	HyJ7bX	TRUE
rs8057326	C	T	C	T	0.008	0.000207646	0.523	0.521343	FALSE	FALSE	FALSE	met-d-IDL_TG	16	31524123	0.0040912	NA	0.86	Triglycerides in IDL || id:met-d-IDL_TG	Triglycerides in IDL	Triglycerides in IDL || ||	TRUE	igd	0.002	0.00028	344182	SGLT2 inhibition	TRUE	reported	HyJ7bX	TRUE
rs9930811	G	A	G	A	0.016	0.00157742	0.365	0.366102	FALSE	FALSE	FALSE	met-d-IDL_TG	16	31400360	0.00424391	NA	0.82	Triglycerides in IDL || id:met-d-IDL_TG	Triglycerides in IDL	Triglycerides in IDL || ||	TRUE	igd	0.002	8.69e-12	344182	SGLT2 inhibition	TRUE	reported	HyJ7bX	TRUE
rs11865835	C	T	C	T	0.011	-0.000204083	0.284	0.282836	FALSE	FALSE	FALSE	met-d-IDL_TG_pct	16	31509816	0.0044523	NA	0.95	Triglycerides to total lipids ratio in IDL || id:met-d-IDL_TG_pct	Triglycerides to total lipids ratio in IDL	Triglycerides to total lipids ratio in IDL || ||	TRUE	igd	0.003	1.34e-05	344182	SGLT2 inhibition	TRUE	reported	HyJ7bX	TRUE
rs34497199	T	C	T	C	0.012	-0.00240534	0.475	0.47184	FALSE	FALSE	FALSE	met-d-IDL_TG_pct	16	31551332	0.00402241	NA	0.53	Triglycerides to total lipids ratio in IDL || id:met-d-IDL_TG_pct	Triglycerides to total lipids ratio in IDL	Triglycerides to total lipids ratio in IDL || ||	TRUE	igd	0.002	5.98e-07	344182	SGLT2 inhibition	TRUE	reported	HyJ7bX	TRUE
rs35445454	T	C	T	C	0.013	-0.00170696	0.344	0.344791	FALSE	FALSE	FALSE	met-d-IDL_TG_pct	16	31699326	0.00421761	NA	0.67	Triglycerides to total lipids ratio in IDL || id:met-d-IDL_TG_pct	Triglycerides to total lipids ratio in IDL	Triglycerides to total lipids ratio in IDL || ||	TRUE	igd	0.002	1.24e-07	344182	SGLT2 inhibition	TRUE	reported	HyJ7bX	TRUE
rs4488457	G	T	G	T	0.013	-0.00692278	0.712	0.711715	FALSE	FALSE	FALSE	met-d-IDL_TG_pct	16	31659189	0.00442679	NA	0.12	Triglycerides to total lipids ratio in IDL || id:met-d-IDL_TG_pct	Triglycerides to total lipids ratio in IDL	Triglycerides to total lipids ratio in IDL || ||	TRUE	igd	0.003	2.9e-07	344182	SGLT2 inhibition	TRUE	reported	HyJ7bX	TRUE
rs8057326	C	T	C	T	0.008	-0.00412738	0.523	0.521343	FALSE	FALSE	FALSE	met-d-IDL_TG_pct	16	31524123	0.00400106	NA	0.36	Triglycerides to total lipids ratio in IDL || id:met-d-IDL_TG_pct	Triglycerides to total lipids ratio in IDL	Triglycerides to total lipids ratio in IDL || ||	TRUE	igd	0.002	0.00028	344182	SGLT2 inhibition	TRUE	reported	HyJ7bX	TRUE
rs9930811	G	A	G	A	0.016	0.00521689	0.365	0.366102	FALSE	FALSE	FALSE	met-d-IDL_TG_pct	16	31400360	0.00415039	NA	0.22	Triglycerides to total lipids ratio in IDL || id:met-d-IDL_TG_pct	Triglycerides to total lipids ratio in IDL	Triglycerides to total lipids ratio in IDL || ||	TRUE	igd	0.002	8.69e-12	344182	SGLT2 inhibition	TRUE	reported	HyJ7bX	TRUE
rs11865835	C	T	C	T	0.011	-0.00714949	0.284	0.282834	FALSE	FALSE	FALSE	met-d-Ile	16	31509816	0.00451784	NA	0.11	Isoleucine || id:met-d-Ile	Isoleucine	Isoleucine || ||	TRUE	igd	0.003	1.34e-05	344182	SGLT2 inhibition	TRUE	reported	HyJ7bX	TRUE
rs34497199	T	C	T	C	0.012	-0.00175039	0.475	0.471835	FALSE	FALSE	FALSE	met-d-Ile	16	31551332	0.00408164	NA	0.67	Isoleucine || id:met-d-Ile	Isoleucine	Isoleucine || ||	TRUE	igd	0.002	5.98e-07	344182	SGLT2 inhibition	TRUE	reported	HyJ7bX	TRUE
rs35445454	T	C	T	C	0.013	-0.00205862	0.344	0.344791	FALSE	FALSE	FALSE	met-d-Ile	16	31699326	0.00427969	NA	0.630001	Isoleucine || id:met-d-Ile	Isoleucine	Isoleucine || ||	TRUE	igd	0.002	1.24e-07	344182	SGLT2 inhibition	TRUE	reported	HyJ7bX	TRUE
rs4488457	G	T	G	T	0.013	-0.0098226	0.712	0.711708	FALSE	FALSE	FALSE	met-d-Ile	16	31659189	0.00449197	NA	0.0290001	Isoleucine || id:met-d-Ile	Isoleucine	Isoleucine || ||	TRUE	igd	0.003	2.9e-07	344182	SGLT2 inhibition	TRUE	reported	HyJ7bX	TRUE
rs8057326	C	T	C	T	0.008	-0.00173613	0.523	0.52134	FALSE	FALSE	FALSE	met-d-Ile	16	31524123	0.00405996	NA	0.67	Isoleucine || id:met-d-Ile	Isoleucine	Isoleucine || ||	TRUE	igd	0.002	0.00028	344182	SGLT2 inhibition	TRUE	reported	HyJ7bX	TRUE
rs9930811	G	A	G	A	0.016	-0.00465624	0.365	0.366099	FALSE	FALSE	FALSE	met-d-Ile	16	31400360	0.00421147	NA	0.27	Isoleucine || id:met-d-Ile	Isoleucine	Isoleucine || ||	TRUE	igd	0.002	8.69e-12	344182	SGLT2 inhibition	TRUE	reported	HyJ7bX	TRUE
rs11865835	C	T	C	T	0.011	-0.00478541	0.284	0.282836	FALSE	FALSE	FALSE	met-d-L_HDL_C	16	31509816	0.00403742	NA	0.15	Cholesterol in large HDL || id:met-d-L_HDL_C	Cholesterol in large HDL	Cholesterol in large HDL || ||	TRUE	igd	0.003	1.34e-05	344182	SGLT2 inhibition	TRUE	reported	HyJ7bX	TRUE
rs34497199	T	C	T	C	0.012	0.00127646	0.475	0.47184	FALSE	FALSE	FALSE	met-d-L_HDL_C	16	31551332	0.0036476	NA	0.780001	Cholesterol in large HDL || id:met-d-L_HDL_C	Cholesterol in large HDL	Cholesterol in large HDL || ||	TRUE	igd	0.002	5.98e-07	344182	SGLT2 inhibition	TRUE	reported	HyJ7bX	TRUE
rs35445454	T	C	T	C	0.013	-0.000729171	0.344	0.344791	FALSE	FALSE	FALSE	met-d-L_HDL_C	16	31699326	0.0038246	NA	0.88	Cholesterol in large HDL || id:met-d-L_HDL_C	Cholesterol in large HDL	Cholesterol in large HDL || ||	TRUE	igd	0.002	1.24e-07	344182	SGLT2 inhibition	TRUE	reported	HyJ7bX	TRUE
rs4488457	G	T	G	T	0.013	0.00464921	0.712	0.711715	FALSE	FALSE	FALSE	met-d-L_HDL_C	16	31659189	0.00401429	NA	0.26	Cholesterol in large HDL || id:met-d-L_HDL_C	Cholesterol in large HDL	Cholesterol in large HDL || ||	TRUE	igd	0.003	2.9e-07	344182	SGLT2 inhibition	TRUE	reported	HyJ7bX	TRUE
rs8057326	C	T	C	T	0.008	-0.000774051	0.523	0.521343	FALSE	FALSE	FALSE	met-d-L_HDL_C	16	31524123	0.00362823	NA	0.77	Cholesterol in large HDL || id:met-d-L_HDL_C	Cholesterol in large HDL	Cholesterol in large HDL || ||	TRUE	igd	0.002	0.00028	344182	SGLT2 inhibition	TRUE	reported	HyJ7bX	TRUE
rs9930811	G	A	G	A	0.016	-0.00593283	0.365	0.366102	FALSE	FALSE	FALSE	met-d-L_HDL_C	16	31400360	0.00376365	NA	0.0700003	Cholesterol in large HDL || id:met-d-L_HDL_C	Cholesterol in large HDL	Cholesterol in large HDL || ||	TRUE	igd	0.002	8.69e-12	344182	SGLT2 inhibition	TRUE	reported	HyJ7bX	TRUE
rs11865835	C	T	C	T	0.011	-0.00324474	0.284	0.282836	FALSE	FALSE	FALSE	met-d-L_HDL_C_pct	16	31509816	0.0043329	NA	0.42	Cholesterol to total lipids ratio in large HDL || id:met-d-L_HDL_C_pct	Cholesterol to total lipids ratio in large HDL	Cholesterol to total lipids ratio in large HDL || ||	TRUE	igd	0.003	1.34e-05	344182	SGLT2 inhibition	TRUE	reported	HyJ7bX	TRUE
rs34497199	T	C	T	C	0.012	0.000777441	0.475	0.47184	FALSE	FALSE	FALSE	met-d-L_HDL_C_pct	16	31551332	0.00391455	NA	0.81	Cholesterol to total lipids ratio in large HDL || id:met-d-L_HDL_C_pct	Cholesterol to total lipids ratio in large HDL	Cholesterol to total lipids ratio in large HDL || ||	TRUE	igd	0.002	5.98e-07	344182	SGLT2 inhibition	TRUE	reported	HyJ7bX	TRUE
rs35445454	T	C	T	C	0.013	-0.0031544	0.344	0.344791	FALSE	FALSE	FALSE	met-d-L_HDL_C_pct	16	31699326	0.00410451	NA	0.57	Cholesterol to total lipids ratio in large HDL || id:met-d-L_HDL_C_pct	Cholesterol to total lipids ratio in large HDL	Cholesterol to total lipids ratio in large HDL || ||	TRUE	igd	0.002	1.24e-07	344182	SGLT2 inhibition	TRUE	reported	HyJ7bX	TRUE
rs4488457	G	T	G	T	0.013	0.00572986	0.712	0.711715	FALSE	FALSE	FALSE	met-d-L_HDL_C_pct	16	31659189	0.00430808	NA	0.19	Cholesterol to total lipids ratio in large HDL || id:met-d-L_HDL_C_pct	Cholesterol to total lipids ratio in large HDL	Cholesterol to total lipids ratio in large HDL || ||	TRUE	igd	0.003	2.9e-07	344182	SGLT2 inhibition	TRUE	reported	HyJ7bX	TRUE
rs8057326	C	T	C	T	0.008	-0.000457142	0.523	0.521343	FALSE	FALSE	FALSE	met-d-L_HDL_C_pct	16	31524123	0.00389376	NA	0.86	Cholesterol to total lipids ratio in large HDL || id:met-d-L_HDL_C_pct	Cholesterol to total lipids ratio in large HDL	Cholesterol to total lipids ratio in large HDL || ||	TRUE	igd	0.002	0.00028	344182	SGLT2 inhibition	TRUE	reported	HyJ7bX	TRUE
rs9930811	G	A	G	A	0.016	-0.00633383	0.365	0.366102	FALSE	FALSE	FALSE	met-d-L_HDL_C_pct	16	31400360	0.0040391	NA	0.11	Cholesterol to total lipids ratio in large HDL || id:met-d-L_HDL_C_pct	Cholesterol to total lipids ratio in large HDL	Cholesterol to total lipids ratio in large HDL || ||	TRUE	igd	0.002	8.69e-12	344182	SGLT2 inhibition	TRUE	reported	HyJ7bX	TRUE
rs11865835	C	T	C	T	0.011	-0.00451804	0.284	0.282836	FALSE	FALSE	FALSE	met-d-L_HDL_CE	16	31509816	0.0040482	NA	0.17	Cholesteryl esters in large HDL || id:met-d-L_HDL_CE	Cholesteryl esters in large HDL	Cholesteryl esters in large HDL || ||	TRUE	igd	0.003	1.34e-05	344182	SGLT2 inhibition	TRUE	reported	HyJ7bX	TRUE
rs34497199	T	C	T	C	0.012	0.00138096	0.475	0.47184	FALSE	FALSE	FALSE	met-d-L_HDL_CE	16	31551332	0.00365734	NA	0.75	Cholesteryl esters in large HDL || id:met-d-L_HDL_CE	Cholesteryl esters in large HDL	Cholesteryl esters in large HDL || ||	TRUE	igd	0.002	5.98e-07	344182	SGLT2 inhibition	TRUE	reported	HyJ7bX	TRUE
rs35445454	T	C	T	C	0.013	-0.000640499	0.344	0.344791	FALSE	FALSE	FALSE	met-d-L_HDL_CE	16	31699326	0.00383482	NA	0.9	Cholesteryl esters in large HDL || id:met-d-L_HDL_CE	Cholesteryl esters in large HDL	Cholesteryl esters in large HDL || ||	TRUE	igd	0.002	1.24e-07	344182	SGLT2 inhibition	TRUE	reported	HyJ7bX	TRUE
rs4488457	G	T	G	T	0.013	0.00498589	0.712	0.711715	FALSE	FALSE	FALSE	met-d-L_HDL_CE	16	31659189	0.00402501	NA	0.23	Cholesteryl esters in large HDL || id:met-d-L_HDL_CE	Cholesteryl esters in large HDL	Cholesteryl esters in large HDL || ||	TRUE	igd	0.003	2.9e-07	344182	SGLT2 inhibition	TRUE	reported	HyJ7bX	TRUE
rs8057326	C	T	C	T	0.008	-0.00057336	0.523	0.521343	FALSE	FALSE	FALSE	met-d-L_HDL_CE	16	31524123	0.00363792	NA	0.83	Cholesteryl esters in large HDL || id:met-d-L_HDL_CE	Cholesteryl esters in large HDL	Cholesteryl esters in large HDL || ||	TRUE	igd	0.002	0.00028	344182	SGLT2 inhibition	TRUE	reported	HyJ7bX	TRUE
rs9930811	G	A	G	A	0.016	-0.00583669	0.365	0.366102	FALSE	FALSE	FALSE	met-d-L_HDL_CE	16	31400360	0.0037737	NA	0.0779992	Cholesteryl esters in large HDL || id:met-d-L_HDL_CE	Cholesteryl esters in large HDL	Cholesteryl esters in large HDL || ||	TRUE	igd	0.002	8.69e-12	344182	SGLT2 inhibition	TRUE	reported	HyJ7bX	TRUE
rs11865835	C	T	C	T	0.011	-0.00143232	0.284	0.282836	FALSE	FALSE	FALSE	met-d-L_HDL_CE_pct	16	31509816	0.00439894	NA	0.75	Cholesteryl esters to total lipids ratio in large HDL || id:met-d-L_HDL_CE_pct	Cholesteryl esters to total lipids ratio in large HDL	Cholesteryl esters to total lipids ratio in large HDL || ||	TRUE	igd	0.003	1.34e-05	344182	SGLT2 inhibition	TRUE	reported	HyJ7bX	TRUE
rs34497199	T	C	T	C	0.012	0.00113967	0.475	0.47184	FALSE	FALSE	FALSE	met-d-L_HDL_CE_pct	16	31551332	0.00397421	NA	0.7	Cholesteryl esters to total lipids ratio in large HDL || id:met-d-L_HDL_CE_pct	Cholesteryl esters to total lipids ratio in large HDL	Cholesteryl esters to total lipids ratio in large HDL || ||	TRUE	igd	0.002	5.98e-07	344182	SGLT2 inhibition	TRUE	reported	HyJ7bX	TRUE
rs35445454	T	C	T	C	0.013	-0.00236628	0.344	0.344791	FALSE	FALSE	FALSE	met-d-L_HDL_CE_pct	16	31699326	0.00416706	NA	0.67	Cholesteryl esters to total lipids ratio in large HDL || id:met-d-L_HDL_CE_pct	Cholesteryl esters to total lipids ratio in large HDL	Cholesteryl esters to total lipids ratio in large HDL || ||	TRUE	igd	0.002	1.24e-07	344182	SGLT2 inhibition	TRUE	reported	HyJ7bX	TRUE
rs4488457	G	T	G	T	0.013	0.00686882	0.712	0.711715	FALSE	FALSE	FALSE	met-d-L_HDL_CE_pct	16	31659189	0.00437374	NA	0.12	Cholesteryl esters to total lipids ratio in large HDL || id:met-d-L_HDL_CE_pct	Cholesteryl esters to total lipids ratio in large HDL	Cholesteryl esters to total lipids ratio in large HDL || ||	TRUE	igd	0.003	2.9e-07	344182	SGLT2 inhibition	TRUE	reported	HyJ7bX	TRUE
rs8057326	C	T	C	T	0.008	0.0003097	0.523	0.521343	FALSE	FALSE	FALSE	met-d-L_HDL_CE_pct	16	31524123	0.0039531	NA	0.93	Cholesteryl esters to total lipids ratio in large HDL || id:met-d-L_HDL_CE_pct	Cholesteryl esters to total lipids ratio in large HDL	Cholesteryl esters to total lipids ratio in large HDL || ||	TRUE	igd	0.002	0.00028	344182	SGLT2 inhibition	TRUE	reported	HyJ7bX	TRUE
rs9930811	G	A	G	A	0.016	-0.00491382	0.365	0.366102	FALSE	FALSE	FALSE	met-d-L_HDL_CE_pct	16	31400360	0.00410065	NA	0.24	Cholesteryl esters to total lipids ratio in large HDL || id:met-d-L_HDL_CE_pct	Cholesteryl esters to total lipids ratio in large HDL	Cholesteryl esters to total lipids ratio in large HDL || ||	TRUE	igd	0.002	8.69e-12	344182	SGLT2 inhibition	TRUE	reported	HyJ7bX	TRUE
rs11865835	C	T	C	T	0.011	-0.00565317	0.284	0.282836	FALSE	FALSE	FALSE	met-d-L_HDL_FC	16	31509816	0.00401995	NA	0.0870001	Free cholesterol in large HDL || id:met-d-L_HDL_FC	Free cholesterol in large HDL	Free cholesterol in large HDL || ||	TRUE	igd	0.003	1.34e-05	344182	SGLT2 inhibition	TRUE	reported	HyJ7bX	TRUE
rs34497199	T	C	T	C	0.012	0.0010464	0.475	0.47184	FALSE	FALSE	FALSE	met-d-L_HDL_FC	16	31551332	0.00363182	NA	0.85	Free cholesterol in large HDL || id:met-d-L_HDL_FC	Free cholesterol in large HDL	Free cholesterol in large HDL || ||	TRUE	igd	0.002	5.98e-07	344182	SGLT2 inhibition	TRUE	reported	HyJ7bX	TRUE
rs35445454	T	C	T	C	0.013	-0.0009336	0.344	0.344791	FALSE	FALSE	FALSE	met-d-L_HDL_FC	16	31699326	0.00380806	NA	0.79	Free cholesterol in large HDL || id:met-d-L_HDL_FC	Free cholesterol in large HDL	Free cholesterol in large HDL || ||	TRUE	igd	0.002	1.24e-07	344182	SGLT2 inhibition	TRUE	reported	HyJ7bX	TRUE
rs4488457	G	T	G	T	0.013	0.00342519	0.712	0.711715	FALSE	FALSE	FALSE	met-d-L_HDL_FC	16	31659189	0.00399693	NA	0.43	Free cholesterol in large HDL || id:met-d-L_HDL_FC	Free cholesterol in large HDL	Free cholesterol in large HDL || ||	TRUE	igd	0.003	2.9e-07	344182	SGLT2 inhibition	TRUE	reported	HyJ7bX	TRUE
rs8057326	C	T	C	T	0.008	-0.00128027	0.523	0.521343	FALSE	FALSE	FALSE	met-d-L_HDL_FC	16	31524123	0.00361253	NA	0.61	Free cholesterol in large HDL || id:met-d-L_HDL_FC	Free cholesterol in large HDL	Free cholesterol in large HDL || ||	TRUE	igd	0.002	0.00028	344182	SGLT2 inhibition	TRUE	reported	HyJ7bX	TRUE
rs9930811	G	A	G	A	0.016	-0.00620168	0.365	0.366102	FALSE	FALSE	FALSE	met-d-L_HDL_FC	16	31400360	0.00374737	NA	0.0519996	Free cholesterol in large HDL || id:met-d-L_HDL_FC	Free cholesterol in large HDL	Free cholesterol in large HDL || ||	TRUE	igd	0.002	8.69e-12	344182	SGLT2 inhibition	TRUE	reported	HyJ7bX	TRUE
rs11865835	C	T	C	T	0.011	-0.00925811	0.284	0.282836	FALSE	FALSE	FALSE	met-d-L_HDL_FC_pct	16	31509816	0.00427672	NA	0.00959997	Free cholesterol to total lipids ratio in large HDL || id:met-d-L_HDL_FC_pct	Free cholesterol to total lipids ratio in large HDL	Free cholesterol to total lipids ratio in large HDL || ||	TRUE	igd	0.003	1.34e-05	344182	SGLT2 inhibition	TRUE	reported	HyJ7bX	TRUE
rs34497199	T	C	T	C	0.012	-0.00224926	0.475	0.47184	FALSE	FALSE	FALSE	met-d-L_HDL_FC_pct	16	31551332	0.00386379	NA	0.36	Free cholesterol to total lipids ratio in large HDL || id:met-d-L_HDL_FC_pct	Free cholesterol to total lipids ratio in large HDL	Free cholesterol to total lipids ratio in large HDL || ||	TRUE	igd	0.002	5.98e-07	344182	SGLT2 inhibition	TRUE	reported	HyJ7bX	TRUE
rs35445454	T	C	T	C	0.013	-0.00633245	0.344	0.344791	FALSE	FALSE	FALSE	met-d-L_HDL_FC_pct	16	31699326	0.00405129	NA	0.0940005	Free cholesterol to total lipids ratio in large HDL || id:met-d-L_HDL_FC_pct	Free cholesterol to total lipids ratio in large HDL	Free cholesterol to total lipids ratio in large HDL || ||	TRUE	igd	0.002	1.24e-07	344182	SGLT2 inhibition	TRUE	reported	HyJ7bX	TRUE
rs4488457	G	T	G	T	0.013	-0.00346898	0.712	0.711715	FALSE	FALSE	FALSE	met-d-L_HDL_FC_pct	16	31659189	0.00425222	NA	0.25	Free cholesterol to total lipids ratio in large HDL || id:met-d-L_HDL_FC_pct	Free cholesterol to total lipids ratio in large HDL	Free cholesterol to total lipids ratio in large HDL || ||	TRUE	igd	0.003	2.9e-07	344182	SGLT2 inhibition	TRUE	reported	HyJ7bX	TRUE
rs8057326	C	T	C	T	0.008	-0.0049609	0.523	0.521343	FALSE	FALSE	FALSE	met-d-L_HDL_FC_pct	16	31524123	0.00384328	NA	0.0669993	Free cholesterol to total lipids ratio in large HDL || id:met-d-L_HDL_FC_pct	Free cholesterol to total lipids ratio in large HDL	Free cholesterol to total lipids ratio in large HDL || ||	TRUE	igd	0.002	0.00028	344182	SGLT2 inhibition	TRUE	reported	HyJ7bX	TRUE
rs9930811	G	A	G	A	0.016	-0.00873853	0.365	0.366102	FALSE	FALSE	FALSE	met-d-L_HDL_FC_pct	16	31400360	0.00398672	NA	0.0129999	Free cholesterol to total lipids ratio in large HDL || id:met-d-L_HDL_FC_pct	Free cholesterol to total lipids ratio in large HDL	Free cholesterol to total lipids ratio in large HDL || ||	TRUE	igd	0.002	8.69e-12	344182	SGLT2 inhibition	TRUE	reported	HyJ7bX	TRUE
rs11865835	C	T	C	T	0.011	-0.00452957	0.284	0.282836	FALSE	FALSE	FALSE	met-d-L_HDL_L	16	31509816	0.00402338	NA	0.15	Total lipids in large HDL || id:met-d-L_HDL_L	Total lipids in large HDL	Total lipids in large HDL || ||	TRUE	igd	0.003	1.34e-05	344182	SGLT2 inhibition	TRUE	reported	HyJ7bX	TRUE
rs34497199	T	C	T	C	0.012	0.00165563	0.475	0.47184	FALSE	FALSE	FALSE	met-d-L_HDL_L	16	31551332	0.00363491	NA	0.73	Total lipids in large HDL || id:met-d-L_HDL_L	Total lipids in large HDL	Total lipids in large HDL || ||	TRUE	igd	0.002	5.98e-07	344182	SGLT2 inhibition	TRUE	reported	HyJ7bX	TRUE
rs35445454	T	C	T	C	0.013	0.000271873	0.344	0.344791	FALSE	FALSE	FALSE	met-d-L_HDL_L	16	31699326	0.0038113	NA	0.96	Total lipids in large HDL || id:met-d-L_HDL_L	Total lipids in large HDL	Total lipids in large HDL || ||	TRUE	igd	0.002	1.24e-07	344182	SGLT2 inhibition	TRUE	reported	HyJ7bX	TRUE
rs4488457	G	T	G	T	0.013	0.00483134	0.712	0.711715	FALSE	FALSE	FALSE	met-d-L_HDL_L	16	31659189	0.00400033	NA	0.25	Total lipids in large HDL || id:met-d-L_HDL_L	Total lipids in large HDL	Total lipids in large HDL || ||	TRUE	igd	0.003	2.9e-07	344182	SGLT2 inhibition	TRUE	reported	HyJ7bX	TRUE
rs8057326	C	T	C	T	0.008	-0.000440342	0.523	0.521343	FALSE	FALSE	FALSE	met-d-L_HDL_L	16	31524123	0.00361561	NA	0.8	Total lipids in large HDL || id:met-d-L_HDL_L	Total lipids in large HDL	Total lipids in large HDL || ||	TRUE	igd	0.002	0.00028	344182	SGLT2 inhibition	TRUE	reported	HyJ7bX	TRUE
rs9930811	G	A	G	A	0.016	-0.00526963	0.365	0.366102	FALSE	FALSE	FALSE	met-d-L_HDL_L	16	31400360	0.00375056	NA	0.0840001	Total lipids in large HDL || id:met-d-L_HDL_L	Total lipids in large HDL	Total lipids in large HDL || ||	TRUE	igd	0.002	8.69e-12	344182	SGLT2 inhibition	TRUE	reported	HyJ7bX	TRUE
rs11865835	C	T	C	T	0.011	-0.00484588	0.284	0.282836	FALSE	FALSE	FALSE	met-d-L_HDL_P	16	31509816	0.0040152	NA	0.13	Concentration of large HDL particles || id:met-d-L_HDL_P	Concentration of large HDL particles	Concentration of large HDL particles || ||	TRUE	igd	0.003	1.34e-05	344182	SGLT2 inhibition	TRUE	reported	HyJ7bX	TRUE
rs34497199	T	C	T	C	0.012	0.00159594	0.475	0.47184	FALSE	FALSE	FALSE	met-d-L_HDL_P	16	31551332	0.00362752	NA	0.74	Concentration of large HDL particles || id:met-d-L_HDL_P	Concentration of large HDL particles	Concentration of large HDL particles || ||	TRUE	igd	0.002	5.98e-07	344182	SGLT2 inhibition	TRUE	reported	HyJ7bX	TRUE
rs35445454	T	C	T	C	0.013	-0.000458351	0.344	0.344791	FALSE	FALSE	FALSE	met-d-L_HDL_P	16	31699326	0.00380356	NA	0.91	Concentration of large HDL particles || id:met-d-L_HDL_P	Concentration of large HDL particles	Concentration of large HDL particles || ||	TRUE	igd	0.002	1.24e-07	344182	SGLT2 inhibition	TRUE	reported	HyJ7bX	TRUE
rs4488457	G	T	G	T	0.013	0.00523651	0.712	0.711715	FALSE	FALSE	FALSE	met-d-L_HDL_P	16	31659189	0.0039922	NA	0.2	Concentration of large HDL particles || id:met-d-L_HDL_P	Concentration of large HDL particles	Concentration of large HDL particles || ||	TRUE	igd	0.003	2.9e-07	344182	SGLT2 inhibition	TRUE	reported	HyJ7bX	TRUE
rs8057326	C	T	C	T	0.008	-0.000520618	0.523	0.521343	FALSE	FALSE	FALSE	met-d-L_HDL_P	16	31524123	0.00360826	NA	0.8	Concentration of large HDL particles || id:met-d-L_HDL_P	Concentration of large HDL particles	Concentration of large HDL particles || ||	TRUE	igd	0.002	0.00028	344182	SGLT2 inhibition	TRUE	reported	HyJ7bX	TRUE
rs9930811	G	A	G	A	0.016	-0.00559713	0.365	0.366102	FALSE	FALSE	FALSE	met-d-L_HDL_P	16	31400360	0.00374294	NA	0.0739997	Concentration of large HDL particles || id:met-d-L_HDL_P	Concentration of large HDL particles	Concentration of large HDL particles || ||	TRUE	igd	0.002	8.69e-12	344182	SGLT2 inhibition	TRUE	reported	HyJ7bX	TRUE
rs11865835	C	T	C	T	0.011	-0.00410363	0.284	0.282836	FALSE	FALSE	FALSE	met-d-L_HDL_PL	16	31509816	0.00403637	NA	0.17	Phospholipids in large HDL || id:met-d-L_HDL_PL	Phospholipids in large HDL	Phospholipids in large HDL || ||	TRUE	igd	0.003	1.34e-05	344182	SGLT2 inhibition	TRUE	reported	HyJ7bX	TRUE
rs34497199	T	C	T	C	0.012	0.00192993	0.475	0.47184	FALSE	FALSE	FALSE	met-d-L_HDL_PL	16	31551332	0.00364664	NA	0.67	Phospholipids in large HDL || id:met-d-L_HDL_PL	Phospholipids in large HDL	Phospholipids in large HDL || ||	TRUE	igd	0.002	5.98e-07	344182	SGLT2 inhibition	TRUE	reported	HyJ7bX	TRUE
rs35445454	T	C	T	C	0.013	0.00107566	0.344	0.344791	FALSE	FALSE	FALSE	met-d-L_HDL_PL	16	31699326	0.0038236	NA	0.83	Phospholipids in large HDL || id:met-d-L_HDL_PL	Phospholipids in large HDL	Phospholipids in large HDL || ||	TRUE	igd	0.002	1.24e-07	344182	SGLT2 inhibition	TRUE	reported	HyJ7bX	TRUE
rs4488457	G	T	G	T	0.013	0.00461058	0.712	0.711715	FALSE	FALSE	FALSE	met-d-L_HDL_PL	16	31659189	0.00401324	NA	0.28	Phospholipids in large HDL || id:met-d-L_HDL_PL	Phospholipids in large HDL	Phospholipids in large HDL || ||	TRUE	igd	0.003	2.9e-07	344182	SGLT2 inhibition	TRUE	reported	HyJ7bX	TRUE
rs8057326	C	T	C	T	0.008	-0.000180821	0.523	0.521343	FALSE	FALSE	FALSE	met-d-L_HDL_PL	16	31524123	0.00362728	NA	0.84	Phospholipids in large HDL || id:met-d-L_HDL_PL	Phospholipids in large HDL	Phospholipids in large HDL || ||	TRUE	igd	0.002	0.00028	344182	SGLT2 inhibition	TRUE	reported	HyJ7bX	TRUE
rs9930811	G	A	G	A	0.016	-0.0047143	0.365	0.366102	FALSE	FALSE	FALSE	met-d-L_HDL_PL	16	31400360	0.00376267	NA	0.1	Phospholipids in large HDL || id:met-d-L_HDL_PL	Phospholipids in large HDL	Phospholipids in large HDL || ||	TRUE	igd	0.002	8.69e-12	344182	SGLT2 inhibition	TRUE	reported	HyJ7bX	TRUE
rs11865835	C	T	C	T	0.011	0.00466579	0.284	0.282836	FALSE	FALSE	FALSE	met-d-L_HDL_PL_pct	16	31509816	0.00445451	NA	0.34	Phospholipids to total lipids ratio in large HDL || id:met-d-L_HDL_PL_pct	Phospholipids to total lipids ratio in large HDL	Phospholipids to total lipids ratio in large HDL || ||	TRUE	igd	0.003	1.34e-05	344182	SGLT2 inhibition	TRUE	reported	HyJ7bX	TRUE
rs34497199	T	C	T	C	0.012	0.00030527	0.475	0.47184	FALSE	FALSE	FALSE	met-d-L_HDL_PL_pct	16	31551332	0.00402441	NA	0.99	Phospholipids to total lipids ratio in large HDL || id:met-d-L_HDL_PL_pct	Phospholipids to total lipids ratio in large HDL	Phospholipids to total lipids ratio in large HDL || ||	TRUE	igd	0.002	5.98e-07	344182	SGLT2 inhibition	TRUE	reported	HyJ7bX	TRUE
rs35445454	T	C	T	C	0.013	0.00533716	0.344	0.344791	FALSE	FALSE	FALSE	met-d-L_HDL_PL_pct	16	31699326	0.0042197	NA	0.28	Phospholipids to total lipids ratio in large HDL || id:met-d-L_HDL_PL_pct	Phospholipids to total lipids ratio in large HDL	Phospholipids to total lipids ratio in large HDL || ||	TRUE	igd	0.002	1.24e-07	344182	SGLT2 inhibition	TRUE	reported	HyJ7bX	TRUE
rs4488457	G	T	G	T	0.013	-0.00611629	0.712	0.711715	FALSE	FALSE	FALSE	met-d-L_HDL_PL_pct	16	31659189	0.00442899	NA	0.17	Phospholipids to total lipids ratio in large HDL || id:met-d-L_HDL_PL_pct	Phospholipids to total lipids ratio in large HDL	Phospholipids to total lipids ratio in large HDL || ||	TRUE	igd	0.003	2.9e-07	344182	SGLT2 inhibition	TRUE	reported	HyJ7bX	TRUE
rs8057326	C	T	C	T	0.008	0.000624229	0.523	0.521343	FALSE	FALSE	FALSE	met-d-L_HDL_PL_pct	16	31524123	0.00400304	NA	0.82	Phospholipids to total lipids ratio in large HDL || id:met-d-L_HDL_PL_pct	Phospholipids to total lipids ratio in large HDL	Phospholipids to total lipids ratio in large HDL || ||	TRUE	igd	0.002	0.00028	344182	SGLT2 inhibition	TRUE	reported	HyJ7bX	TRUE
rs9930811	G	A	G	A	0.016	0.00731047	0.365	0.366102	FALSE	FALSE	FALSE	met-d-L_HDL_PL_pct	16	31400360	0.00415245	NA	0.0990011	Phospholipids to total lipids ratio in large HDL || id:met-d-L_HDL_PL_pct	Phospholipids to total lipids ratio in large HDL	Phospholipids to total lipids ratio in large HDL || ||	TRUE	igd	0.002	8.69e-12	344182	SGLT2 inhibition	TRUE	reported	HyJ7bX	TRUE
rs11865835	C	T	C	T	0.011	-0.0031275	0.284	0.282836	FALSE	FALSE	FALSE	met-d-L_HDL_TG	16	31509816	0.00442299	NA	0.24	Triglycerides in large HDL || id:met-d-L_HDL_TG	Triglycerides in large HDL	Triglycerides in large HDL || ||	TRUE	igd	0.003	1.34e-05	344182	SGLT2 inhibition	TRUE	reported	HyJ7bX	TRUE
rs34497199	T	C	T	C	0.012	0.00187684	0.475	0.47184	FALSE	FALSE	FALSE	met-d-L_HDL_TG	16	31551332	0.00399594	NA	0.75	Triglycerides in large HDL || id:met-d-L_HDL_TG	Triglycerides in large HDL	Triglycerides in large HDL || ||	TRUE	igd	0.002	5.98e-07	344182	SGLT2 inhibition	TRUE	reported	HyJ7bX	TRUE
rs35445454	T	C	T	C	0.013	0.00104899	0.344	0.344791	FALSE	FALSE	FALSE	met-d-L_HDL_TG	16	31699326	0.00418985	NA	0.86	Triglycerides in large HDL || id:met-d-L_HDL_TG	Triglycerides in large HDL	Triglycerides in large HDL || ||	TRUE	igd	0.002	1.24e-07	344182	SGLT2 inhibition	TRUE	reported	HyJ7bX	TRUE
rs4488457	G	T	G	T	0.013	0.00253513	0.712	0.711715	FALSE	FALSE	FALSE	met-d-L_HDL_TG	16	31659189	0.00439765	NA	0.69	Triglycerides in large HDL || id:met-d-L_HDL_TG	Triglycerides in large HDL	Triglycerides in large HDL || ||	TRUE	igd	0.003	2.9e-07	344182	SGLT2 inhibition	TRUE	reported	HyJ7bX	TRUE
rs8057326	C	T	C	T	0.008	0.000848725	0.523	0.521343	FALSE	FALSE	FALSE	met-d-L_HDL_TG	16	31524123	0.00397472	NA	0.97	Triglycerides in large HDL || id:met-d-L_HDL_TG	Triglycerides in large HDL	Triglycerides in large HDL || ||	TRUE	igd	0.002	0.00028	344182	SGLT2 inhibition	TRUE	reported	HyJ7bX	TRUE
rs9930811	G	A	G	A	0.016	-0.000527996	0.365	0.366102	FALSE	FALSE	FALSE	met-d-L_HDL_TG	16	31400360	0.00412307	NA	0.54	Triglycerides in large HDL || id:met-d-L_HDL_TG	Triglycerides in large HDL	Triglycerides in large HDL || ||	TRUE	igd	0.002	8.69e-12	344182	SGLT2 inhibition	TRUE	reported	HyJ7bX	TRUE
rs11865835	C	T	C	T	0.011	0.00135312	0.284	0.282836	FALSE	FALSE	FALSE	met-d-L_HDL_TG_pct	16	31509816	0.00433879	NA	0.66	Triglycerides to total lipids ratio in large HDL || id:met-d-L_HDL_TG_pct	Triglycerides to total lipids ratio in large HDL	Triglycerides to total lipids ratio in large HDL || ||	TRUE	igd	0.003	1.34e-05	344182	SGLT2 inhibition	TRUE	reported	HyJ7bX	TRUE
rs34497199	T	C	T	C	0.012	-0.00067387	0.475	0.47184	FALSE	FALSE	FALSE	met-d-L_HDL_TG_pct	16	31551332	0.00391986	NA	0.88	Triglycerides to total lipids ratio in large HDL || id:met-d-L_HDL_TG_pct	Triglycerides to total lipids ratio in large HDL	Triglycerides to total lipids ratio in large HDL || ||	TRUE	igd	0.002	5.98e-07	344182	SGLT2 inhibition	TRUE	reported	HyJ7bX	TRUE
rs35445454	T	C	T	C	0.013	8.2923e-05	0.344	0.344791	FALSE	FALSE	FALSE	met-d-L_HDL_TG_pct	16	31699326	0.00411008	NA	0.99	Triglycerides to total lipids ratio in large HDL || id:met-d-L_HDL_TG_pct	Triglycerides to total lipids ratio in large HDL	Triglycerides to total lipids ratio in large HDL || ||	TRUE	igd	0.002	1.24e-07	344182	SGLT2 inhibition	TRUE	reported	HyJ7bX	TRUE
rs4488457	G	T	G	T	0.013	-0.00336626	0.712	0.711715	FALSE	FALSE	FALSE	met-d-L_HDL_TG_pct	16	31659189	0.00431393	NA	0.49	Triglycerides to total lipids ratio in large HDL || id:met-d-L_HDL_TG_pct	Triglycerides to total lipids ratio in large HDL	Triglycerides to total lipids ratio in large HDL || ||	TRUE	igd	0.003	2.9e-07	344182	SGLT2 inhibition	TRUE	reported	HyJ7bX	TRUE
rs8057326	C	T	C	T	0.008	0.000660508	0.523	0.521343	FALSE	FALSE	FALSE	met-d-L_HDL_TG_pct	16	31524123	0.00389905	NA	0.83	Triglycerides to total lipids ratio in large HDL || id:met-d-L_HDL_TG_pct	Triglycerides to total lipids ratio in large HDL	Triglycerides to total lipids ratio in large HDL || ||	TRUE	igd	0.002	0.00028	344182	SGLT2 inhibition	TRUE	reported	HyJ7bX	TRUE
rs9930811	G	A	G	A	0.016	0.00402347	0.365	0.366102	FALSE	FALSE	FALSE	met-d-L_HDL_TG_pct	16	31400360	0.00404458	NA	0.26	Triglycerides to total lipids ratio in large HDL || id:met-d-L_HDL_TG_pct	Triglycerides to total lipids ratio in large HDL	Triglycerides to total lipids ratio in large HDL || ||	TRUE	igd	0.002	8.69e-12	344182	SGLT2 inhibition	TRUE	reported	HyJ7bX	TRUE
rs11865835	C	T	C	T	0.011	0.00450006	0.284	0.282836	FALSE	FALSE	FALSE	met-d-L_LDL_C	16	31509816	0.00455422	NA	0.27	Cholesterol in large LDL || id:met-d-L_LDL_C	Cholesterol in large LDL	Cholesterol in large LDL || ||	TRUE	igd	0.003	1.34e-05	344182	SGLT2 inhibition	TRUE	reported	HyJ7bX	TRUE
rs34497199	T	C	T	C	0.012	0.00475253	0.475	0.47184	FALSE	FALSE	FALSE	met-d-L_LDL_C	16	31551332	0.0041145	NA	0.19	Cholesterol in large LDL || id:met-d-L_LDL_C	Cholesterol in large LDL	Cholesterol in large LDL || ||	TRUE	igd	0.002	5.98e-07	344182	SGLT2 inhibition	TRUE	reported	HyJ7bX	TRUE
rs35445454	T	C	T	C	0.013	0.00148718	0.344	0.344791	FALSE	FALSE	FALSE	met-d-L_LDL_C	16	31699326	0.00431417	NA	0.48	Cholesterol in large LDL || id:met-d-L_LDL_C	Cholesterol in large LDL	Cholesterol in large LDL || ||	TRUE	igd	0.002	1.24e-07	344182	SGLT2 inhibition	TRUE	reported	HyJ7bX	TRUE
rs4488457	G	T	G	T	0.013	0.0101464	0.712	0.711715	FALSE	FALSE	FALSE	met-d-L_LDL_C	16	31659189	0.00452813	NA	0.021	Cholesterol in large LDL || id:met-d-L_LDL_C	Cholesterol in large LDL	Cholesterol in large LDL || ||	TRUE	igd	0.003	2.9e-07	344182	SGLT2 inhibition	TRUE	reported	HyJ7bX	TRUE
rs8057326	C	T	C	T	0.008	0.00546665	0.523	0.521343	FALSE	FALSE	FALSE	met-d-L_LDL_C	16	31524123	0.00409265	NA	0.19	Cholesterol in large LDL || id:met-d-L_LDL_C	Cholesterol in large LDL	Cholesterol in large LDL || ||	TRUE	igd	0.002	0.00028	344182	SGLT2 inhibition	TRUE	reported	HyJ7bX	TRUE
rs9930811	G	A	G	A	0.016	-0.00163112	0.365	0.366102	FALSE	FALSE	FALSE	met-d-L_LDL_C	16	31400360	0.00424541	NA	0.81	Cholesterol in large LDL || id:met-d-L_LDL_C	Cholesterol in large LDL	Cholesterol in large LDL || ||	TRUE	igd	0.002	8.69e-12	344182	SGLT2 inhibition	TRUE	reported	HyJ7bX	TRUE
rs11865835	C	T	C	T	0.011	0.00437113	0.284	0.282836	FALSE	FALSE	FALSE	met-d-L_LDL_C_pct	16	31509816	0.004485	NA	0.29	Cholesterol to total lipids ratio in large LDL || id:met-d-L_LDL_C_pct	Cholesterol to total lipids ratio in large LDL	Cholesterol to total lipids ratio in large LDL || ||	TRUE	igd	0.003	1.34e-05	344182	SGLT2 inhibition	TRUE	reported	HyJ7bX	TRUE
rs34497199	T	C	T	C	0.012	0.0069061	0.475	0.47184	FALSE	FALSE	FALSE	met-d-L_LDL_C_pct	16	31551332	0.00405196	NA	0.0569994	Cholesterol to total lipids ratio in large LDL || id:met-d-L_LDL_C_pct	Cholesterol to total lipids ratio in large LDL	Cholesterol to total lipids ratio in large LDL || ||	TRUE	igd	0.002	5.98e-07	344182	SGLT2 inhibition	TRUE	reported	HyJ7bX	TRUE
rs35445454	T	C	T	C	0.013	0.00348699	0.344	0.344791	FALSE	FALSE	FALSE	met-d-L_LDL_C_pct	16	31699326	0.00424859	NA	0.3	Cholesterol to total lipids ratio in large LDL || id:met-d-L_LDL_C_pct	Cholesterol to total lipids ratio in large LDL	Cholesterol to total lipids ratio in large LDL || ||	TRUE	igd	0.002	1.24e-07	344182	SGLT2 inhibition	TRUE	reported	HyJ7bX	TRUE
rs4488457	G	T	G	T	0.013	0.00935228	0.712	0.711715	FALSE	FALSE	FALSE	met-d-L_LDL_C_pct	16	31659189	0.00445931	NA	0.0309999	Cholesterol to total lipids ratio in large LDL || id:met-d-L_LDL_C_pct	Cholesterol to total lipids ratio in large LDL	Cholesterol to total lipids ratio in large LDL || ||	TRUE	igd	0.003	2.9e-07	344182	SGLT2 inhibition	TRUE	reported	HyJ7bX	TRUE
rs8057326	C	T	C	T	0.008	0.00745249	0.523	0.521343	FALSE	FALSE	FALSE	met-d-L_LDL_C_pct	16	31524123	0.00403045	NA	0.0539995	Cholesterol to total lipids ratio in large LDL || id:met-d-L_LDL_C_pct	Cholesterol to total lipids ratio in large LDL	Cholesterol to total lipids ratio in large LDL || ||	TRUE	igd	0.002	0.00028	344182	SGLT2 inhibition	TRUE	reported	HyJ7bX	TRUE
rs9930811	G	A	G	A	0.016	-0.00206405	0.365	0.366102	FALSE	FALSE	FALSE	met-d-L_LDL_C_pct	16	31400360	0.00418088	NA	0.719999	Cholesterol to total lipids ratio in large LDL || id:met-d-L_LDL_C_pct	Cholesterol to total lipids ratio in large LDL	Cholesterol to total lipids ratio in large LDL || ||	TRUE	igd	0.002	8.69e-12	344182	SGLT2 inhibition	TRUE	reported	HyJ7bX	TRUE
rs11865835	C	T	C	T	0.011	0.00508687	0.284	0.282836	FALSE	FALSE	FALSE	met-d-L_LDL_CE	16	31509816	0.00456495	NA	0.21	Cholesteryl esters in large LDL || id:met-d-L_LDL_CE	Cholesteryl esters in large LDL	Cholesteryl esters in large LDL || ||	TRUE	igd	0.003	1.34e-05	344182	SGLT2 inhibition	TRUE	reported	HyJ7bX	TRUE
rs34497199	T	C	T	C	0.012	0.00514335	0.475	0.47184	FALSE	FALSE	FALSE	met-d-L_LDL_CE	16	31551332	0.00412419	NA	0.16	Cholesteryl esters in large LDL || id:met-d-L_LDL_CE	Cholesteryl esters in large LDL	Cholesteryl esters in large LDL || ||	TRUE	igd	0.002	5.98e-07	344182	SGLT2 inhibition	TRUE	reported	HyJ7bX	TRUE
rs35445454	T	C	T	C	0.013	0.00160231	0.344	0.344791	FALSE	FALSE	FALSE	met-d-L_LDL_CE	16	31699326	0.00432432	NA	0.46	Cholesteryl esters in large LDL || id:met-d-L_LDL_CE	Cholesteryl esters in large LDL	Cholesteryl esters in large LDL || ||	TRUE	igd	0.002	1.24e-07	344182	SGLT2 inhibition	TRUE	reported	HyJ7bX	TRUE
rs4488457	G	T	G	T	0.013	0.0102546	0.712	0.711715	FALSE	FALSE	FALSE	met-d-L_LDL_CE	16	31659189	0.0045388	NA	0.0189998	Cholesteryl esters in large LDL || id:met-d-L_LDL_CE	Cholesteryl esters in large LDL	Cholesteryl esters in large LDL || ||	TRUE	igd	0.003	2.9e-07	344182	SGLT2 inhibition	TRUE	reported	HyJ7bX	TRUE
rs8057326	C	T	C	T	0.008	0.00577634	0.523	0.521343	FALSE	FALSE	FALSE	met-d-L_LDL_CE	16	31524123	0.00410229	NA	0.16	Cholesteryl esters in large LDL || id:met-d-L_LDL_CE	Cholesteryl esters in large LDL	Cholesteryl esters in large LDL || ||	TRUE	igd	0.002	0.00028	344182	SGLT2 inhibition	TRUE	reported	HyJ7bX	TRUE
rs9930811	G	A	G	A	0.016	-0.00103888	0.365	0.366102	FALSE	FALSE	FALSE	met-d-L_LDL_CE	16	31400360	0.00425541	NA	0.93	Cholesteryl esters in large LDL || id:met-d-L_LDL_CE	Cholesteryl esters in large LDL	Cholesteryl esters in large LDL || ||	TRUE	igd	0.002	8.69e-12	344182	SGLT2 inhibition	TRUE	reported	HyJ7bX	TRUE
rs11865835	C	T	C	T	0.011	0.0107103	0.284	0.282836	FALSE	FALSE	FALSE	met-d-L_LDL_CE_pct	16	31509816	0.00461348	NA	0.0109999	Cholesteryl esters to total lipids ratio in large LDL || id:met-d-L_LDL_CE_pct	Cholesteryl esters to total lipids ratio in large LDL	Cholesteryl esters to total lipids ratio in large LDL || ||	TRUE	igd	0.003	1.34e-05	344182	SGLT2 inhibition	TRUE	reported	HyJ7bX	TRUE
rs34497199	T	C	T	C	0.012	0.0106225	0.475	0.47184	FALSE	FALSE	FALSE	met-d-L_LDL_CE_pct	16	31551332	0.00416803	NA	0.00769999	Cholesteryl esters to total lipids ratio in large LDL || id:met-d-L_LDL_CE_pct	Cholesteryl esters to total lipids ratio in large LDL	Cholesteryl esters to total lipids ratio in large LDL || ||	TRUE	igd	0.002	5.98e-07	344182	SGLT2 inhibition	TRUE	reported	HyJ7bX	TRUE
rs35445454	T	C	T	C	0.013	0.00464568	0.344	0.344791	FALSE	FALSE	FALSE	met-d-L_LDL_CE_pct	16	31699326	0.0043703	NA	0.17	Cholesteryl esters to total lipids ratio in large LDL || id:met-d-L_LDL_CE_pct	Cholesteryl esters to total lipids ratio in large LDL	Cholesteryl esters to total lipids ratio in large LDL || ||	TRUE	igd	0.002	1.24e-07	344182	SGLT2 inhibition	TRUE	reported	HyJ7bX	TRUE
rs4488457	G	T	G	T	0.013	0.00850131	0.712	0.711715	FALSE	FALSE	FALSE	met-d-L_LDL_CE_pct	16	31659189	0.00458705	NA	0.051	Cholesteryl esters to total lipids ratio in large LDL || id:met-d-L_LDL_CE_pct	Cholesteryl esters to total lipids ratio in large LDL	Cholesteryl esters to total lipids ratio in large LDL || ||	TRUE	igd	0.003	2.9e-07	344182	SGLT2 inhibition	TRUE	reported	HyJ7bX	TRUE
rs8057326	C	T	C	T	0.008	0.00995267	0.523	0.521343	FALSE	FALSE	FALSE	met-d-L_LDL_CE_pct	16	31524123	0.0041459	NA	0.012	Cholesteryl esters to total lipids ratio in large LDL || id:met-d-L_LDL_CE_pct	Cholesteryl esters to total lipids ratio in large LDL	Cholesteryl esters to total lipids ratio in large LDL || ||	TRUE	igd	0.002	0.00028	344182	SGLT2 inhibition	TRUE	reported	HyJ7bX	TRUE
rs9930811	G	A	G	A	0.016	0.00543297	0.365	0.366102	FALSE	FALSE	FALSE	met-d-L_LDL_CE_pct	16	31400360	0.00430065	NA	0.14	Cholesteryl esters to total lipids ratio in large LDL || id:met-d-L_LDL_CE_pct	Cholesteryl esters to total lipids ratio in large LDL	Cholesteryl esters to total lipids ratio in large LDL || ||	TRUE	igd	0.002	8.69e-12	344182	SGLT2 inhibition	TRUE	reported	HyJ7bX	TRUE
rs11865835	C	T	C	T	0.011	0.00284647	0.284	0.282836	FALSE	FALSE	FALSE	met-d-L_LDL_FC	16	31509816	0.00452311	NA	0.52	Free cholesterol in large LDL || id:met-d-L_LDL_FC	Free cholesterol in large LDL	Free cholesterol in large LDL || ||	TRUE	igd	0.003	1.34e-05	344182	SGLT2 inhibition	TRUE	reported	HyJ7bX	TRUE
rs34497199	T	C	T	C	0.012	0.00362049	0.475	0.47184	FALSE	FALSE	FALSE	met-d-L_LDL_FC	16	31551332	0.00408639	NA	0.33	Free cholesterol in large LDL || id:met-d-L_LDL_FC	Free cholesterol in large LDL	Free cholesterol in large LDL || ||	TRUE	igd	0.002	5.98e-07	344182	SGLT2 inhibition	TRUE	reported	HyJ7bX	TRUE
rs35445454	T	C	T	C	0.013	0.00128807	0.344	0.344791	FALSE	FALSE	FALSE	met-d-L_LDL_FC	16	31699326	0.00428469	NA	0.57	Free cholesterol in large LDL || id:met-d-L_LDL_FC	Free cholesterol in large LDL	Free cholesterol in large LDL || ||	TRUE	igd	0.002	1.24e-07	344182	SGLT2 inhibition	TRUE	reported	HyJ7bX	TRUE
rs4488457	G	T	G	T	0.013	0.00973957	0.712	0.711715	FALSE	FALSE	FALSE	met-d-L_LDL_FC	16	31659189	0.0044972	NA	0.032	Free cholesterol in large LDL || id:met-d-L_LDL_FC	Free cholesterol in large LDL	Free cholesterol in large LDL || ||	TRUE	igd	0.003	2.9e-07	344182	SGLT2 inhibition	TRUE	reported	HyJ7bX	TRUE
rs8057326	C	T	C	T	0.008	0.00453442	0.523	0.521343	FALSE	FALSE	FALSE	met-d-L_LDL_FC	16	31524123	0.00406469	NA	0.31	Free cholesterol in large LDL || id:met-d-L_LDL_FC	Free cholesterol in large LDL	Free cholesterol in large LDL || ||	TRUE	igd	0.002	0.00028	344182	SGLT2 inhibition	TRUE	reported	HyJ7bX	TRUE
rs9930811	G	A	G	A	0.016	-0.00317577	0.365	0.366102	FALSE	FALSE	FALSE	met-d-L_LDL_FC	16	31400360	0.0042164	NA	0.47	Free cholesterol in large LDL || id:met-d-L_LDL_FC	Free cholesterol in large LDL	Free cholesterol in large LDL || ||	TRUE	igd	0.002	8.69e-12	344182	SGLT2 inhibition	TRUE	reported	HyJ7bX	TRUE
rs11865835	C	T	C	T	0.011	-0.00509473	0.284	0.282836	FALSE	FALSE	FALSE	met-d-L_LDL_FC_pct	16	31509816	0.00439485	NA	0.18	Free cholesterol to total lipids ratio in large LDL || id:met-d-L_LDL_FC_pct	Free cholesterol to total lipids ratio in large LDL	Free cholesterol to total lipids ratio in large LDL || ||	TRUE	igd	0.003	1.34e-05	344182	SGLT2 inhibition	TRUE	reported	HyJ7bX	TRUE
rs34497199	T	C	T	C	0.012	-0.0019292	0.475	0.47184	FALSE	FALSE	FALSE	met-d-L_LDL_FC_pct	16	31551332	0.00397051	NA	0.52	Free cholesterol to total lipids ratio in large LDL || id:met-d-L_LDL_FC_pct	Free cholesterol to total lipids ratio in large LDL	Free cholesterol to total lipids ratio in large LDL || ||	TRUE	igd	0.002	5.98e-07	344182	SGLT2 inhibition	TRUE	reported	HyJ7bX	TRUE
rs35445454	T	C	T	C	0.013	-0.000640897	0.344	0.344791	FALSE	FALSE	FALSE	met-d-L_LDL_FC_pct	16	31699326	0.00416319	NA	0.79	Free cholesterol to total lipids ratio in large LDL || id:met-d-L_LDL_FC_pct	Free cholesterol to total lipids ratio in large LDL	Free cholesterol to total lipids ratio in large LDL || ||	TRUE	igd	0.002	1.24e-07	344182	SGLT2 inhibition	TRUE	reported	HyJ7bX	TRUE
rs4488457	G	T	G	T	0.013	0.00329802	0.712	0.711715	FALSE	FALSE	FALSE	met-d-L_LDL_FC_pct	16	31659189	0.00436967	NA	0.62	Free cholesterol to total lipids ratio in large LDL || id:met-d-L_LDL_FC_pct	Free cholesterol to total lipids ratio in large LDL	Free cholesterol to total lipids ratio in large LDL || ||	TRUE	igd	0.003	2.9e-07	344182	SGLT2 inhibition	TRUE	reported	HyJ7bX	TRUE
rs8057326	C	T	C	T	0.008	-0.000822515	0.523	0.521343	FALSE	FALSE	FALSE	met-d-L_LDL_FC_pct	16	31524123	0.00394943	NA	0.67	Free cholesterol to total lipids ratio in large LDL || id:met-d-L_LDL_FC_pct	Free cholesterol to total lipids ratio in large LDL	Free cholesterol to total lipids ratio in large LDL || ||	TRUE	igd	0.002	0.00028	344182	SGLT2 inhibition	TRUE	reported	HyJ7bX	TRUE
rs9930811	G	A	G	A	0.016	-0.00781795	0.365	0.366102	FALSE	FALSE	FALSE	met-d-L_LDL_FC_pct	16	31400360	0.00409684	NA	0.0409996	Free cholesterol to total lipids ratio in large LDL || id:met-d-L_LDL_FC_pct	Free cholesterol to total lipids ratio in large LDL	Free cholesterol to total lipids ratio in large LDL || ||	TRUE	igd	0.002	8.69e-12	344182	SGLT2 inhibition	TRUE	reported	HyJ7bX	TRUE
rs11865835	C	T	C	T	0.011	0.00441694	0.284	0.282836	FALSE	FALSE	FALSE	met-d-L_LDL_L	16	31509816	0.00456105	NA	0.28	Total lipids in large LDL || id:met-d-L_LDL_L	Total lipids in large LDL	Total lipids in large LDL || ||	TRUE	igd	0.003	1.34e-05	344182	SGLT2 inhibition	TRUE	reported	HyJ7bX	TRUE
rs34497199	T	C	T	C	0.012	0.00450934	0.475	0.47184	FALSE	FALSE	FALSE	met-d-L_LDL_L	16	31551332	0.00412067	NA	0.21	Total lipids in large LDL || id:met-d-L_LDL_L	Total lipids in large LDL	Total lipids in large LDL || ||	TRUE	igd	0.002	5.98e-07	344182	SGLT2 inhibition	TRUE	reported	HyJ7bX	TRUE
rs35445454	T	C	T	C	0.013	0.00131145	0.344	0.344791	FALSE	FALSE	FALSE	met-d-L_LDL_L	16	31699326	0.00432063	NA	0.51	Total lipids in large LDL || id:met-d-L_LDL_L	Total lipids in large LDL	Total lipids in large LDL || ||	TRUE	igd	0.002	1.24e-07	344182	SGLT2 inhibition	TRUE	reported	HyJ7bX	TRUE
rs4488457	G	T	G	T	0.013	0.010003	0.712	0.711715	FALSE	FALSE	FALSE	met-d-L_LDL_L	16	31659189	0.00453492	NA	0.0239999	Total lipids in large LDL || id:met-d-L_LDL_L	Total lipids in large LDL	Total lipids in large LDL || ||	TRUE	igd	0.003	2.9e-07	344182	SGLT2 inhibition	TRUE	reported	HyJ7bX	TRUE
rs8057326	C	T	C	T	0.008	0.00525004	0.523	0.521343	FALSE	FALSE	FALSE	met-d-L_LDL_L	16	31524123	0.00409879	NA	0.21	Total lipids in large LDL || id:met-d-L_LDL_L	Total lipids in large LDL	Total lipids in large LDL || ||	TRUE	igd	0.002	0.00028	344182	SGLT2 inhibition	TRUE	reported	HyJ7bX	TRUE
rs9930811	G	A	G	A	0.016	-0.00158997	0.365	0.366102	FALSE	FALSE	FALSE	met-d-L_LDL_L	16	31400360	0.00425177	NA	0.81	Total lipids in large LDL || id:met-d-L_LDL_L	Total lipids in large LDL	Total lipids in large LDL || ||	TRUE	igd	0.002	8.69e-12	344182	SGLT2 inhibition	TRUE	reported	HyJ7bX	TRUE
rs11865835	C	T	C	T	0.011	0.0030576	0.284	0.282836	FALSE	FALSE	FALSE	met-d-L_LDL_P	16	31509816	0.00458975	NA	0.44	Concentration of large LDL particles || id:met-d-L_LDL_P	Concentration of large LDL particles	Concentration of large LDL particles || ||	TRUE	igd	0.003	1.34e-05	344182	SGLT2 inhibition	TRUE	reported	HyJ7bX	TRUE
rs34497199	T	C	T	C	0.012	0.00324836	0.475	0.47184	FALSE	FALSE	FALSE	met-d-L_LDL_P	16	31551332	0.0041466	NA	0.38	Concentration of large LDL particles || id:met-d-L_LDL_P	Concentration of large LDL particles	Concentration of large LDL particles || ||	TRUE	igd	0.002	5.98e-07	344182	SGLT2 inhibition	TRUE	reported	HyJ7bX	TRUE
rs35445454	T	C	T	C	0.013	-0.0018623	0.344	0.344791	FALSE	FALSE	FALSE	met-d-L_LDL_P	16	31699326	0.00434782	NA	0.95	Concentration of large LDL particles || id:met-d-L_LDL_P	Concentration of large LDL particles	Concentration of large LDL particles || ||	TRUE	igd	0.002	1.24e-07	344182	SGLT2 inhibition	TRUE	reported	HyJ7bX	TRUE
rs4488457	G	T	G	T	0.013	0.00748077	0.712	0.711715	FALSE	FALSE	FALSE	met-d-L_LDL_P	16	31659189	0.00456346	NA	0.0819993	Concentration of large LDL particles || id:met-d-L_LDL_P	Concentration of large LDL particles	Concentration of large LDL particles || ||	TRUE	igd	0.003	2.9e-07	344182	SGLT2 inhibition	TRUE	reported	HyJ7bX	TRUE
rs8057326	C	T	C	T	0.008	0.0043324	0.523	0.521343	FALSE	FALSE	FALSE	met-d-L_LDL_P	16	31524123	0.00412458	NA	0.33	Concentration of large LDL particles || id:met-d-L_LDL_P	Concentration of large LDL particles	Concentration of large LDL particles || ||	TRUE	igd	0.002	0.00028	344182	SGLT2 inhibition	TRUE	reported	HyJ7bX	TRUE
rs9930811	G	A	G	A	0.016	-0.00154993	0.365	0.366102	FALSE	FALSE	FALSE	met-d-L_LDL_P	16	31400360	0.00427853	NA	0.81	Concentration of large LDL particles || id:met-d-L_LDL_P	Concentration of large LDL particles	Concentration of large LDL particles || ||	TRUE	igd	0.002	8.69e-12	344182	SGLT2 inhibition	TRUE	reported	HyJ7bX	TRUE
rs11865835	C	T	C	T	0.011	0.00398632	0.284	0.282836	FALSE	FALSE	FALSE	met-d-L_LDL_PL	16	31509816	0.00457091	NA	0.32	Phospholipids in large LDL || id:met-d-L_LDL_PL	Phospholipids in large LDL	Phospholipids in large LDL || ||	TRUE	igd	0.003	1.34e-05	344182	SGLT2 inhibition	TRUE	reported	HyJ7bX	TRUE
rs34497199	T	C	T	C	0.012	0.00370446	0.475	0.47184	FALSE	FALSE	FALSE	met-d-L_LDL_PL	16	31551332	0.00412958	NA	0.29	Phospholipids in large LDL || id:met-d-L_LDL_PL	Phospholipids in large LDL	Phospholipids in large LDL || ||	TRUE	igd	0.002	5.98e-07	344182	SGLT2 inhibition	TRUE	reported	HyJ7bX	TRUE
rs35445454	T	C	T	C	0.013	0.000631851	0.344	0.344791	FALSE	FALSE	FALSE	met-d-L_LDL_PL	16	31699326	0.00432997	NA	0.630001	Phospholipids in large LDL || id:met-d-L_LDL_PL	Phospholipids in large LDL	Phospholipids in large LDL || ||	TRUE	igd	0.002	1.24e-07	344182	SGLT2 inhibition	TRUE	reported	HyJ7bX	TRUE
rs4488457	G	T	G	T	0.013	0.00930886	0.712	0.711715	FALSE	FALSE	FALSE	met-d-L_LDL_PL	16	31659189	0.00454473	NA	0.0359998	Phospholipids in large LDL || id:met-d-L_LDL_PL	Phospholipids in large LDL	Phospholipids in large LDL || ||	TRUE	igd	0.003	2.9e-07	344182	SGLT2 inhibition	TRUE	reported	HyJ7bX	TRUE
rs8057326	C	T	C	T	0.008	0.00489575	0.523	0.521343	FALSE	FALSE	FALSE	met-d-L_LDL_PL	16	31524123	0.00410765	NA	0.24	Phospholipids in large LDL || id:met-d-L_LDL_PL	Phospholipids in large LDL	Phospholipids in large LDL || ||	TRUE	igd	0.002	0.00028	344182	SGLT2 inhibition	TRUE	reported	HyJ7bX	TRUE
rs9930811	G	A	G	A	0.016	-0.00210675	0.365	0.366102	FALSE	FALSE	FALSE	met-d-L_LDL_PL	16	31400360	0.00426097	NA	0.73	Phospholipids in large LDL || id:met-d-L_LDL_PL	Phospholipids in large LDL	Phospholipids in large LDL || ||	TRUE	igd	0.002	8.69e-12	344182	SGLT2 inhibition	TRUE	reported	HyJ7bX	TRUE
rs11865835	C	T	C	T	0.011	-0.00448413	0.284	0.282836	FALSE	FALSE	FALSE	met-d-L_LDL_PL_pct	16	31509816	0.00459975	NA	0.27	Phospholipids to total lipids ratio in large LDL || id:met-d-L_LDL_PL_pct	Phospholipids to total lipids ratio in large LDL	Phospholipids to total lipids ratio in large LDL || ||	TRUE	igd	0.003	1.34e-05	344182	SGLT2 inhibition	TRUE	reported	HyJ7bX	TRUE
rs34497199	T	C	T	C	0.012	-0.00734854	0.475	0.47184	FALSE	FALSE	FALSE	met-d-L_LDL_PL_pct	16	31551332	0.00415563	NA	0.061	Phospholipids to total lipids ratio in large LDL || id:met-d-L_LDL_PL_pct	Phospholipids to total lipids ratio in large LDL	Phospholipids to total lipids ratio in large LDL || ||	TRUE	igd	0.002	5.98e-07	344182	SGLT2 inhibition	TRUE	reported	HyJ7bX	TRUE
rs35445454	T	C	T	C	0.013	-0.00552365	0.344	0.344791	FALSE	FALSE	FALSE	met-d-L_LDL_PL_pct	16	31699326	0.00435729	NA	0.14	Phospholipids to total lipids ratio in large LDL || id:met-d-L_LDL_PL_pct	Phospholipids to total lipids ratio in large LDL	Phospholipids to total lipids ratio in large LDL || ||	TRUE	igd	0.002	1.24e-07	344182	SGLT2 inhibition	TRUE	reported	HyJ7bX	TRUE
rs4488457	G	T	G	T	0.013	-0.00710872	0.712	0.711715	FALSE	FALSE	FALSE	met-d-L_LDL_PL_pct	16	31659189	0.0045734	NA	0.12	Phospholipids to total lipids ratio in large LDL || id:met-d-L_LDL_PL_pct	Phospholipids to total lipids ratio in large LDL	Phospholipids to total lipids ratio in large LDL || ||	TRUE	igd	0.003	2.9e-07	344182	SGLT2 inhibition	TRUE	reported	HyJ7bX	TRUE
rs8057326	C	T	C	T	0.008	-0.00426086	0.523	0.521343	FALSE	FALSE	FALSE	met-d-L_LDL_PL_pct	16	31524123	0.00413357	NA	0.29	Phospholipids to total lipids ratio in large LDL || id:met-d-L_LDL_PL_pct	Phospholipids to total lipids ratio in large LDL	Phospholipids to total lipids ratio in large LDL || ||	TRUE	igd	0.002	0.00028	344182	SGLT2 inhibition	TRUE	reported	HyJ7bX	TRUE
rs9930811	G	A	G	A	0.016	-0.00362022	0.365	0.366102	FALSE	FALSE	FALSE	met-d-L_LDL_PL_pct	16	31400360	0.00428785	NA	0.41	Phospholipids to total lipids ratio in large LDL || id:met-d-L_LDL_PL_pct	Phospholipids to total lipids ratio in large LDL	Phospholipids to total lipids ratio in large LDL || ||	TRUE	igd	0.002	8.69e-12	344182	SGLT2 inhibition	TRUE	reported	HyJ7bX	TRUE
rs11865835	C	T	C	T	0.011	0.0017715	0.284	0.282836	FALSE	FALSE	FALSE	met-d-L_LDL_TG	16	31509816	0.00456458	NA	0.83	Triglycerides in large LDL || id:met-d-L_LDL_TG	Triglycerides in large LDL	Triglycerides in large LDL || ||	TRUE	igd	0.003	1.34e-05	344182	SGLT2 inhibition	TRUE	reported	HyJ7bX	TRUE
rs34497199	T	C	T	C	0.012	0.00119609	0.475	0.47184	FALSE	FALSE	FALSE	met-d-L_LDL_TG	16	31551332	0.00412386	NA	0.87	Triglycerides in large LDL || id:met-d-L_LDL_TG	Triglycerides in large LDL	Triglycerides in large LDL || ||	TRUE	igd	0.002	5.98e-07	344182	SGLT2 inhibition	TRUE	reported	HyJ7bX	TRUE
rs35445454	T	C	T	C	0.013	-0.000586427	0.344	0.344791	FALSE	FALSE	FALSE	met-d-L_LDL_TG	16	31699326	0.00432398	NA	0.92	Triglycerides in large LDL || id:met-d-L_LDL_TG	Triglycerides in large LDL	Triglycerides in large LDL || ||	TRUE	igd	0.002	1.24e-07	344182	SGLT2 inhibition	TRUE	reported	HyJ7bX	TRUE
rs4488457	G	T	G	T	0.013	0.00352321	0.712	0.711715	FALSE	FALSE	FALSE	met-d-L_LDL_TG	16	31659189	0.00453843	NA	0.59	Triglycerides in large LDL || id:met-d-L_LDL_TG	Triglycerides in large LDL	Triglycerides in large LDL || ||	TRUE	igd	0.003	2.9e-07	344182	SGLT2 inhibition	TRUE	reported	HyJ7bX	TRUE
rs8057326	C	T	C	T	0.008	0.000344529	0.523	0.521343	FALSE	FALSE	FALSE	met-d-L_LDL_TG	16	31524123	0.00410196	NA	0.9	Triglycerides in large LDL || id:met-d-L_LDL_TG	Triglycerides in large LDL	Triglycerides in large LDL || ||	TRUE	igd	0.002	0.00028	344182	SGLT2 inhibition	TRUE	reported	HyJ7bX	TRUE
rs9930811	G	A	G	A	0.016	0.00116022	0.365	0.366102	FALSE	FALSE	FALSE	met-d-L_LDL_TG	16	31400360	0.00425506	NA	0.9	Triglycerides in large LDL || id:met-d-L_LDL_TG	Triglycerides in large LDL	Triglycerides in large LDL || ||	TRUE	igd	0.002	8.69e-12	344182	SGLT2 inhibition	TRUE	reported	HyJ7bX	TRUE
rs11865835	C	T	C	T	0.011	-0.0033278	0.284	0.282836	FALSE	FALSE	FALSE	met-d-L_LDL_TG_pct	16	31509816	0.00451703	NA	0.44	Triglycerides to total lipids ratio in large LDL || id:met-d-L_LDL_TG_pct	Triglycerides to total lipids ratio in large LDL	Triglycerides to total lipids ratio in large LDL || ||	TRUE	igd	0.003	1.34e-05	344182	SGLT2 inhibition	TRUE	reported	HyJ7bX	TRUE
rs34497199	T	C	T	C	0.012	-0.00424719	0.475	0.47184	FALSE	FALSE	FALSE	met-d-L_LDL_TG_pct	16	31551332	0.00408089	NA	0.22	Triglycerides to total lipids ratio in large LDL || id:met-d-L_LDL_TG_pct	Triglycerides to total lipids ratio in large LDL	Triglycerides to total lipids ratio in large LDL || ||	TRUE	igd	0.002	5.98e-07	344182	SGLT2 inhibition	TRUE	reported	HyJ7bX	TRUE
rs35445454	T	C	T	C	0.013	-0.00259573	0.344	0.344791	FALSE	FALSE	FALSE	met-d-L_LDL_TG_pct	16	31699326	0.00427893	NA	0.48	Triglycerides to total lipids ratio in large LDL || id:met-d-L_LDL_TG_pct	Triglycerides to total lipids ratio in large LDL	Triglycerides to total lipids ratio in large LDL || ||	TRUE	igd	0.002	1.24e-07	344182	SGLT2 inhibition	TRUE	reported	HyJ7bX	TRUE
rs4488457	G	T	G	T	0.013	-0.00833703	0.712	0.711715	FALSE	FALSE	FALSE	met-d-L_LDL_TG_pct	16	31659189	0.00449115	NA	0.0560003	Triglycerides to total lipids ratio in large LDL || id:met-d-L_LDL_TG_pct	Triglycerides to total lipids ratio in large LDL	Triglycerides to total lipids ratio in large LDL || ||	TRUE	igd	0.003	2.9e-07	344182	SGLT2 inhibition	TRUE	reported	HyJ7bX	TRUE
rs8057326	C	T	C	T	0.008	-0.00643589	0.523	0.521343	FALSE	FALSE	FALSE	met-d-L_LDL_TG_pct	16	31524123	0.00405922	NA	0.1	Triglycerides to total lipids ratio in large LDL || id:met-d-L_LDL_TG_pct	Triglycerides to total lipids ratio in large LDL	Triglycerides to total lipids ratio in large LDL || ||	TRUE	igd	0.002	0.00028	344182	SGLT2 inhibition	TRUE	reported	HyJ7bX	TRUE
rs9930811	G	A	G	A	0.016	0.00301813	0.365	0.366102	FALSE	FALSE	FALSE	met-d-L_LDL_TG_pct	16	31400360	0.00421073	NA	0.56	Triglycerides to total lipids ratio in large LDL || id:met-d-L_LDL_TG_pct	Triglycerides to total lipids ratio in large LDL	Triglycerides to total lipids ratio in large LDL || ||	TRUE	igd	0.002	8.69e-12	344182	SGLT2 inhibition	TRUE	reported	HyJ7bX	TRUE
rs11865835	C	T	C	T	0.011	0.00211483	0.284	0.282836	FALSE	FALSE	FALSE	met-d-L_VLDL_C	16	31509816	0.00450458	NA	0.44	Cholesterol in large VLDL || id:met-d-L_VLDL_C	Cholesterol in large VLDL	Cholesterol in large VLDL || ||	TRUE	igd	0.003	1.34e-05	344182	SGLT2 inhibition	TRUE	reported	HyJ7bX	TRUE
rs34497199	T	C	T	C	0.012	0.00129917	0.475	0.47184	FALSE	FALSE	FALSE	met-d-L_VLDL_C	16	31551332	0.00406965	NA	0.649999	Cholesterol in large VLDL || id:met-d-L_VLDL_C	Cholesterol in large VLDL	Cholesterol in large VLDL || ||	TRUE	igd	0.002	5.98e-07	344182	SGLT2 inhibition	TRUE	reported	HyJ7bX	TRUE
rs35445454	T	C	T	C	0.013	-0.00272436	0.344	0.344791	FALSE	FALSE	FALSE	met-d-L_VLDL_C	16	31699326	0.00426714	NA	0.7	Cholesterol in large VLDL || id:met-d-L_VLDL_C	Cholesterol in large VLDL	Cholesterol in large VLDL || ||	TRUE	igd	0.002	1.24e-07	344182	SGLT2 inhibition	TRUE	reported	HyJ7bX	TRUE
rs4488457	G	T	G	T	0.013	0.00104238	0.712	0.711715	FALSE	FALSE	FALSE	met-d-L_VLDL_C	16	31659189	0.00447878	NA	0.79	Cholesterol in large VLDL || id:met-d-L_VLDL_C	Cholesterol in large VLDL	Cholesterol in large VLDL || ||	TRUE	igd	0.003	2.9e-07	344182	SGLT2 inhibition	TRUE	reported	HyJ7bX	TRUE
rs8057326	C	T	C	T	0.008	0.0020992	0.523	0.521343	FALSE	FALSE	FALSE	met-d-L_VLDL_C	16	31524123	0.00404804	NA	0.52	Cholesterol in large VLDL || id:met-d-L_VLDL_C	Cholesterol in large VLDL	Cholesterol in large VLDL || ||	TRUE	igd	0.002	0.00028	344182	SGLT2 inhibition	TRUE	reported	HyJ7bX	TRUE
rs9930811	G	A	G	A	0.016	0.00245765	0.365	0.366102	FALSE	FALSE	FALSE	met-d-L_VLDL_C	16	31400360	0.00419913	NA	0.35	Cholesterol in large VLDL || id:met-d-L_VLDL_C	Cholesterol in large VLDL	Cholesterol in large VLDL || ||	TRUE	igd	0.002	8.69e-12	344182	SGLT2 inhibition	TRUE	reported	HyJ7bX	TRUE
rs11865835	C	T	C	T	0.011	-0.00214169	0.284	0.282845	FALSE	FALSE	FALSE	met-d-L_VLDL_C_pct	16	31509816	0.00449258	NA	0.51	Cholesterol to total lipids ratio in large VLDL || id:met-d-L_VLDL_C_pct	Cholesterol to total lipids ratio in large VLDL	Cholesterol to total lipids ratio in large VLDL || ||	TRUE	igd	0.003	1.34e-05	344182	SGLT2 inhibition	TRUE	reported	HyJ7bX	TRUE
rs34497199	T	C	T	C	0.012	-0.00221787	0.475	0.471834	FALSE	FALSE	FALSE	met-d-L_VLDL_C_pct	16	31551332	0.00405885	NA	0.56	Cholesterol to total lipids ratio in large VLDL || id:met-d-L_VLDL_C_pct	Cholesterol to total lipids ratio in large VLDL	Cholesterol to total lipids ratio in large VLDL || ||	TRUE	igd	0.002	5.98e-07	344182	SGLT2 inhibition	TRUE	reported	HyJ7bX	TRUE
rs35445454	T	C	T	C	0.013	-0.00250383	0.344	0.344793	FALSE	FALSE	FALSE	met-d-L_VLDL_C_pct	16	31699326	0.00425574	NA	0.7	Cholesterol to total lipids ratio in large VLDL || id:met-d-L_VLDL_C_pct	Cholesterol to total lipids ratio in large VLDL	Cholesterol to total lipids ratio in large VLDL || ||	TRUE	igd	0.002	1.24e-07	344182	SGLT2 inhibition	TRUE	reported	HyJ7bX	TRUE
rs4488457	G	T	G	T	0.013	0.0112306	0.712	0.711722	FALSE	FALSE	FALSE	met-d-L_VLDL_C_pct	16	31659189	0.00446691	NA	0.017	Cholesterol to total lipids ratio in large VLDL || id:met-d-L_VLDL_C_pct	Cholesterol to total lipids ratio in large VLDL	Cholesterol to total lipids ratio in large VLDL || ||	TRUE	igd	0.003	2.9e-07	344182	SGLT2 inhibition	TRUE	reported	HyJ7bX	TRUE
rs8057326	C	T	C	T	0.008	0.0024999	0.523	0.521341	FALSE	FALSE	FALSE	met-d-L_VLDL_C_pct	16	31524123	0.0040373	NA	0.68	Cholesterol to total lipids ratio in large VLDL || id:met-d-L_VLDL_C_pct	Cholesterol to total lipids ratio in large VLDL	Cholesterol to total lipids ratio in large VLDL || ||	TRUE	igd	0.002	0.00028	344182	SGLT2 inhibition	TRUE	reported	HyJ7bX	TRUE
rs9930811	G	A	G	A	0.016	-0.00600295	0.365	0.366115	FALSE	FALSE	FALSE	met-d-L_VLDL_C_pct	16	31400360	0.00418803	NA	0.12	Cholesterol to total lipids ratio in large VLDL || id:met-d-L_VLDL_C_pct	Cholesterol to total lipids ratio in large VLDL	Cholesterol to total lipids ratio in large VLDL || ||	TRUE	igd	0.002	8.69e-12	344182	SGLT2 inhibition	TRUE	reported	HyJ7bX	TRUE
rs11865835	C	T	C	T	0.011	0.00159417	0.284	0.282836	FALSE	FALSE	FALSE	met-d-L_VLDL_CE	16	31509816	0.00454906	NA	0.52	Cholesteryl esters in large VLDL || id:met-d-L_VLDL_CE	Cholesteryl esters in large VLDL	Cholesteryl esters in large VLDL || ||	TRUE	igd	0.003	1.34e-05	344182	SGLT2 inhibition	TRUE	reported	HyJ7bX	TRUE
rs34497199	T	C	T	C	0.012	0.000955549	0.475	0.47184	FALSE	FALSE	FALSE	met-d-L_VLDL_CE	16	31551332	0.00410984	NA	0.709999	Cholesteryl esters in large VLDL || id:met-d-L_VLDL_CE	Cholesteryl esters in large VLDL	Cholesteryl esters in large VLDL || ||	TRUE	igd	0.002	5.98e-07	344182	SGLT2 inhibition	TRUE	reported	HyJ7bX	TRUE
rs35445454	T	C	T	C	0.013	-0.00311475	0.344	0.344791	FALSE	FALSE	FALSE	met-d-L_VLDL_CE	16	31699326	0.00430928	NA	0.64	Cholesteryl esters in large VLDL || id:met-d-L_VLDL_CE	Cholesteryl esters in large VLDL	Cholesteryl esters in large VLDL || ||	TRUE	igd	0.002	1.24e-07	344182	SGLT2 inhibition	TRUE	reported	HyJ7bX	TRUE
rs4488457	G	T	G	T	0.013	0.00198913	0.712	0.711715	FALSE	FALSE	FALSE	met-d-L_VLDL_CE	16	31659189	0.004523	NA	0.66	Cholesteryl esters in large VLDL || id:met-d-L_VLDL_CE	Cholesteryl esters in large VLDL	Cholesteryl esters in large VLDL || ||	TRUE	igd	0.003	2.9e-07	344182	SGLT2 inhibition	TRUE	reported	HyJ7bX	TRUE
rs8057326	C	T	C	T	0.008	0.00232684	0.523	0.521343	FALSE	FALSE	FALSE	met-d-L_VLDL_CE	16	31524123	0.00408802	NA	0.5	Cholesteryl esters in large VLDL || id:met-d-L_VLDL_CE	Cholesteryl esters in large VLDL	Cholesteryl esters in large VLDL || ||	TRUE	igd	0.002	0.00028	344182	SGLT2 inhibition	TRUE	reported	HyJ7bX	TRUE
rs9930811	G	A	G	A	0.016	0.00141618	0.365	0.366102	FALSE	FALSE	FALSE	met-d-L_VLDL_CE	16	31400360	0.0042406	NA	0.52	Cholesteryl esters in large VLDL || id:met-d-L_VLDL_CE	Cholesteryl esters in large VLDL	Cholesteryl esters in large VLDL || ||	TRUE	igd	0.002	8.69e-12	344182	SGLT2 inhibition	TRUE	reported	HyJ7bX	TRUE
rs11865835	C	T	C	T	0.011	-0.00330117	0.284	0.282845	FALSE	FALSE	FALSE	met-d-L_VLDL_CE_pct	16	31509816	0.00440434	NA	0.34	Cholesteryl esters to total lipids ratio in large VLDL || id:met-d-L_VLDL_CE_pct	Cholesteryl esters to total lipids ratio in large VLDL	Cholesteryl esters to total lipids ratio in large VLDL || ||	TRUE	igd	0.003	1.34e-05	344182	SGLT2 inhibition	TRUE	reported	HyJ7bX	TRUE
rs34497199	T	C	T	C	0.012	-0.00252923	0.475	0.471834	FALSE	FALSE	FALSE	met-d-L_VLDL_CE_pct	16	31551332	0.00397913	NA	0.5	Cholesteryl esters to total lipids ratio in large VLDL || id:met-d-L_VLDL_CE_pct	Cholesteryl esters to total lipids ratio in large VLDL	Cholesteryl esters to total lipids ratio in large VLDL || ||	TRUE	igd	0.002	5.98e-07	344182	SGLT2 inhibition	TRUE	reported	HyJ7bX	TRUE
rs35445454	T	C	T	C	0.013	-0.00223895	0.344	0.344793	FALSE	FALSE	FALSE	met-d-L_VLDL_CE_pct	16	31699326	0.00417215	NA	0.69	Cholesteryl esters to total lipids ratio in large VLDL || id:met-d-L_VLDL_CE_pct	Cholesteryl esters to total lipids ratio in large VLDL	Cholesteryl esters to total lipids ratio in large VLDL || ||	TRUE	igd	0.002	1.24e-07	344182	SGLT2 inhibition	TRUE	reported	HyJ7bX	TRUE
rs4488457	G	T	G	T	0.013	0.00993955	0.712	0.711722	FALSE	FALSE	FALSE	met-d-L_VLDL_CE_pct	16	31659189	0.00437918	NA	0.0350002	Cholesteryl esters to total lipids ratio in large VLDL || id:met-d-L_VLDL_CE_pct	Cholesteryl esters to total lipids ratio in large VLDL	Cholesteryl esters to total lipids ratio in large VLDL || ||	TRUE	igd	0.003	2.9e-07	344182	SGLT2 inhibition	TRUE	reported	HyJ7bX	TRUE
rs8057326	C	T	C	T	0.008	0.00122345	0.523	0.521341	FALSE	FALSE	FALSE	met-d-L_VLDL_CE_pct	16	31524123	0.003958	NA	0.91	Cholesteryl esters to total lipids ratio in large VLDL || id:met-d-L_VLDL_CE_pct	Cholesteryl esters to total lipids ratio in large VLDL	Cholesteryl esters to total lipids ratio in large VLDL || ||	TRUE	igd	0.002	0.00028	344182	SGLT2 inhibition	TRUE	reported	HyJ7bX	TRUE
rs9930811	G	A	G	A	0.016	-0.00684131	0.365	0.366115	FALSE	FALSE	FALSE	met-d-L_VLDL_CE_pct	16	31400360	0.00410577	NA	0.0729995	Cholesteryl esters to total lipids ratio in large VLDL || id:met-d-L_VLDL_CE_pct	Cholesteryl esters to total lipids ratio in large VLDL	Cholesteryl esters to total lipids ratio in large VLDL || ||	TRUE	igd	0.002	8.69e-12	344182	SGLT2 inhibition	TRUE	reported	HyJ7bX	TRUE
rs11865835	C	T	C	T	0.011	0.00277861	0.284	0.282836	FALSE	FALSE	FALSE	met-d-L_VLDL_FC	16	31509816	0.00445615	NA	0.36	Free cholesterol in large VLDL || id:met-d-L_VLDL_FC	Free cholesterol in large VLDL	Free cholesterol in large VLDL || ||	TRUE	igd	0.003	1.34e-05	344182	SGLT2 inhibition	TRUE	reported	HyJ7bX	TRUE
rs34497199	T	C	T	C	0.012	0.00172094	0.475	0.47184	FALSE	FALSE	FALSE	met-d-L_VLDL_FC	16	31551332	0.00402589	NA	0.57	Free cholesterol in large VLDL || id:met-d-L_VLDL_FC	Free cholesterol in large VLDL	Free cholesterol in large VLDL || ||	TRUE	igd	0.002	5.98e-07	344182	SGLT2 inhibition	TRUE	reported	HyJ7bX	TRUE
rs35445454	T	C	T	C	0.013	-0.00217803	0.344	0.344791	FALSE	FALSE	FALSE	met-d-L_VLDL_FC	16	31699326	0.00422126	NA	0.77	Free cholesterol in large VLDL || id:met-d-L_VLDL_FC	Free cholesterol in large VLDL	Free cholesterol in large VLDL || ||	TRUE	igd	0.002	1.24e-07	344182	SGLT2 inhibition	TRUE	reported	HyJ7bX	TRUE
rs4488457	G	T	G	T	0.013	0.000152857	0.712	0.711715	FALSE	FALSE	FALSE	met-d-L_VLDL_FC	16	31659189	0.00443062	NA	0.94	Free cholesterol in large VLDL || id:met-d-L_VLDL_FC	Free cholesterol in large VLDL	Free cholesterol in large VLDL || ||	TRUE	igd	0.003	2.9e-07	344182	SGLT2 inhibition	TRUE	reported	HyJ7bX	TRUE
rs8057326	C	T	C	T	0.008	0.00206769	0.523	0.521343	FALSE	FALSE	FALSE	met-d-L_VLDL_FC	16	31524123	0.00400452	NA	0.5	Free cholesterol in large VLDL || id:met-d-L_VLDL_FC	Free cholesterol in large VLDL	Free cholesterol in large VLDL || ||	TRUE	igd	0.002	0.00028	344182	SGLT2 inhibition	TRUE	reported	HyJ7bX	TRUE
rs9930811	G	A	G	A	0.016	0.00349142	0.365	0.366102	FALSE	FALSE	FALSE	met-d-L_VLDL_FC	16	31400360	0.00415398	NA	0.25	Free cholesterol in large VLDL || id:met-d-L_VLDL_FC	Free cholesterol in large VLDL	Free cholesterol in large VLDL || ||	TRUE	igd	0.002	8.69e-12	344182	SGLT2 inhibition	TRUE	reported	HyJ7bX	TRUE
rs11865835	C	T	C	T	0.011	0.00113763	0.284	0.282845	FALSE	FALSE	FALSE	met-d-L_VLDL_FC_pct	16	31509816	0.00455171	NA	0.99	Free cholesterol to total lipids ratio in large VLDL || id:met-d-L_VLDL_FC_pct	Free cholesterol to total lipids ratio in large VLDL	Free cholesterol to total lipids ratio in large VLDL || ||	TRUE	igd	0.003	1.34e-05	344182	SGLT2 inhibition	TRUE	reported	HyJ7bX	TRUE
rs34497199	T	C	T	C	0.012	-0.000542691	0.475	0.471834	FALSE	FALSE	FALSE	met-d-L_VLDL_FC_pct	16	31551332	0.00411227	NA	0.79	Free cholesterol to total lipids ratio in large VLDL || id:met-d-L_VLDL_FC_pct	Free cholesterol to total lipids ratio in large VLDL	Free cholesterol to total lipids ratio in large VLDL || ||	TRUE	igd	0.002	5.98e-07	344182	SGLT2 inhibition	TRUE	reported	HyJ7bX	TRUE
rs35445454	T	C	T	C	0.013	-0.00114468	0.344	0.344793	FALSE	FALSE	FALSE	met-d-L_VLDL_FC_pct	16	31699326	0.00431175	NA	0.719999	Free cholesterol to total lipids ratio in large VLDL || id:met-d-L_VLDL_FC_pct	Free cholesterol to total lipids ratio in large VLDL	Free cholesterol to total lipids ratio in large VLDL || ||	TRUE	igd	0.002	1.24e-07	344182	SGLT2 inhibition	TRUE	reported	HyJ7bX	TRUE
rs4488457	G	T	G	T	0.013	0.0106531	0.712	0.711722	FALSE	FALSE	FALSE	met-d-L_VLDL_FC_pct	16	31659189	0.0045257	NA	0.021	Free cholesterol to total lipids ratio in large VLDL || id:met-d-L_VLDL_FC_pct	Free cholesterol to total lipids ratio in large VLDL	Free cholesterol to total lipids ratio in large VLDL || ||	TRUE	igd	0.003	2.9e-07	344182	SGLT2 inhibition	TRUE	reported	HyJ7bX	TRUE
rs8057326	C	T	C	T	0.008	0.00469881	0.523	0.521341	FALSE	FALSE	FALSE	met-d-L_VLDL_FC_pct	16	31524123	0.00409044	NA	0.36	Free cholesterol to total lipids ratio in large VLDL || id:met-d-L_VLDL_FC_pct	Free cholesterol to total lipids ratio in large VLDL	Free cholesterol to total lipids ratio in large VLDL || ||	TRUE	igd	0.002	0.00028	344182	SGLT2 inhibition	TRUE	reported	HyJ7bX	TRUE
rs9930811	G	A	G	A	0.016	-0.00299919	0.365	0.366115	FALSE	FALSE	FALSE	met-d-L_VLDL_FC_pct	16	31400360	0.00424315	NA	0.35	Free cholesterol to total lipids ratio in large VLDL || id:met-d-L_VLDL_FC_pct	Free cholesterol to total lipids ratio in large VLDL	Free cholesterol to total lipids ratio in large VLDL || ||	TRUE	igd	0.002	8.69e-12	344182	SGLT2 inhibition	TRUE	reported	HyJ7bX	TRUE
rs11865835	C	T	C	T	0.011	0.0032384	0.284	0.282836	FALSE	FALSE	FALSE	met-d-L_VLDL_L	16	31509816	0.004453	NA	0.29	Total lipids in large VLDL || id:met-d-L_VLDL_L	Total lipids in large VLDL	Total lipids in large VLDL || ||	TRUE	igd	0.003	1.34e-05	344182	SGLT2 inhibition	TRUE	reported	HyJ7bX	TRUE
rs34497199	T	C	T	C	0.012	0.00219414	0.475	0.47184	FALSE	FALSE	FALSE	met-d-L_VLDL_L	16	31551332	0.00402305	NA	0.47	Total lipids in large VLDL || id:met-d-L_VLDL_L	Total lipids in large VLDL	Total lipids in large VLDL || ||	TRUE	igd	0.002	5.98e-07	344182	SGLT2 inhibition	TRUE	reported	HyJ7bX	TRUE
rs35445454	T	C	T	C	0.013	-0.00178547	0.344	0.344791	FALSE	FALSE	FALSE	met-d-L_VLDL_L	16	31699326	0.00421827	NA	0.86	Total lipids in large VLDL || id:met-d-L_VLDL_L	Total lipids in large VLDL	Total lipids in large VLDL || ||	TRUE	igd	0.002	1.24e-07	344182	SGLT2 inhibition	TRUE	reported	HyJ7bX	TRUE
rs4488457	G	T	G	T	0.013	-0.000798178	0.712	0.711715	FALSE	FALSE	FALSE	met-d-L_VLDL_L	16	31659189	0.00442749	NA	0.91	Total lipids in large VLDL || id:met-d-L_VLDL_L	Total lipids in large VLDL	Total lipids in large VLDL || ||	TRUE	igd	0.003	2.9e-07	344182	SGLT2 inhibition	TRUE	reported	HyJ7bX	TRUE
rs8057326	C	T	C	T	0.008	0.00201698	0.523	0.521343	FALSE	FALSE	FALSE	met-d-L_VLDL_L	16	31524123	0.00400168	NA	0.46	Total lipids in large VLDL || id:met-d-L_VLDL_L	Total lipids in large VLDL	Total lipids in large VLDL || ||	TRUE	igd	0.002	0.00028	344182	SGLT2 inhibition	TRUE	reported	HyJ7bX	TRUE
rs9930811	G	A	G	A	0.016	0.00423556	0.365	0.366102	FALSE	FALSE	FALSE	met-d-L_VLDL_L	16	31400360	0.00415104	NA	0.17	Total lipids in large VLDL || id:met-d-L_VLDL_L	Total lipids in large VLDL	Total lipids in large VLDL || ||	TRUE	igd	0.002	8.69e-12	344182	SGLT2 inhibition	TRUE	reported	HyJ7bX	TRUE
rs11865835	C	T	C	T	0.011	0.00291851	0.284	0.282836	FALSE	FALSE	FALSE	met-d-L_VLDL_P	16	31509816	0.00444918	NA	0.33	Concentration of large VLDL particles || id:met-d-L_VLDL_P	Concentration of large VLDL particles	Concentration of large VLDL particles || ||	TRUE	igd	0.003	1.34e-05	344182	SGLT2 inhibition	TRUE	reported	HyJ7bX	TRUE
rs34497199	T	C	T	C	0.012	0.00198825	0.475	0.47184	FALSE	FALSE	FALSE	met-d-L_VLDL_P	16	31551332	0.00401959	NA	0.5	Concentration of large VLDL particles || id:met-d-L_VLDL_P	Concentration of large VLDL particles	Concentration of large VLDL particles || ||	TRUE	igd	0.002	5.98e-07	344182	SGLT2 inhibition	TRUE	reported	HyJ7bX	TRUE
rs35445454	T	C	T	C	0.013	-0.0016627	0.344	0.344791	FALSE	FALSE	FALSE	met-d-L_VLDL_P	16	31699326	0.00421465	NA	0.86	Concentration of large VLDL particles || id:met-d-L_VLDL_P	Concentration of large VLDL particles	Concentration of large VLDL particles || ||	TRUE	igd	0.002	1.24e-07	344182	SGLT2 inhibition	TRUE	reported	HyJ7bX	TRUE
rs4488457	G	T	G	T	0.013	-0.000122082	0.712	0.711715	FALSE	FALSE	FALSE	met-d-L_VLDL_P	16	31659189	0.00442369	NA	0.98	Concentration of large VLDL particles || id:met-d-L_VLDL_P	Concentration of large VLDL particles	Concentration of large VLDL particles || ||	TRUE	igd	0.003	2.9e-07	344182	SGLT2 inhibition	TRUE	reported	HyJ7bX	TRUE
rs8057326	C	T	C	T	0.008	0.00195733	0.523	0.521343	FALSE	FALSE	FALSE	met-d-L_VLDL_P	16	31524123	0.00399825	NA	0.48	Concentration of large VLDL particles || id:met-d-L_VLDL_P	Concentration of large VLDL particles	Concentration of large VLDL particles || ||	TRUE	igd	0.002	0.00028	344182	SGLT2 inhibition	TRUE	reported	HyJ7bX	TRUE
rs9930811	G	A	G	A	0.016	0.00386282	0.365	0.366102	FALSE	FALSE	FALSE	met-d-L_VLDL_P	16	31400360	0.00414748	NA	0.21	Concentration of large VLDL particles || id:met-d-L_VLDL_P	Concentration of large VLDL particles	Concentration of large VLDL particles || ||	TRUE	igd	0.002	8.69e-12	344182	SGLT2 inhibition	TRUE	reported	HyJ7bX	TRUE
rs11865835	C	T	C	T	0.011	0.002888	0.284	0.282836	FALSE	FALSE	FALSE	met-d-L_VLDL_PL	16	31509816	0.0044454	NA	0.32	Phospholipids in large VLDL || id:met-d-L_VLDL_PL	Phospholipids in large VLDL	Phospholipids in large VLDL || ||	TRUE	igd	0.003	1.34e-05	344182	SGLT2 inhibition	TRUE	reported	HyJ7bX	TRUE
rs34497199	T	C	T	C	0.012	0.00173203	0.475	0.47184	FALSE	FALSE	FALSE	met-d-L_VLDL_PL	16	31551332	0.00401618	NA	0.54	Phospholipids in large VLDL || id:met-d-L_VLDL_PL	Phospholipids in large VLDL	Phospholipids in large VLDL || ||	TRUE	igd	0.002	5.98e-07	344182	SGLT2 inhibition	TRUE	reported	HyJ7bX	TRUE
rs35445454	T	C	T	C	0.013	-0.00208424	0.344	0.344791	FALSE	FALSE	FALSE	met-d-L_VLDL_PL	16	31699326	0.00421108	NA	0.79	Phospholipids in large VLDL || id:met-d-L_VLDL_PL	Phospholipids in large VLDL	Phospholipids in large VLDL || ||	TRUE	igd	0.002	1.24e-07	344182	SGLT2 inhibition	TRUE	reported	HyJ7bX	TRUE
rs4488457	G	T	G	T	0.013	-0.000613718	0.712	0.711715	FALSE	FALSE	FALSE	met-d-L_VLDL_PL	16	31659189	0.00441993	NA	0.95	Phospholipids in large VLDL || id:met-d-L_VLDL_PL	Phospholipids in large VLDL	Phospholipids in large VLDL || ||	TRUE	igd	0.003	2.9e-07	344182	SGLT2 inhibition	TRUE	reported	HyJ7bX	TRUE
rs8057326	C	T	C	T	0.008	0.00182888	0.523	0.521343	FALSE	FALSE	FALSE	met-d-L_VLDL_PL	16	31524123	0.00399486	NA	0.49	Phospholipids in large VLDL || id:met-d-L_VLDL_PL	Phospholipids in large VLDL	Phospholipids in large VLDL || ||	TRUE	igd	0.002	0.00028	344182	SGLT2 inhibition	TRUE	reported	HyJ7bX	TRUE
rs9930811	G	A	G	A	0.016	0.00432826	0.365	0.366102	FALSE	FALSE	FALSE	met-d-L_VLDL_PL	16	31400360	0.00414396	NA	0.16	Phospholipids in large VLDL || id:met-d-L_VLDL_PL	Phospholipids in large VLDL	Phospholipids in large VLDL || ||	TRUE	igd	0.002	8.69e-12	344182	SGLT2 inhibition	TRUE	reported	HyJ7bX	TRUE
rs11865835	C	T	C	T	0.011	0.000837234	0.284	0.282845	FALSE	FALSE	FALSE	met-d-L_VLDL_PL_pct	16	31509816	0.0044633	NA	0.83	Phospholipids to total lipids ratio in large VLDL || id:met-d-L_VLDL_PL_pct	Phospholipids to total lipids ratio in large VLDL	Phospholipids to total lipids ratio in large VLDL || ||	TRUE	igd	0.003	1.34e-05	344182	SGLT2 inhibition	TRUE	reported	HyJ7bX	TRUE
rs34497199	T	C	T	C	0.012	0.00046717	0.475	0.471834	FALSE	FALSE	FALSE	met-d-L_VLDL_PL_pct	16	31551332	0.0040324	NA	0.92	Phospholipids to total lipids ratio in large VLDL || id:met-d-L_VLDL_PL_pct	Phospholipids to total lipids ratio in large VLDL	Phospholipids to total lipids ratio in large VLDL || ||	TRUE	igd	0.002	5.98e-07	344182	SGLT2 inhibition	TRUE	reported	HyJ7bX	TRUE
rs35445454	T	C	T	C	0.013	0.000112866	0.344	0.344793	FALSE	FALSE	FALSE	met-d-L_VLDL_PL_pct	16	31699326	0.004228	NA	0.94	Phospholipids to total lipids ratio in large VLDL || id:met-d-L_VLDL_PL_pct	Phospholipids to total lipids ratio in large VLDL	Phospholipids to total lipids ratio in large VLDL || ||	TRUE	igd	0.002	1.24e-07	344182	SGLT2 inhibition	TRUE	reported	HyJ7bX	TRUE
rs4488457	G	T	G	T	0.013	0.0049367	0.712	0.711722	FALSE	FALSE	FALSE	met-d-L_VLDL_PL_pct	16	31659189	0.0044378	NA	0.25	Phospholipids to total lipids ratio in large VLDL || id:met-d-L_VLDL_PL_pct	Phospholipids to total lipids ratio in large VLDL	Phospholipids to total lipids ratio in large VLDL || ||	TRUE	igd	0.003	2.9e-07	344182	SGLT2 inhibition	TRUE	reported	HyJ7bX	TRUE
rs8057326	C	T	C	T	0.008	0.00306389	0.523	0.521341	FALSE	FALSE	FALSE	met-d-L_VLDL_PL_pct	16	31524123	0.00401098	NA	0.46	Phospholipids to total lipids ratio in large VLDL || id:met-d-L_VLDL_PL_pct	Phospholipids to total lipids ratio in large VLDL	Phospholipids to total lipids ratio in large VLDL || ||	TRUE	igd	0.002	0.00028	344182	SGLT2 inhibition	TRUE	reported	HyJ7bX	TRUE
rs9930811	G	A	G	A	0.016	0.0013804	0.365	0.366115	FALSE	FALSE	FALSE	met-d-L_VLDL_PL_pct	16	31400360	0.00416073	NA	0.73	Phospholipids to total lipids ratio in large VLDL || id:met-d-L_VLDL_PL_pct	Phospholipids to total lipids ratio in large VLDL	Phospholipids to total lipids ratio in large VLDL || ||	TRUE	igd	0.002	8.69e-12	344182	SGLT2 inhibition	TRUE	reported	HyJ7bX	TRUE
rs11865835	C	T	C	T	0.011	0.00394693	0.284	0.282836	FALSE	FALSE	FALSE	met-d-L_VLDL_TG	16	31509816	0.00443403	NA	0.23	Triglycerides in large VLDL || id:met-d-L_VLDL_TG	Triglycerides in large VLDL	Triglycerides in large VLDL || ||	TRUE	igd	0.003	1.34e-05	344182	SGLT2 inhibition	TRUE	reported	HyJ7bX	TRUE
rs34497199	T	C	T	C	0.012	0.00272106	0.475	0.47184	FALSE	FALSE	FALSE	met-d-L_VLDL_TG	16	31551332	0.00400591	NA	0.4	Triglycerides in large VLDL || id:met-d-L_VLDL_TG	Triglycerides in large VLDL	Triglycerides in large VLDL || ||	TRUE	igd	0.002	5.98e-07	344182	SGLT2 inhibition	TRUE	reported	HyJ7bX	TRUE
rs35445454	T	C	T	C	0.013	-0.00105542	0.344	0.344791	FALSE	FALSE	FALSE	met-d-L_VLDL_TG	16	31699326	0.00420031	NA	0.98	Triglycerides in large VLDL || id:met-d-L_VLDL_TG	Triglycerides in large VLDL	Triglycerides in large VLDL || ||	TRUE	igd	0.002	1.24e-07	344182	SGLT2 inhibition	TRUE	reported	HyJ7bX	TRUE
rs4488457	G	T	G	T	0.013	-0.00214102	0.712	0.711715	FALSE	FALSE	FALSE	met-d-L_VLDL_TG	16	31659189	0.00440863	NA	0.709999	Triglycerides in large VLDL || id:met-d-L_VLDL_TG	Triglycerides in large VLDL	Triglycerides in large VLDL || ||	TRUE	igd	0.003	2.9e-07	344182	SGLT2 inhibition	TRUE	reported	HyJ7bX	TRUE
rs8057326	C	T	C	T	0.008	0.00196978	0.523	0.521343	FALSE	FALSE	FALSE	met-d-L_VLDL_TG	16	31524123	0.00398464	NA	0.450001	Triglycerides in large VLDL || id:met-d-L_VLDL_TG	Triglycerides in large VLDL	Triglycerides in large VLDL || ||	TRUE	igd	0.002	0.00028	344182	SGLT2 inhibition	TRUE	reported	HyJ7bX	TRUE
rs9930811	G	A	G	A	0.016	0.00505715	0.365	0.366102	FALSE	FALSE	FALSE	met-d-L_VLDL_TG	16	31400360	0.00413336	NA	0.12	Triglycerides in large VLDL || id:met-d-L_VLDL_TG	Triglycerides in large VLDL	Triglycerides in large VLDL || ||	TRUE	igd	0.002	8.69e-12	344182	SGLT2 inhibition	TRUE	reported	HyJ7bX	TRUE
rs11865835	C	T	C	T	0.011	-0.000730533	0.284	0.282845	FALSE	FALSE	FALSE	met-d-L_VLDL_TG_pct	16	31509816	0.00457323	NA	0.86	Triglycerides to total lipids ratio in large VLDL || id:met-d-L_VLDL_TG_pct	Triglycerides to total lipids ratio in large VLDL	Triglycerides to total lipids ratio in large VLDL || ||	TRUE	igd	0.003	1.34e-05	344182	SGLT2 inhibition	TRUE	reported	HyJ7bX	TRUE
rs34497199	T	C	T	C	0.012	0.000404337	0.475	0.471834	FALSE	FALSE	FALSE	met-d-L_VLDL_TG_pct	16	31551332	0.00413172	NA	0.81	Triglycerides to total lipids ratio in large VLDL || id:met-d-L_VLDL_TG_pct	Triglycerides to total lipids ratio in large VLDL	Triglycerides to total lipids ratio in large VLDL || ||	TRUE	igd	0.002	5.98e-07	344182	SGLT2 inhibition	TRUE	reported	HyJ7bX	TRUE
rs35445454	T	C	T	C	0.013	0.00177018	0.344	0.344793	FALSE	FALSE	FALSE	met-d-L_VLDL_TG_pct	16	31699326	0.00433214	NA	0.7	Triglycerides to total lipids ratio in large VLDL || id:met-d-L_VLDL_TG_pct	Triglycerides to total lipids ratio in large VLDL	Triglycerides to total lipids ratio in large VLDL || ||	TRUE	igd	0.002	1.24e-07	344182	SGLT2 inhibition	TRUE	reported	HyJ7bX	TRUE
rs4488457	G	T	G	T	0.013	-0.0114732	0.712	0.711722	FALSE	FALSE	FALSE	met-d-L_VLDL_TG_pct	16	31659189	0.0045471	NA	0.0140001	Triglycerides to total lipids ratio in large VLDL || id:met-d-L_VLDL_TG_pct	Triglycerides to total lipids ratio in large VLDL	Triglycerides to total lipids ratio in large VLDL || ||	TRUE	igd	0.003	2.9e-07	344182	SGLT2 inhibition	TRUE	reported	HyJ7bX	TRUE
rs8057326	C	T	C	T	0.008	-0.00530779	0.523	0.521341	FALSE	FALSE	FALSE	met-d-L_VLDL_TG_pct	16	31524123	0.00410978	NA	0.32	Triglycerides to total lipids ratio in large VLDL || id:met-d-L_VLDL_TG_pct	Triglycerides to total lipids ratio in large VLDL	Triglycerides to total lipids ratio in large VLDL || ||	TRUE	igd	0.002	0.00028	344182	SGLT2 inhibition	TRUE	reported	HyJ7bX	TRUE
rs9930811	G	A	G	A	0.016	0.00253473	0.365	0.366115	FALSE	FALSE	FALSE	met-d-L_VLDL_TG_pct	16	31400360	0.00426321	NA	0.36	Triglycerides to total lipids ratio in large VLDL || id:met-d-L_VLDL_TG_pct	Triglycerides to total lipids ratio in large VLDL	Triglycerides to total lipids ratio in large VLDL || ||	TRUE	igd	0.002	8.69e-12	344182	SGLT2 inhibition	TRUE	reported	HyJ7bX	TRUE
rs11865835	C	T	C	T	0.011	0.00490768	0.284	0.282769	FALSE	FALSE	FALSE	met-d-LA	16	31509816	0.00451757	NA	0.22	Linoleic acid || id:met-d-LA	Linoleic acid	Linoleic acid || ||	TRUE	igd	0.003	1.34e-05	344182	SGLT2 inhibition	TRUE	reported	HyJ7bX	TRUE
rs34497199	T	C	T	C	0.012	0.00605936	0.475	0.471791	FALSE	FALSE	FALSE	met-d-LA	16	31551332	0.00408122	NA	0.0810009	Linoleic acid || id:met-d-LA	Linoleic acid	Linoleic acid || ||	TRUE	igd	0.002	5.98e-07	344182	SGLT2 inhibition	TRUE	reported	HyJ7bX	TRUE
rs35445454	T	C	T	C	0.013	0.00148867	0.344	0.344788	FALSE	FALSE	FALSE	met-d-LA	16	31699326	0.0042788	NA	0.54	Linoleic acid || id:met-d-LA	Linoleic acid	Linoleic acid || ||	TRUE	igd	0.002	1.24e-07	344182	SGLT2 inhibition	TRUE	reported	HyJ7bX	TRUE
rs4488457	G	T	G	T	0.013	0.00696525	0.712	0.711716	FALSE	FALSE	FALSE	met-d-LA	16	31659189	0.00449117	NA	0.0840001	Linoleic acid || id:met-d-LA	Linoleic acid	Linoleic acid || ||	TRUE	igd	0.003	2.9e-07	344182	SGLT2 inhibition	TRUE	reported	HyJ7bX	TRUE
rs8057326	C	T	C	T	0.008	0.0056476	0.523	0.521293	FALSE	FALSE	FALSE	met-d-LA	16	31524123	0.00405939	NA	0.11	Linoleic acid || id:met-d-LA	Linoleic acid	Linoleic acid || ||	TRUE	igd	0.002	0.00028	344182	SGLT2 inhibition	TRUE	reported	HyJ7bX	TRUE
rs9930811	G	A	G	A	0.016	0.00103321	0.365	0.366049	FALSE	FALSE	FALSE	met-d-LA	16	31400360	0.00421086	NA	0.709999	Linoleic acid || id:met-d-LA	Linoleic acid	Linoleic acid || ||	TRUE	igd	0.002	8.69e-12	344182	SGLT2 inhibition	TRUE	reported	HyJ7bX	TRUE
rs11865835	C	T	C	T	0.011	0.0032171	0.284	0.282769	FALSE	FALSE	FALSE	met-d-LA_pct	16	31509816	0.00450539	NA	0.43	Ratio of linoleic acid to total fatty acids || id:met-d-LA_pct	Ratio of linoleic acid to total fatty acids	Ratio of linoleic acid to total fatty acids || ||	TRUE	igd	0.003	1.34e-05	344182	SGLT2 inhibition	TRUE	reported	HyJ7bX	TRUE
rs34497199	T	C	T	C	0.012	0.00139995	0.475	0.471791	FALSE	FALSE	FALSE	met-d-LA_pct	16	31551332	0.00407022	NA	0.6	Ratio of linoleic acid to total fatty acids || id:met-d-LA_pct	Ratio of linoleic acid to total fatty acids	Ratio of linoleic acid to total fatty acids || ||	TRUE	igd	0.002	5.98e-07	344182	SGLT2 inhibition	TRUE	reported	HyJ7bX	TRUE
rs35445454	T	C	T	C	0.013	0.00140702	0.344	0.344788	FALSE	FALSE	FALSE	met-d-LA_pct	16	31699326	0.00426727	NA	0.55	Ratio of linoleic acid to total fatty acids || id:met-d-LA_pct	Ratio of linoleic acid to total fatty acids	Ratio of linoleic acid to total fatty acids || ||	TRUE	igd	0.002	1.24e-07	344182	SGLT2 inhibition	TRUE	reported	HyJ7bX	TRUE
rs4488457	G	T	G	T	0.013	0.00244567	0.712	0.711716	FALSE	FALSE	FALSE	met-d-LA_pct	16	31659189	0.00447906	NA	0.450001	Ratio of linoleic acid to total fatty acids || id:met-d-LA_pct	Ratio of linoleic acid to total fatty acids	Ratio of linoleic acid to total fatty acids || ||	TRUE	igd	0.003	2.9e-07	344182	SGLT2 inhibition	TRUE	reported	HyJ7bX	TRUE
rs8057326	C	T	C	T	0.008	0.00178058	0.523	0.521293	FALSE	FALSE	FALSE	met-d-LA_pct	16	31524123	0.00404844	NA	0.56	Ratio of linoleic acid to total fatty acids || id:met-d-LA_pct	Ratio of linoleic acid to total fatty acids	Ratio of linoleic acid to total fatty acids || ||	TRUE	igd	0.002	0.00028	344182	SGLT2 inhibition	TRUE	reported	HyJ7bX	TRUE
rs9930811	G	A	G	A	0.016	-0.000993046	0.365	0.366049	FALSE	FALSE	FALSE	met-d-LA_pct	16	31400360	0.00419951	NA	0.87	Ratio of linoleic acid to total fatty acids || id:met-d-LA_pct	Ratio of linoleic acid to total fatty acids	Ratio of linoleic acid to total fatty acids || ||	TRUE	igd	0.002	8.69e-12	344182	SGLT2 inhibition	TRUE	reported	HyJ7bX	TRUE
rs11865835	C	T	C	T	0.011	0.00171118	0.284	0.282806	FALSE	FALSE	FALSE	met-d-Lactate	16	31509816	0.00460998	NA	0.709999	Lactate || id:met-d-Lactate	Lactate	Lactate || ||	TRUE	igd	0.003	1.34e-05	344182	SGLT2 inhibition	TRUE	reported	HyJ7bX	TRUE
rs34497199	T	C	T	C	0.012	-0.00673978	0.475	0.471804	FALSE	FALSE	FALSE	met-d-Lactate	16	31551332	0.00416466	NA	0.11	Lactate || id:met-d-Lactate	Lactate	Lactate || ||	TRUE	igd	0.002	5.98e-07	344182	SGLT2 inhibition	TRUE	reported	HyJ7bX	TRUE
rs35445454	T	C	T	C	0.013	-0.00397175	0.344	0.344808	FALSE	FALSE	FALSE	met-d-Lactate	16	31699326	0.00436605	NA	0.36	Lactate || id:met-d-Lactate	Lactate	Lactate || ||	TRUE	igd	0.002	1.24e-07	344182	SGLT2 inhibition	TRUE	reported	HyJ7bX	TRUE
rs4488457	G	T	G	T	0.013	-0.00166058	0.712	0.711701	FALSE	FALSE	FALSE	met-d-Lactate	16	31659189	0.00458272	NA	0.719999	Lactate || id:met-d-Lactate	Lactate	Lactate || ||	TRUE	igd	0.003	2.9e-07	344182	SGLT2 inhibition	TRUE	reported	HyJ7bX	TRUE
rs8057326	C	T	C	T	0.008	-0.00946273	0.523	0.521334	FALSE	FALSE	FALSE	met-d-Lactate	16	31524123	0.0041425	NA	0.0219999	Lactate || id:met-d-Lactate	Lactate	Lactate || ||	TRUE	igd	0.002	0.00028	344182	SGLT2 inhibition	TRUE	reported	HyJ7bX	TRUE
rs9930811	G	A	G	A	0.016	0.00377188	0.365	0.366063	FALSE	FALSE	FALSE	met-d-Lactate	16	31400360	0.00429729	NA	0.38	Lactate || id:met-d-Lactate	Lactate	Lactate || ||	TRUE	igd	0.002	8.69e-12	344182	SGLT2 inhibition	TRUE	reported	HyJ7bX	TRUE
rs11865835	C	T	C	T	0.011	0.00446242	0.284	0.282836	FALSE	FALSE	FALSE	met-d-LDL_C	16	31509816	0.00458599	NA	0.25	LDL cholesterol || id:met-d-LDL_C	LDL cholesterol	LDL cholesterol || ||	TRUE	igd	0.003	1.34e-05	344182	SGLT2 inhibition	TRUE	reported	HyJ7bX	TRUE
rs34497199	T	C	T	C	0.012	0.00415159	0.475	0.47184	FALSE	FALSE	FALSE	met-d-LDL_C	16	31551332	0.0041432	NA	0.24	LDL cholesterol || id:met-d-LDL_C	LDL cholesterol	LDL cholesterol || ||	TRUE	igd	0.002	5.98e-07	344182	SGLT2 inhibition	TRUE	reported	HyJ7bX	TRUE
rs35445454	T	C	T	C	0.013	0.000816492	0.344	0.344791	FALSE	FALSE	FALSE	met-d-LDL_C	16	31699326	0.00434425	NA	0.58	LDL cholesterol || id:met-d-LDL_C	LDL cholesterol	LDL cholesterol || ||	TRUE	igd	0.002	1.24e-07	344182	SGLT2 inhibition	TRUE	reported	HyJ7bX	TRUE
rs4488457	G	T	G	T	0.013	0.00929753	0.712	0.711715	FALSE	FALSE	FALSE	met-d-LDL_C	16	31659189	0.00455971	NA	0.0340001	LDL cholesterol || id:met-d-LDL_C	LDL cholesterol	LDL cholesterol || ||	TRUE	igd	0.003	2.9e-07	344182	SGLT2 inhibition	TRUE	reported	HyJ7bX	TRUE
rs8057326	C	T	C	T	0.008	0.00499339	0.523	0.521343	FALSE	FALSE	FALSE	met-d-LDL_C	16	31524123	0.0041212	NA	0.22	LDL cholesterol || id:met-d-LDL_C	LDL cholesterol	LDL cholesterol || ||	TRUE	igd	0.002	0.00028	344182	SGLT2 inhibition	TRUE	reported	HyJ7bX	TRUE
rs9930811	G	A	G	A	0.016	-0.00144572	0.365	0.366102	FALSE	FALSE	FALSE	met-d-LDL_C	16	31400360	0.00427502	NA	0.86	LDL cholesterol || id:met-d-LDL_C	LDL cholesterol	LDL cholesterol || ||	TRUE	igd	0.002	8.69e-12	344182	SGLT2 inhibition	TRUE	reported	HyJ7bX	TRUE
rs11865835	C	T	C	T	0.011	0.00479238	0.284	0.282836	FALSE	FALSE	FALSE	met-d-LDL_CE	16	31509816	0.00459379	NA	0.22	Cholesteryl esters in LDL || id:met-d-LDL_CE	Cholesteryl esters in LDL	Cholesteryl esters in LDL || ||	TRUE	igd	0.003	1.34e-05	344182	SGLT2 inhibition	TRUE	reported	HyJ7bX	TRUE
rs34497199	T	C	T	C	0.012	0.00440143	0.475	0.47184	FALSE	FALSE	FALSE	met-d-LDL_CE	16	31551332	0.00415025	NA	0.22	Cholesteryl esters in LDL || id:met-d-LDL_CE	Cholesteryl esters in LDL	Cholesteryl esters in LDL || ||	TRUE	igd	0.002	5.98e-07	344182	SGLT2 inhibition	TRUE	reported	HyJ7bX	TRUE
rs35445454	T	C	T	C	0.013	0.000729186	0.344	0.344791	FALSE	FALSE	FALSE	met-d-LDL_CE	16	31699326	0.00435165	NA	0.59	Cholesteryl esters in LDL || id:met-d-LDL_CE	Cholesteryl esters in LDL	Cholesteryl esters in LDL || ||	TRUE	igd	0.002	1.24e-07	344182	SGLT2 inhibition	TRUE	reported	HyJ7bX	TRUE
rs4488457	G	T	G	T	0.013	0.00915066	0.712	0.711715	FALSE	FALSE	FALSE	met-d-LDL_CE	16	31659189	0.00456747	NA	0.0340001	Cholesteryl esters in LDL || id:met-d-LDL_CE	Cholesteryl esters in LDL	Cholesteryl esters in LDL || ||	TRUE	igd	0.003	2.9e-07	344182	SGLT2 inhibition	TRUE	reported	HyJ7bX	TRUE
rs8057326	C	T	C	T	0.008	0.00516536	0.523	0.521343	FALSE	FALSE	FALSE	met-d-LDL_CE	16	31524123	0.00412821	NA	0.2	Cholesteryl esters in LDL || id:met-d-LDL_CE	Cholesteryl esters in LDL	Cholesteryl esters in LDL || ||	TRUE	igd	0.002	0.00028	344182	SGLT2 inhibition	TRUE	reported	HyJ7bX	TRUE
rs9930811	G	A	G	A	0.016	-0.000895097	0.365	0.366102	FALSE	FALSE	FALSE	met-d-LDL_CE	16	31400360	0.00428229	NA	0.98	Cholesteryl esters in LDL || id:met-d-LDL_CE	Cholesteryl esters in LDL	Cholesteryl esters in LDL || ||	TRUE	igd	0.002	8.69e-12	344182	SGLT2 inhibition	TRUE	reported	HyJ7bX	TRUE
rs11865835	C	T	C	T	0.011	0.00347385	0.284	0.282836	FALSE	FALSE	FALSE	met-d-LDL_FC	16	31509816	0.00455712	NA	0.41	Free cholesterol in LDL || id:met-d-LDL_FC	Free cholesterol in LDL	Free cholesterol in LDL || ||	TRUE	igd	0.003	1.34e-05	344182	SGLT2 inhibition	TRUE	reported	HyJ7bX	TRUE
rs34497199	T	C	T	C	0.012	0.00338774	0.475	0.47184	FALSE	FALSE	FALSE	met-d-LDL_FC	16	31551332	0.00411711	NA	0.36	Free cholesterol in LDL || id:met-d-LDL_FC	Free cholesterol in LDL	Free cholesterol in LDL || ||	TRUE	igd	0.002	5.98e-07	344182	SGLT2 inhibition	TRUE	reported	HyJ7bX	TRUE
rs35445454	T	C	T	C	0.013	0.00107288	0.344	0.344791	FALSE	FALSE	FALSE	met-d-LDL_FC	16	31699326	0.00431691	NA	0.58	Free cholesterol in LDL || id:met-d-LDL_FC	Free cholesterol in LDL	Free cholesterol in LDL || ||	TRUE	igd	0.002	1.24e-07	344182	SGLT2 inhibition	TRUE	reported	HyJ7bX	TRUE
rs4488457	G	T	G	T	0.013	0.00947881	0.712	0.711715	FALSE	FALSE	FALSE	met-d-LDL_FC	16	31659189	0.00453101	NA	0.0369999	Free cholesterol in LDL || id:met-d-LDL_FC	Free cholesterol in LDL	Free cholesterol in LDL || ||	TRUE	igd	0.003	2.9e-07	344182	SGLT2 inhibition	TRUE	reported	HyJ7bX	TRUE
rs8057326	C	T	C	T	0.008	0.00440074	0.523	0.521343	FALSE	FALSE	FALSE	met-d-LDL_FC	16	31524123	0.00409525	NA	0.32	Free cholesterol in LDL || id:met-d-LDL_FC	Free cholesterol in LDL	Free cholesterol in LDL || ||	TRUE	igd	0.002	0.00028	344182	SGLT2 inhibition	TRUE	reported	HyJ7bX	TRUE
rs9930811	G	A	G	A	0.016	-0.00280249	0.365	0.366102	FALSE	FALSE	FALSE	met-d-LDL_FC	16	31400360	0.00424811	NA	0.55	Free cholesterol in LDL || id:met-d-LDL_FC	Free cholesterol in LDL	Free cholesterol in LDL || ||	TRUE	igd	0.002	8.69e-12	344182	SGLT2 inhibition	TRUE	reported	HyJ7bX	TRUE
rs11865835	C	T	C	T	0.011	0.00449344	0.284	0.282836	FALSE	FALSE	FALSE	met-d-LDL_L	16	31509816	0.00459043	NA	0.25	Total lipids in LDL || id:met-d-LDL_L	Total lipids in LDL	Total lipids in LDL || ||	TRUE	igd	0.003	1.34e-05	344182	SGLT2 inhibition	TRUE	reported	HyJ7bX	TRUE
rs34497199	T	C	T	C	0.012	0.0040007	0.475	0.47184	FALSE	FALSE	FALSE	met-d-LDL_L	16	31551332	0.00414721	NA	0.26	Total lipids in LDL || id:met-d-LDL_L	Total lipids in LDL	Total lipids in LDL || ||	TRUE	igd	0.002	5.98e-07	344182	SGLT2 inhibition	TRUE	reported	HyJ7bX	TRUE
rs35445454	T	C	T	C	0.013	0.000776006	0.344	0.344791	FALSE	FALSE	FALSE	met-d-LDL_L	16	31699326	0.00434846	NA	0.6	Total lipids in LDL || id:met-d-LDL_L	Total lipids in LDL	Total lipids in LDL || ||	TRUE	igd	0.002	1.24e-07	344182	SGLT2 inhibition	TRUE	reported	HyJ7bX	TRUE
rs4488457	G	T	G	T	0.013	0.00921191	0.712	0.711715	FALSE	FALSE	FALSE	met-d-LDL_L	16	31659189	0.00456413	NA	0.0369999	Total lipids in LDL || id:met-d-LDL_L	Total lipids in LDL	Total lipids in LDL || ||	TRUE	igd	0.003	2.9e-07	344182	SGLT2 inhibition	TRUE	reported	HyJ7bX	TRUE
rs8057326	C	T	C	T	0.008	0.00481721	0.523	0.521343	FALSE	FALSE	FALSE	met-d-LDL_L	16	31524123	0.00412519	NA	0.25	Total lipids in LDL || id:met-d-LDL_L	Total lipids in LDL	Total lipids in LDL || ||	TRUE	igd	0.002	0.00028	344182	SGLT2 inhibition	TRUE	reported	HyJ7bX	TRUE
rs9930811	G	A	G	A	0.016	-0.0013218	0.365	0.366102	FALSE	FALSE	FALSE	met-d-LDL_L	16	31400360	0.00427916	NA	0.89	Total lipids in LDL || id:met-d-LDL_L	Total lipids in LDL	Total lipids in LDL || ||	TRUE	igd	0.002	8.69e-12	344182	SGLT2 inhibition	TRUE	reported	HyJ7bX	TRUE
rs11865835	C	T	C	T	0.011	0.00219296	0.284	0.282836	FALSE	FALSE	FALSE	met-d-LDL_P	16	31509816	0.00460197	NA	0.52	Concentration of LDL particles || id:met-d-LDL_P	Concentration of LDL particles	Concentration of LDL particles || ||	TRUE	igd	0.003	1.34e-05	344182	SGLT2 inhibition	TRUE	reported	HyJ7bX	TRUE
rs34497199	T	C	T	C	0.012	0.00236665	0.475	0.47184	FALSE	FALSE	FALSE	met-d-LDL_P	16	31551332	0.00415763	NA	0.49	Concentration of LDL particles || id:met-d-LDL_P	Concentration of LDL particles	Concentration of LDL particles || ||	TRUE	igd	0.002	5.98e-07	344182	SGLT2 inhibition	TRUE	reported	HyJ7bX	TRUE
rs35445454	T	C	T	C	0.013	-0.00211587	0.344	0.344791	FALSE	FALSE	FALSE	met-d-LDL_P	16	31699326	0.00435939	NA	0.88	Concentration of LDL particles || id:met-d-LDL_P	Concentration of LDL particles	Concentration of LDL particles || ||	TRUE	igd	0.002	1.24e-07	344182	SGLT2 inhibition	TRUE	reported	HyJ7bX	TRUE
rs4488457	G	T	G	T	0.013	0.00687236	0.712	0.711715	FALSE	FALSE	FALSE	met-d-LDL_P	16	31659189	0.0045756	NA	0.11	Concentration of LDL particles || id:met-d-LDL_P	Concentration of LDL particles	Concentration of LDL particles || ||	TRUE	igd	0.003	2.9e-07	344182	SGLT2 inhibition	TRUE	reported	HyJ7bX	TRUE
rs8057326	C	T	C	T	0.008	0.00345842	0.523	0.521343	FALSE	FALSE	FALSE	met-d-LDL_P	16	31524123	0.00413556	NA	0.42	Concentration of LDL particles || id:met-d-LDL_P	Concentration of LDL particles	Concentration of LDL particles || ||	TRUE	igd	0.002	0.00028	344182	SGLT2 inhibition	TRUE	reported	HyJ7bX	TRUE
rs9930811	G	A	G	A	0.016	-0.00196192	0.365	0.366102	FALSE	FALSE	FALSE	met-d-LDL_P	16	31400360	0.00428992	NA	0.75	Concentration of LDL particles || id:met-d-LDL_P	Concentration of LDL particles	Concentration of LDL particles || ||	TRUE	igd	0.002	8.69e-12	344182	SGLT2 inhibition	TRUE	reported	HyJ7bX	TRUE
rs11865835	C	T	C	T	0.011	0.00434988	0.284	0.282836	FALSE	FALSE	FALSE	met-d-LDL_PL	16	31509816	0.00459503	NA	0.27	Phospholipids in LDL || id:met-d-LDL_PL	Phospholipids in LDL	Phospholipids in LDL || ||	TRUE	igd	0.003	1.34e-05	344182	SGLT2 inhibition	TRUE	reported	HyJ7bX	TRUE
rs34497199	T	C	T	C	0.012	0.0032923	0.475	0.47184	FALSE	FALSE	FALSE	met-d-LDL_PL	16	31551332	0.00415137	NA	0.35	Phospholipids in LDL || id:met-d-LDL_PL	Phospholipids in LDL	Phospholipids in LDL || ||	TRUE	igd	0.002	5.98e-07	344182	SGLT2 inhibition	TRUE	reported	HyJ7bX	TRUE
rs35445454	T	C	T	C	0.013	0.00055085	0.344	0.344791	FALSE	FALSE	FALSE	met-d-LDL_PL	16	31699326	0.00435282	NA	0.630001	Phospholipids in LDL || id:met-d-LDL_PL	Phospholipids in LDL	Phospholipids in LDL || ||	TRUE	igd	0.002	1.24e-07	344182	SGLT2 inhibition	TRUE	reported	HyJ7bX	TRUE
rs4488457	G	T	G	T	0.013	0.00875678	0.712	0.711715	FALSE	FALSE	FALSE	met-d-LDL_PL	16	31659189	0.00456871	NA	0.0479999	Phospholipids in LDL || id:met-d-LDL_PL	Phospholipids in LDL	Phospholipids in LDL || ||	TRUE	igd	0.003	2.9e-07	344182	SGLT2 inhibition	TRUE	reported	HyJ7bX	TRUE
rs8057326	C	T	C	T	0.008	0.00441069	0.523	0.521343	FALSE	FALSE	FALSE	met-d-LDL_PL	16	31524123	0.00412933	NA	0.3	Phospholipids in LDL || id:met-d-LDL_PL	Phospholipids in LDL	Phospholipids in LDL || ||	TRUE	igd	0.002	0.00028	344182	SGLT2 inhibition	TRUE	reported	HyJ7bX	TRUE
rs9930811	G	A	G	A	0.016	-0.00167319	0.365	0.366102	FALSE	FALSE	FALSE	met-d-LDL_PL	16	31400360	0.00428345	NA	0.82	Phospholipids in LDL || id:met-d-LDL_PL	Phospholipids in LDL	Phospholipids in LDL || ||	TRUE	igd	0.002	8.69e-12	344182	SGLT2 inhibition	TRUE	reported	HyJ7bX	TRUE
rs11865835	C	T	C	T	0.011	0.0062453	0.284	0.282836	FALSE	FALSE	FALSE	met-d-LDL_size	16	31509816	0.00449962	NA	0.17	Average diameter for LDL particles || id:met-d-LDL_size	Average diameter for LDL particles	Average diameter for LDL particles || ||	TRUE	igd	0.003	1.34e-05	344182	SGLT2 inhibition	TRUE	reported	HyJ7bX	TRUE
rs34497199	T	C	T	C	0.012	0.00606816	0.475	0.47184	FALSE	FALSE	FALSE	met-d-LDL_size	16	31551332	0.00406516	NA	0.14	Average diameter for LDL particles || id:met-d-LDL_size	Average diameter for LDL particles	Average diameter for LDL particles || ||	TRUE	igd	0.002	5.98e-07	344182	SGLT2 inhibition	TRUE	reported	HyJ7bX	TRUE
rs35445454	T	C	T	C	0.013	0.00107426	0.344	0.344791	FALSE	FALSE	FALSE	met-d-LDL_size	16	31699326	0.00426243	NA	0.68	Average diameter for LDL particles || id:met-d-LDL_size	Average diameter for LDL particles	Average diameter for LDL particles || ||	TRUE	igd	0.002	1.24e-07	344182	SGLT2 inhibition	TRUE	reported	HyJ7bX	TRUE
rs4488457	G	T	G	T	0.013	0.00500269	0.712	0.711715	FALSE	FALSE	FALSE	met-d-LDL_size	16	31659189	0.00447384	NA	0.23	Average diameter for LDL particles || id:met-d-LDL_size	Average diameter for LDL particles	Average diameter for LDL particles || ||	TRUE	igd	0.003	2.9e-07	344182	SGLT2 inhibition	TRUE	reported	HyJ7bX	TRUE
rs8057326	C	T	C	T	0.008	0.00678382	0.523	0.521343	FALSE	FALSE	FALSE	met-d-LDL_size	16	31524123	0.00404358	NA	0.11	Average diameter for LDL particles || id:met-d-LDL_size	Average diameter for LDL particles	Average diameter for LDL particles || ||	TRUE	igd	0.002	0.00028	344182	SGLT2 inhibition	TRUE	reported	HyJ7bX	TRUE
rs9930811	G	A	G	A	0.016	0.00208284	0.365	0.366102	FALSE	FALSE	FALSE	met-d-LDL_size	16	31400360	0.0041945	NA	0.630001	Average diameter for LDL particles || id:met-d-LDL_size	Average diameter for LDL particles	Average diameter for LDL particles || ||	TRUE	igd	0.002	8.69e-12	344182	SGLT2 inhibition	TRUE	reported	HyJ7bX	TRUE
rs11865835	C	T	C	T	0.011	0.0019136	0.284	0.282836	FALSE	FALSE	FALSE	met-d-LDL_TG	16	31509816	0.00455649	NA	0.709999	Triglycerides in LDL || id:met-d-LDL_TG	Triglycerides in LDL	Triglycerides in LDL || ||	TRUE	igd	0.003	1.34e-05	344182	SGLT2 inhibition	TRUE	reported	HyJ7bX	TRUE
rs34497199	T	C	T	C	0.012	0.00148747	0.475	0.47184	FALSE	FALSE	FALSE	met-d-LDL_TG	16	31551332	0.00411655	NA	0.75	Triglycerides in LDL || id:met-d-LDL_TG	Triglycerides in LDL	Triglycerides in LDL || ||	TRUE	igd	0.002	5.98e-07	344182	SGLT2 inhibition	TRUE	reported	HyJ7bX	TRUE
rs35445454	T	C	T	C	0.013	-0.000711115	0.344	0.344791	FALSE	FALSE	FALSE	met-d-LDL_TG	16	31699326	0.00431631	NA	0.94	Triglycerides in LDL || id:met-d-LDL_TG	Triglycerides in LDL	Triglycerides in LDL || ||	TRUE	igd	0.002	1.24e-07	344182	SGLT2 inhibition	TRUE	reported	HyJ7bX	TRUE
rs4488457	G	T	G	T	0.013	0.00336882	0.712	0.711715	FALSE	FALSE	FALSE	met-d-LDL_TG	16	31659189	0.00453039	NA	0.56	Triglycerides in LDL || id:met-d-LDL_TG	Triglycerides in LDL	Triglycerides in LDL || ||	TRUE	igd	0.003	2.9e-07	344182	SGLT2 inhibition	TRUE	reported	HyJ7bX	TRUE
rs8057326	C	T	C	T	0.008	0.000678972	0.523	0.521343	FALSE	FALSE	FALSE	met-d-LDL_TG	16	31524123	0.00409469	NA	0.95	Triglycerides in LDL || id:met-d-LDL_TG	Triglycerides in LDL	Triglycerides in LDL || ||	TRUE	igd	0.002	0.00028	344182	SGLT2 inhibition	TRUE	reported	HyJ7bX	TRUE
rs9930811	G	A	G	A	0.016	0.00140409	0.365	0.366102	FALSE	FALSE	FALSE	met-d-LDL_TG	16	31400360	0.00424752	NA	0.77	Triglycerides in LDL || id:met-d-LDL_TG	Triglycerides in LDL	Triglycerides in LDL || ||	TRUE	igd	0.002	8.69e-12	344182	SGLT2 inhibition	TRUE	reported	HyJ7bX	TRUE
rs11865835	C	T	C	T	0.011	-0.004795	0.284	0.282837	FALSE	FALSE	FALSE	met-d-Leu	16	31509816	0.00441413	NA	0.28	Leucine || id:met-d-Leu	Leucine	Leucine || ||	TRUE	igd	0.003	1.34e-05	344182	SGLT2 inhibition	TRUE	reported	HyJ7bX	TRUE
rs34497199	T	C	T	C	0.012	-0.000123887	0.475	0.471835	FALSE	FALSE	FALSE	met-d-Leu	16	31551332	0.00398792	NA	0.98	Leucine || id:met-d-Leu	Leucine	Leucine || ||	TRUE	igd	0.002	5.98e-07	344182	SGLT2 inhibition	TRUE	reported	HyJ7bX	TRUE
rs35445454	T	C	T	C	0.013	-0.00154077	0.344	0.344794	FALSE	FALSE	FALSE	met-d-Leu	16	31699326	0.00418145	NA	0.709999	Leucine || id:met-d-Leu	Leucine	Leucine || ||	TRUE	igd	0.002	1.24e-07	344182	SGLT2 inhibition	TRUE	reported	HyJ7bX	TRUE
rs4488457	G	T	G	T	0.013	-0.00536712	0.712	0.71171	FALSE	FALSE	FALSE	met-d-Leu	16	31659189	0.00438884	NA	0.22	Leucine || id:met-d-Leu	Leucine	Leucine || ||	TRUE	igd	0.003	2.9e-07	344182	SGLT2 inhibition	TRUE	reported	HyJ7bX	TRUE
rs8057326	C	T	C	T	0.008	0.000293766	0.523	0.52134	FALSE	FALSE	FALSE	met-d-Leu	16	31524123	0.00396674	NA	0.94	Leucine || id:met-d-Leu	Leucine	Leucine || ||	TRUE	igd	0.002	0.00028	344182	SGLT2 inhibition	TRUE	reported	HyJ7bX	TRUE
rs9930811	G	A	G	A	0.016	-0.0046608	0.365	0.366102	FALSE	FALSE	FALSE	met-d-Leu	16	31400360	0.00411479	NA	0.26	Leucine || id:met-d-Leu	Leucine	Leucine || ||	TRUE	igd	0.002	8.69e-12	344182	SGLT2 inhibition	TRUE	reported	HyJ7bX	TRUE
rs11865835	C	T	C	T	0.011	0.00437956	0.284	0.282836	FALSE	FALSE	FALSE	met-d-M_HDL_C	16	31509816	0.00422678	NA	0.39	Cholesterol in medium HDL || id:met-d-M_HDL_C	Cholesterol in medium HDL	Cholesterol in medium HDL || ||	TRUE	igd	0.003	1.34e-05	344182	SGLT2 inhibition	TRUE	reported	HyJ7bX	TRUE
rs34497199	T	C	T	C	0.012	0.00646232	0.475	0.47184	FALSE	FALSE	FALSE	met-d-M_HDL_C	16	31551332	0.00381867	NA	0.11	Cholesterol in medium HDL || id:met-d-M_HDL_C	Cholesterol in medium HDL	Cholesterol in medium HDL || ||	TRUE	igd	0.002	5.98e-07	344182	SGLT2 inhibition	TRUE	reported	HyJ7bX	TRUE
rs35445454	T	C	T	C	0.013	0.00508264	0.344	0.344791	FALSE	FALSE	FALSE	met-d-M_HDL_C	16	31699326	0.00400398	NA	0.2	Cholesterol in medium HDL || id:met-d-M_HDL_C	Cholesterol in medium HDL	Cholesterol in medium HDL || ||	TRUE	igd	0.002	1.24e-07	344182	SGLT2 inhibition	TRUE	reported	HyJ7bX	TRUE
rs4488457	G	T	G	T	0.013	0.0094752	0.712	0.711715	FALSE	FALSE	FALSE	met-d-M_HDL_C	16	31659189	0.00420257	NA	0.032	Cholesterol in medium HDL || id:met-d-M_HDL_C	Cholesterol in medium HDL	Cholesterol in medium HDL || ||	TRUE	igd	0.003	2.9e-07	344182	SGLT2 inhibition	TRUE	reported	HyJ7bX	TRUE
rs8057326	C	T	C	T	0.008	0.00500936	0.523	0.521343	FALSE	FALSE	FALSE	met-d-M_HDL_C	16	31524123	0.0037984	NA	0.2	Cholesterol in medium HDL || id:met-d-M_HDL_C	Cholesterol in medium HDL	Cholesterol in medium HDL || ||	TRUE	igd	0.002	0.00028	344182	SGLT2 inhibition	TRUE	reported	HyJ7bX	TRUE
rs9930811	G	A	G	A	0.016	0.000193606	0.365	0.366102	FALSE	FALSE	FALSE	met-d-M_HDL_C	16	31400360	0.00394017	NA	0.85	Cholesterol in medium HDL || id:met-d-M_HDL_C	Cholesterol in medium HDL	Cholesterol in medium HDL || ||	TRUE	igd	0.002	8.69e-12	344182	SGLT2 inhibition	TRUE	reported	HyJ7bX	TRUE
rs11865835	C	T	C	T	0.011	0.0011331	0.284	0.282836	FALSE	FALSE	FALSE	met-d-M_HDL_C_pct	16	31509816	0.00437627	NA	0.9	Cholesterol to total lipids ratio in medium HDL || id:met-d-M_HDL_C_pct	Cholesterol to total lipids ratio in medium HDL	Cholesterol to total lipids ratio in medium HDL || ||	TRUE	igd	0.003	1.34e-05	344182	SGLT2 inhibition	TRUE	reported	HyJ7bX	TRUE
rs34497199	T	C	T	C	0.012	0.0024004	0.475	0.47184	FALSE	FALSE	FALSE	met-d-M_HDL_C_pct	16	31551332	0.00395373	NA	0.51	Cholesterol to total lipids ratio in medium HDL || id:met-d-M_HDL_C_pct	Cholesterol to total lipids ratio in medium HDL	Cholesterol to total lipids ratio in medium HDL || ||	TRUE	igd	0.002	5.98e-07	344182	SGLT2 inhibition	TRUE	reported	HyJ7bX	TRUE
rs35445454	T	C	T	C	0.013	0.00193462	0.344	0.344791	FALSE	FALSE	FALSE	met-d-M_HDL_C_pct	16	31699326	0.00414559	NA	0.649999	Cholesterol to total lipids ratio in medium HDL || id:met-d-M_HDL_C_pct	Cholesterol to total lipids ratio in medium HDL	Cholesterol to total lipids ratio in medium HDL || ||	TRUE	igd	0.002	1.24e-07	344182	SGLT2 inhibition	TRUE	reported	HyJ7bX	TRUE
rs4488457	G	T	G	T	0.013	0.00799778	0.712	0.711715	FALSE	FALSE	FALSE	met-d-M_HDL_C_pct	16	31659189	0.0043512	NA	0.0929994	Cholesterol to total lipids ratio in medium HDL || id:met-d-M_HDL_C_pct	Cholesterol to total lipids ratio in medium HDL	Cholesterol to total lipids ratio in medium HDL || ||	TRUE	igd	0.003	2.9e-07	344182	SGLT2 inhibition	TRUE	reported	HyJ7bX	TRUE
rs8057326	C	T	C	T	0.008	0.00173401	0.523	0.521343	FALSE	FALSE	FALSE	met-d-M_HDL_C_pct	16	31524123	0.00393273	NA	0.649999	Cholesterol to total lipids ratio in medium HDL || id:met-d-M_HDL_C_pct	Cholesterol to total lipids ratio in medium HDL	Cholesterol to total lipids ratio in medium HDL || ||	TRUE	igd	0.002	0.00028	344182	SGLT2 inhibition	TRUE	reported	HyJ7bX	TRUE
rs9930811	G	A	G	A	0.016	-0.00399198	0.365	0.366102	FALSE	FALSE	FALSE	met-d-M_HDL_C_pct	16	31400360	0.00407952	NA	0.27	Cholesterol to total lipids ratio in medium HDL || id:met-d-M_HDL_C_pct	Cholesterol to total lipids ratio in medium HDL	Cholesterol to total lipids ratio in medium HDL || ||	TRUE	igd	0.002	8.69e-12	344182	SGLT2 inhibition	TRUE	reported	HyJ7bX	TRUE
rs11865835	C	T	C	T	0.011	0.00470453	0.284	0.282836	FALSE	FALSE	FALSE	met-d-M_HDL_CE	16	31509816	0.00424263	NA	0.34	Cholesteryl esters in medium HDL || id:met-d-M_HDL_CE	Cholesteryl esters in medium HDL	Cholesteryl esters in medium HDL || ||	TRUE	igd	0.003	1.34e-05	344182	SGLT2 inhibition	TRUE	reported	HyJ7bX	TRUE
rs34497199	T	C	T	C	0.012	0.00655713	0.475	0.47184	FALSE	FALSE	FALSE	met-d-M_HDL_CE	16	31551332	0.00383299	NA	0.0969996	Cholesteryl esters in medium HDL || id:met-d-M_HDL_CE	Cholesteryl esters in medium HDL	Cholesteryl esters in medium HDL || ||	TRUE	igd	0.002	5.98e-07	344182	SGLT2 inhibition	TRUE	reported	HyJ7bX	TRUE
rs35445454	T	C	T	C	0.013	0.00523869	0.344	0.344791	FALSE	FALSE	FALSE	met-d-M_HDL_CE	16	31699326	0.004019	NA	0.19	Cholesteryl esters in medium HDL || id:met-d-M_HDL_CE	Cholesteryl esters in medium HDL	Cholesteryl esters in medium HDL || ||	TRUE	igd	0.002	1.24e-07	344182	SGLT2 inhibition	TRUE	reported	HyJ7bX	TRUE
rs4488457	G	T	G	T	0.013	0.00961711	0.712	0.711715	FALSE	FALSE	FALSE	met-d-M_HDL_CE	16	31659189	0.00421833	NA	0.0280001	Cholesteryl esters in medium HDL || id:met-d-M_HDL_CE	Cholesteryl esters in medium HDL	Cholesteryl esters in medium HDL || ||	TRUE	igd	0.003	2.9e-07	344182	SGLT2 inhibition	TRUE	reported	HyJ7bX	TRUE
rs8057326	C	T	C	T	0.008	0.00519707	0.523	0.521343	FALSE	FALSE	FALSE	met-d-M_HDL_CE	16	31524123	0.00381264	NA	0.18	Cholesteryl esters in medium HDL || id:met-d-M_HDL_CE	Cholesteryl esters in medium HDL	Cholesteryl esters in medium HDL || ||	TRUE	igd	0.002	0.00028	344182	SGLT2 inhibition	TRUE	reported	HyJ7bX	TRUE
rs9930811	G	A	G	A	0.016	0.000316694	0.365	0.366102	FALSE	FALSE	FALSE	met-d-M_HDL_CE	16	31400360	0.00395495	NA	0.89	Cholesteryl esters in medium HDL || id:met-d-M_HDL_CE	Cholesteryl esters in medium HDL	Cholesteryl esters in medium HDL || ||	TRUE	igd	0.002	8.69e-12	344182	SGLT2 inhibition	TRUE	reported	HyJ7bX	TRUE
rs11865835	C	T	C	T	0.011	0.00231143	0.284	0.282836	FALSE	FALSE	FALSE	met-d-M_HDL_CE_pct	16	31509816	0.00446176	NA	0.67	Cholesteryl esters to total lipids ratio in medium HDL || id:met-d-M_HDL_CE_pct	Cholesteryl esters to total lipids ratio in medium HDL	Cholesteryl esters to total lipids ratio in medium HDL || ||	TRUE	igd	0.003	1.34e-05	344182	SGLT2 inhibition	TRUE	reported	HyJ7bX	TRUE
rs34497199	T	C	T	C	0.012	0.00233907	0.475	0.47184	FALSE	FALSE	FALSE	met-d-M_HDL_CE_pct	16	31551332	0.00403097	NA	0.53	Cholesteryl esters to total lipids ratio in medium HDL || id:met-d-M_HDL_CE_pct	Cholesteryl esters to total lipids ratio in medium HDL	Cholesteryl esters to total lipids ratio in medium HDL || ||	TRUE	igd	0.002	5.98e-07	344182	SGLT2 inhibition	TRUE	reported	HyJ7bX	TRUE
rs35445454	T	C	T	C	0.013	0.00197912	0.344	0.344791	FALSE	FALSE	FALSE	met-d-M_HDL_CE_pct	16	31699326	0.00422658	NA	0.67	Cholesteryl esters to total lipids ratio in medium HDL || id:met-d-M_HDL_CE_pct	Cholesteryl esters to total lipids ratio in medium HDL	Cholesteryl esters to total lipids ratio in medium HDL || ||	TRUE	igd	0.002	1.24e-07	344182	SGLT2 inhibition	TRUE	reported	HyJ7bX	TRUE
rs4488457	G	T	G	T	0.013	0.00735271	0.712	0.711715	FALSE	FALSE	FALSE	met-d-M_HDL_CE_pct	16	31659189	0.0044362	NA	0.12	Cholesteryl esters to total lipids ratio in medium HDL || id:met-d-M_HDL_CE_pct	Cholesteryl esters to total lipids ratio in medium HDL	Cholesteryl esters to total lipids ratio in medium HDL || ||	TRUE	igd	0.003	2.9e-07	344182	SGLT2 inhibition	TRUE	reported	HyJ7bX	TRUE
rs8057326	C	T	C	T	0.008	0.00202543	0.523	0.521343	FALSE	FALSE	FALSE	met-d-M_HDL_CE_pct	16	31524123	0.00400956	NA	0.62	Cholesteryl esters to total lipids ratio in medium HDL || id:met-d-M_HDL_CE_pct	Cholesteryl esters to total lipids ratio in medium HDL	Cholesteryl esters to total lipids ratio in medium HDL || ||	TRUE	igd	0.002	0.00028	344182	SGLT2 inhibition	TRUE	reported	HyJ7bX	TRUE
rs9930811	G	A	G	A	0.016	-0.00279955	0.365	0.366102	FALSE	FALSE	FALSE	met-d-M_HDL_CE_pct	16	31400360	0.00415922	NA	0.48	Cholesteryl esters to total lipids ratio in medium HDL || id:met-d-M_HDL_CE_pct	Cholesteryl esters to total lipids ratio in medium HDL	Cholesteryl esters to total lipids ratio in medium HDL || ||	TRUE	igd	0.002	8.69e-12	344182	SGLT2 inhibition	TRUE	reported	HyJ7bX	TRUE
rs11865835	C	T	C	T	0.011	0.00294738	0.284	0.282836	FALSE	FALSE	FALSE	met-d-M_HDL_FC	16	31509816	0.00418042	NA	0.67	Free cholesterol in medium HDL || id:met-d-M_HDL_FC	Free cholesterol in medium HDL	Free cholesterol in medium HDL || ||	TRUE	igd	0.003	1.34e-05	344182	SGLT2 inhibition	TRUE	reported	HyJ7bX	TRUE
rs34497199	T	C	T	C	0.012	0.00597901	0.475	0.47184	FALSE	FALSE	FALSE	met-d-M_HDL_FC	16	31551332	0.00377678	NA	0.14	Free cholesterol in medium HDL || id:met-d-M_HDL_FC	Free cholesterol in medium HDL	Free cholesterol in medium HDL || ||	TRUE	igd	0.002	5.98e-07	344182	SGLT2 inhibition	TRUE	reported	HyJ7bX	TRUE
rs35445454	T	C	T	C	0.013	0.00428047	0.344	0.344791	FALSE	FALSE	FALSE	met-d-M_HDL_FC	16	31699326	0.00396006	NA	0.29	Free cholesterol in medium HDL || id:met-d-M_HDL_FC	Free cholesterol in medium HDL	Free cholesterol in medium HDL || ||	TRUE	igd	0.002	1.24e-07	344182	SGLT2 inhibition	TRUE	reported	HyJ7bX	TRUE
rs4488457	G	T	G	T	0.013	0.00853573	0.712	0.711715	FALSE	FALSE	FALSE	met-d-M_HDL_FC	16	31659189	0.00415647	NA	0.064	Free cholesterol in medium HDL || id:met-d-M_HDL_FC	Free cholesterol in medium HDL	Free cholesterol in medium HDL || ||	TRUE	igd	0.003	2.9e-07	344182	SGLT2 inhibition	TRUE	reported	HyJ7bX	TRUE
rs8057326	C	T	C	T	0.008	0.00419719	0.523	0.521343	FALSE	FALSE	FALSE	met-d-M_HDL_FC	16	31524123	0.00375673	NA	0.31	Free cholesterol in medium HDL || id:met-d-M_HDL_FC	Free cholesterol in medium HDL	Free cholesterol in medium HDL || ||	TRUE	igd	0.002	0.00028	344182	SGLT2 inhibition	TRUE	reported	HyJ7bX	TRUE
rs9930811	G	A	G	A	0.016	-0.000352998	0.365	0.366102	FALSE	FALSE	FALSE	met-d-M_HDL_FC	16	31400360	0.00389695	NA	0.68	Free cholesterol in medium HDL || id:met-d-M_HDL_FC	Free cholesterol in medium HDL	Free cholesterol in medium HDL || ||	TRUE	igd	0.002	8.69e-12	344182	SGLT2 inhibition	TRUE	reported	HyJ7bX	TRUE
rs11865835	C	T	C	T	0.011	-0.00218808	0.284	0.282836	FALSE	FALSE	FALSE	met-d-M_HDL_FC_pct	16	31509816	0.00406651	NA	0.39	Free cholesterol to total lipids ratio in medium HDL || id:met-d-M_HDL_FC_pct	Free cholesterol to total lipids ratio in medium HDL	Free cholesterol to total lipids ratio in medium HDL || ||	TRUE	igd	0.003	1.34e-05	344182	SGLT2 inhibition	TRUE	reported	HyJ7bX	TRUE
rs34497199	T	C	T	C	0.012	0.00262288	0.475	0.47184	FALSE	FALSE	FALSE	met-d-M_HDL_FC_pct	16	31551332	0.00367387	NA	0.59	Free cholesterol to total lipids ratio in medium HDL || id:met-d-M_HDL_FC_pct	Free cholesterol to total lipids ratio in medium HDL	Free cholesterol to total lipids ratio in medium HDL || ||	TRUE	igd	0.002	5.98e-07	344182	SGLT2 inhibition	TRUE	reported	HyJ7bX	TRUE
rs35445454	T	C	T	C	0.013	0.0014587	0.344	0.344791	FALSE	FALSE	FALSE	met-d-M_HDL_FC_pct	16	31699326	0.00385215	NA	0.74	Free cholesterol to total lipids ratio in medium HDL || id:met-d-M_HDL_FC_pct	Free cholesterol to total lipids ratio in medium HDL	Free cholesterol to total lipids ratio in medium HDL || ||	TRUE	igd	0.002	1.24e-07	344182	SGLT2 inhibition	TRUE	reported	HyJ7bX	TRUE
rs4488457	G	T	G	T	0.013	0.00710676	0.712	0.711715	FALSE	FALSE	FALSE	met-d-M_HDL_FC_pct	16	31659189	0.00404321	NA	0.13	Free cholesterol to total lipids ratio in medium HDL || id:met-d-M_HDL_FC_pct	Free cholesterol to total lipids ratio in medium HDL	Free cholesterol to total lipids ratio in medium HDL || ||	TRUE	igd	0.003	2.9e-07	344182	SGLT2 inhibition	TRUE	reported	HyJ7bX	TRUE
rs8057326	C	T	C	T	0.008	0.000563516	0.523	0.521343	FALSE	FALSE	FALSE	met-d-M_HDL_FC_pct	16	31524123	0.00365436	NA	0.93	Free cholesterol to total lipids ratio in medium HDL || id:met-d-M_HDL_FC_pct	Free cholesterol to total lipids ratio in medium HDL	Free cholesterol to total lipids ratio in medium HDL || ||	TRUE	igd	0.002	0.00028	344182	SGLT2 inhibition	TRUE	reported	HyJ7bX	TRUE
rs9930811	G	A	G	A	0.016	-0.00479445	0.365	0.366102	FALSE	FALSE	FALSE	met-d-M_HDL_FC_pct	16	31400360	0.00379076	NA	0.11	Free cholesterol to total lipids ratio in medium HDL || id:met-d-M_HDL_FC_pct	Free cholesterol to total lipids ratio in medium HDL	Free cholesterol to total lipids ratio in medium HDL || ||	TRUE	igd	0.002	8.69e-12	344182	SGLT2 inhibition	TRUE	reported	HyJ7bX	TRUE
rs11865835	C	T	C	T	0.011	0.00460304	0.284	0.282836	FALSE	FALSE	FALSE	met-d-M_HDL_L	16	31509816	0.00426795	NA	0.41	Total lipids in medium HDL || id:met-d-M_HDL_L	Total lipids in medium HDL	Total lipids in medium HDL || ||	TRUE	igd	0.003	1.34e-05	344182	SGLT2 inhibition	TRUE	reported	HyJ7bX	TRUE
rs34497199	T	C	T	C	0.012	0.00677916	0.475	0.47184	FALSE	FALSE	FALSE	met-d-M_HDL_L	16	31551332	0.00385587	NA	0.0929994	Total lipids in medium HDL || id:met-d-M_HDL_L	Total lipids in medium HDL	Total lipids in medium HDL || ||	TRUE	igd	0.002	5.98e-07	344182	SGLT2 inhibition	TRUE	reported	HyJ7bX	TRUE
rs35445454	T	C	T	C	0.013	0.00506728	0.344	0.344791	FALSE	FALSE	FALSE	met-d-M_HDL_L	16	31699326	0.00404298	NA	0.22	Total lipids in medium HDL || id:met-d-M_HDL_L	Total lipids in medium HDL	Total lipids in medium HDL || ||	TRUE	igd	0.002	1.24e-07	344182	SGLT2 inhibition	TRUE	reported	HyJ7bX	TRUE
rs4488457	G	T	G	T	0.013	0.0085781	0.712	0.711715	FALSE	FALSE	FALSE	met-d-M_HDL_L	16	31659189	0.0042435	NA	0.061	Total lipids in medium HDL || id:met-d-M_HDL_L	Total lipids in medium HDL	Total lipids in medium HDL || ||	TRUE	igd	0.003	2.9e-07	344182	SGLT2 inhibition	TRUE	reported	HyJ7bX	TRUE
rs8057326	C	T	C	T	0.008	0.00528384	0.523	0.521343	FALSE	FALSE	FALSE	met-d-M_HDL_L	16	31524123	0.00383539	NA	0.19	Total lipids in medium HDL || id:met-d-M_HDL_L	Total lipids in medium HDL	Total lipids in medium HDL || ||	TRUE	igd	0.002	0.00028	344182	SGLT2 inhibition	TRUE	reported	HyJ7bX	TRUE
rs9930811	G	A	G	A	0.016	0.00137223	0.365	0.366102	FALSE	FALSE	FALSE	met-d-M_HDL_L	16	31400360	0.00397855	NA	0.97	Total lipids in medium HDL || id:met-d-M_HDL_L	Total lipids in medium HDL	Total lipids in medium HDL || ||	TRUE	igd	0.002	8.69e-12	344182	SGLT2 inhibition	TRUE	reported	HyJ7bX	TRUE
rs11865835	C	T	C	T	0.011	0.00400201	0.284	0.282836	FALSE	FALSE	FALSE	met-d-M_HDL_P	16	31509816	0.00423386	NA	0.49	Concentration of medium HDL particles || id:met-d-M_HDL_P	Concentration of medium HDL particles	Concentration of medium HDL particles || ||	TRUE	igd	0.003	1.34e-05	344182	SGLT2 inhibition	TRUE	reported	HyJ7bX	TRUE
rs34497199	T	C	T	C	0.012	0.00665219	0.475	0.47184	FALSE	FALSE	FALSE	met-d-M_HDL_P	16	31551332	0.00382507	NA	0.0980009	Concentration of medium HDL particles || id:met-d-M_HDL_P	Concentration of medium HDL particles	Concentration of medium HDL particles || ||	TRUE	igd	0.002	5.98e-07	344182	SGLT2 inhibition	TRUE	reported	HyJ7bX	TRUE
rs35445454	T	C	T	C	0.013	0.00484737	0.344	0.344791	FALSE	FALSE	FALSE	met-d-M_HDL_P	16	31699326	0.00401069	NA	0.23	Concentration of medium HDL particles || id:met-d-M_HDL_P	Concentration of medium HDL particles	Concentration of medium HDL particles || ||	TRUE	igd	0.002	1.24e-07	344182	SGLT2 inhibition	TRUE	reported	HyJ7bX	TRUE
rs4488457	G	T	G	T	0.013	0.00921949	0.712	0.711715	FALSE	FALSE	FALSE	met-d-M_HDL_P	16	31659189	0.00420961	NA	0.04	Concentration of medium HDL particles || id:met-d-M_HDL_P	Concentration of medium HDL particles	Concentration of medium HDL particles || ||	TRUE	igd	0.003	2.9e-07	344182	SGLT2 inhibition	TRUE	reported	HyJ7bX	TRUE
rs8057326	C	T	C	T	0.008	0.00517893	0.523	0.521343	FALSE	FALSE	FALSE	met-d-M_HDL_P	16	31524123	0.00380476	NA	0.19	Concentration of medium HDL particles || id:met-d-M_HDL_P	Concentration of medium HDL particles	Concentration of medium HDL particles || ||	TRUE	igd	0.002	0.00028	344182	SGLT2 inhibition	TRUE	reported	HyJ7bX	TRUE
rs9930811	G	A	G	A	0.016	0.000591246	0.365	0.366102	FALSE	FALSE	FALSE	met-d-M_HDL_P	16	31400360	0.00394677	NA	0.87	Concentration of medium HDL particles || id:met-d-M_HDL_P	Concentration of medium HDL particles	Concentration of medium HDL particles || ||	TRUE	igd	0.002	8.69e-12	344182	SGLT2 inhibition	TRUE	reported	HyJ7bX	TRUE
rs11865835	C	T	C	T	0.011	0.0045528	0.284	0.282836	FALSE	FALSE	FALSE	met-d-M_HDL_PL	16	31509816	0.00430052	NA	0.43	Phospholipids in medium HDL || id:met-d-M_HDL_PL	Phospholipids in medium HDL	Phospholipids in medium HDL || ||	TRUE	igd	0.003	1.34e-05	344182	SGLT2 inhibition	TRUE	reported	HyJ7bX	TRUE
rs34497199	T	C	T	C	0.012	0.00665126	0.475	0.47184	FALSE	FALSE	FALSE	met-d-M_HDL_PL	16	31551332	0.0038853	NA	0.0949992	Phospholipids in medium HDL || id:met-d-M_HDL_PL	Phospholipids in medium HDL	Phospholipids in medium HDL || ||	TRUE	igd	0.002	5.98e-07	344182	SGLT2 inhibition	TRUE	reported	HyJ7bX	TRUE
rs35445454	T	C	T	C	0.013	0.00491239	0.344	0.344791	FALSE	FALSE	FALSE	met-d-M_HDL_PL	16	31699326	0.00407384	NA	0.24	Phospholipids in medium HDL || id:met-d-M_HDL_PL	Phospholipids in medium HDL	Phospholipids in medium HDL || ||	TRUE	igd	0.002	1.24e-07	344182	SGLT2 inhibition	TRUE	reported	HyJ7bX	TRUE
rs4488457	G	T	G	T	0.013	0.00749615	0.712	0.711715	FALSE	FALSE	FALSE	met-d-M_HDL_PL	16	31659189	0.00427589	NA	0.1	Phospholipids in medium HDL || id:met-d-M_HDL_PL	Phospholipids in medium HDL	Phospholipids in medium HDL || ||	TRUE	igd	0.003	2.9e-07	344182	SGLT2 inhibition	TRUE	reported	HyJ7bX	TRUE
rs8057326	C	T	C	T	0.008	0.00512051	0.523	0.521343	FALSE	FALSE	FALSE	met-d-M_HDL_PL	16	31524123	0.00386466	NA	0.19	Phospholipids in medium HDL || id:met-d-M_HDL_PL	Phospholipids in medium HDL	Phospholipids in medium HDL || ||	TRUE	igd	0.002	0.00028	344182	SGLT2 inhibition	TRUE	reported	HyJ7bX	TRUE
rs9930811	G	A	G	A	0.016	0.00185698	0.365	0.366102	FALSE	FALSE	FALSE	met-d-M_HDL_PL	16	31400360	0.00400891	NA	0.87	Phospholipids in medium HDL || id:met-d-M_HDL_PL	Phospholipids in medium HDL	Phospholipids in medium HDL || ||	TRUE	igd	0.002	8.69e-12	344182	SGLT2 inhibition	TRUE	reported	HyJ7bX	TRUE
rs11865835	C	T	C	T	0.011	-0.0024029	0.284	0.282836	FALSE	FALSE	FALSE	met-d-M_HDL_PL_pct	16	31509816	0.00436025	NA	0.69	Phospholipids to total lipids ratio in medium HDL || id:met-d-M_HDL_PL_pct	Phospholipids to total lipids ratio in medium HDL	Phospholipids to total lipids ratio in medium HDL || ||	TRUE	igd	0.003	1.34e-05	344182	SGLT2 inhibition	TRUE	reported	HyJ7bX	TRUE
rs34497199	T	C	T	C	0.012	-0.00384402	0.475	0.47184	FALSE	FALSE	FALSE	met-d-M_HDL_PL_pct	16	31551332	0.00393926	NA	0.33	Phospholipids to total lipids ratio in medium HDL || id:met-d-M_HDL_PL_pct	Phospholipids to total lipids ratio in medium HDL	Phospholipids to total lipids ratio in medium HDL || ||	TRUE	igd	0.002	5.98e-07	344182	SGLT2 inhibition	TRUE	reported	HyJ7bX	TRUE
rs35445454	T	C	T	C	0.013	-0.002845	0.344	0.344791	FALSE	FALSE	FALSE	met-d-M_HDL_PL_pct	16	31699326	0.00413042	NA	0.5	Phospholipids to total lipids ratio in medium HDL || id:met-d-M_HDL_PL_pct	Phospholipids to total lipids ratio in medium HDL	Phospholipids to total lipids ratio in medium HDL || ||	TRUE	igd	0.002	1.24e-07	344182	SGLT2 inhibition	TRUE	reported	HyJ7bX	TRUE
rs4488457	G	T	G	T	0.013	-0.0116523	0.712	0.711715	FALSE	FALSE	FALSE	met-d-M_HDL_PL_pct	16	31659189	0.00433528	NA	0.0109999	Phospholipids to total lipids ratio in medium HDL || id:met-d-M_HDL_PL_pct	Phospholipids to total lipids ratio in medium HDL	Phospholipids to total lipids ratio in medium HDL || ||	TRUE	igd	0.003	2.9e-07	344182	SGLT2 inhibition	TRUE	reported	HyJ7bX	TRUE
rs8057326	C	T	C	T	0.008	-0.00350503	0.523	0.521343	FALSE	FALSE	FALSE	met-d-M_HDL_PL_pct	16	31524123	0.00391834	NA	0.39	Phospholipids to total lipids ratio in medium HDL || id:met-d-M_HDL_PL_pct	Phospholipids to total lipids ratio in medium HDL	Phospholipids to total lipids ratio in medium HDL || ||	TRUE	igd	0.002	0.00028	344182	SGLT2 inhibition	TRUE	reported	HyJ7bX	TRUE
rs9930811	G	A	G	A	0.016	0.00357866	0.365	0.366102	FALSE	FALSE	FALSE	met-d-M_HDL_PL_pct	16	31400360	0.00406459	NA	0.3	Phospholipids to total lipids ratio in medium HDL || id:met-d-M_HDL_PL_pct	Phospholipids to total lipids ratio in medium HDL	Phospholipids to total lipids ratio in medium HDL || ||	TRUE	igd	0.002	8.69e-12	344182	SGLT2 inhibition	TRUE	reported	HyJ7bX	TRUE
rs11865835	C	T	C	T	0.011	0.0025756	0.284	0.282836	FALSE	FALSE	FALSE	met-d-M_HDL_TG	16	31509816	0.00455032	NA	0.66	Triglycerides in medium HDL || id:met-d-M_HDL_TG	Triglycerides in medium HDL	Triglycerides in medium HDL || ||	TRUE	igd	0.003	1.34e-05	344182	SGLT2 inhibition	TRUE	reported	HyJ7bX	TRUE
rs34497199	T	C	T	C	0.012	0.00304515	0.475	0.47184	FALSE	FALSE	FALSE	met-d-M_HDL_TG	16	31551332	0.00411098	NA	0.48	Triglycerides in medium HDL || id:met-d-M_HDL_TG	Triglycerides in medium HDL	Triglycerides in medium HDL || ||	TRUE	igd	0.002	5.98e-07	344182	SGLT2 inhibition	TRUE	reported	HyJ7bX	TRUE
rs35445454	T	C	T	C	0.013	0.00227991	0.344	0.344791	FALSE	FALSE	FALSE	met-d-M_HDL_TG	16	31699326	0.00431047	NA	0.62	Triglycerides in medium HDL || id:met-d-M_HDL_TG	Triglycerides in medium HDL	Triglycerides in medium HDL || ||	TRUE	igd	0.002	1.24e-07	344182	SGLT2 inhibition	TRUE	reported	HyJ7bX	TRUE
rs4488457	G	T	G	T	0.013	0.000918105	0.712	0.711715	FALSE	FALSE	FALSE	met-d-M_HDL_TG	16	31659189	0.00452426	NA	0.81	Triglycerides in medium HDL || id:met-d-M_HDL_TG	Triglycerides in medium HDL	Triglycerides in medium HDL || ||	TRUE	igd	0.003	2.9e-07	344182	SGLT2 inhibition	TRUE	reported	HyJ7bX	TRUE
rs8057326	C	T	C	T	0.008	0.00301946	0.523	0.521343	FALSE	FALSE	FALSE	met-d-M_HDL_TG	16	31524123	0.00408915	NA	0.48	Triglycerides in medium HDL || id:met-d-M_HDL_TG	Triglycerides in medium HDL	Triglycerides in medium HDL || ||	TRUE	igd	0.002	0.00028	344182	SGLT2 inhibition	TRUE	reported	HyJ7bX	TRUE
rs9930811	G	A	G	A	0.016	0.00504536	0.365	0.366102	FALSE	FALSE	FALSE	met-d-M_HDL_TG	16	31400360	0.00424177	NA	0.31	Triglycerides in medium HDL || id:met-d-M_HDL_TG	Triglycerides in medium HDL	Triglycerides in medium HDL || ||	TRUE	igd	0.002	8.69e-12	344182	SGLT2 inhibition	TRUE	reported	HyJ7bX	TRUE
rs11865835	C	T	C	T	0.011	-0.000439401	0.284	0.282836	FALSE	FALSE	FALSE	met-d-M_HDL_TG_pct	16	31509816	0.00441046	NA	1	Triglycerides to total lipids ratio in medium HDL || id:met-d-M_HDL_TG_pct	Triglycerides to total lipids ratio in medium HDL	Triglycerides to total lipids ratio in medium HDL || ||	TRUE	igd	0.003	1.34e-05	344182	SGLT2 inhibition	TRUE	reported	HyJ7bX	TRUE
rs34497199	T	C	T	C	0.012	-0.00118437	0.475	0.47184	FALSE	FALSE	FALSE	met-d-M_HDL_TG_pct	16	31551332	0.00398461	NA	0.77	Triglycerides to total lipids ratio in medium HDL || id:met-d-M_HDL_TG_pct	Triglycerides to total lipids ratio in medium HDL	Triglycerides to total lipids ratio in medium HDL || ||	TRUE	igd	0.002	5.98e-07	344182	SGLT2 inhibition	TRUE	reported	HyJ7bX	TRUE
rs35445454	T	C	T	C	0.013	-0.00144092	0.344	0.344791	FALSE	FALSE	FALSE	met-d-M_HDL_TG_pct	16	31699326	0.00417798	NA	0.73	Triglycerides to total lipids ratio in medium HDL || id:met-d-M_HDL_TG_pct	Triglycerides to total lipids ratio in medium HDL	Triglycerides to total lipids ratio in medium HDL || ||	TRUE	igd	0.002	1.24e-07	344182	SGLT2 inhibition	TRUE	reported	HyJ7bX	TRUE
rs4488457	G	T	G	T	0.013	-0.00471552	0.712	0.711715	FALSE	FALSE	FALSE	met-d-M_HDL_TG_pct	16	31659189	0.00438519	NA	0.31	Triglycerides to total lipids ratio in medium HDL || id:met-d-M_HDL_TG_pct	Triglycerides to total lipids ratio in medium HDL	Triglycerides to total lipids ratio in medium HDL || ||	TRUE	igd	0.003	2.9e-07	344182	SGLT2 inhibition	TRUE	reported	HyJ7bX	TRUE
rs8057326	C	T	C	T	0.008	-0.000332009	0.523	0.521343	FALSE	FALSE	FALSE	met-d-M_HDL_TG_pct	16	31524123	0.00396346	NA	0.96	Triglycerides to total lipids ratio in medium HDL || id:met-d-M_HDL_TG_pct	Triglycerides to total lipids ratio in medium HDL	Triglycerides to total lipids ratio in medium HDL || ||	TRUE	igd	0.002	0.00028	344182	SGLT2 inhibition	TRUE	reported	HyJ7bX	TRUE
rs9930811	G	A	G	A	0.016	0.00385073	0.365	0.366102	FALSE	FALSE	FALSE	met-d-M_HDL_TG_pct	16	31400360	0.00411139	NA	0.31	Triglycerides to total lipids ratio in medium HDL || id:met-d-M_HDL_TG_pct	Triglycerides to total lipids ratio in medium HDL	Triglycerides to total lipids ratio in medium HDL || ||	TRUE	igd	0.002	8.69e-12	344182	SGLT2 inhibition	TRUE	reported	HyJ7bX	TRUE
rs11865835	C	T	C	T	0.011	0.00456269	0.284	0.282836	FALSE	FALSE	FALSE	met-d-M_LDL_C	16	31509816	0.00461396	NA	0.23	Cholesterol in medium LDL || id:met-d-M_LDL_C	Cholesterol in medium LDL	Cholesterol in medium LDL || ||	TRUE	igd	0.003	1.34e-05	344182	SGLT2 inhibition	TRUE	reported	HyJ7bX	TRUE
rs34497199	T	C	T	C	0.012	0.00318909	0.475	0.47184	FALSE	FALSE	FALSE	met-d-M_LDL_C	16	31551332	0.00416847	NA	0.36	Cholesterol in medium LDL || id:met-d-M_LDL_C	Cholesterol in medium LDL	Cholesterol in medium LDL || ||	TRUE	igd	0.002	5.98e-07	344182	SGLT2 inhibition	TRUE	reported	HyJ7bX	TRUE
rs35445454	T	C	T	C	0.013	-0.000209981	0.344	0.344791	FALSE	FALSE	FALSE	met-d-M_LDL_C	16	31699326	0.00437076	NA	0.79	Cholesterol in medium LDL || id:met-d-M_LDL_C	Cholesterol in medium LDL	Cholesterol in medium LDL || ||	TRUE	igd	0.002	1.24e-07	344182	SGLT2 inhibition	TRUE	reported	HyJ7bX	TRUE
rs4488457	G	T	G	T	0.013	0.00753034	0.712	0.711715	FALSE	FALSE	FALSE	met-d-M_LDL_C	16	31659189	0.00458753	NA	0.0860003	Cholesterol in medium LDL || id:met-d-M_LDL_C	Cholesterol in medium LDL	Cholesterol in medium LDL || ||	TRUE	igd	0.003	2.9e-07	344182	SGLT2 inhibition	TRUE	reported	HyJ7bX	TRUE
rs8057326	C	T	C	T	0.008	0.00419967	0.523	0.521343	FALSE	FALSE	FALSE	met-d-M_LDL_C	16	31524123	0.00414634	NA	0.3	Cholesterol in medium LDL || id:met-d-M_LDL_C	Cholesterol in medium LDL	Cholesterol in medium LDL || ||	TRUE	igd	0.002	0.00028	344182	SGLT2 inhibition	TRUE	reported	HyJ7bX	TRUE
rs9930811	G	A	G	A	0.016	-0.000761315	0.365	0.366102	FALSE	FALSE	FALSE	met-d-M_LDL_C	16	31400360	0.0043011	NA	1	Cholesterol in medium LDL || id:met-d-M_LDL_C	Cholesterol in medium LDL	Cholesterol in medium LDL || ||	TRUE	igd	0.002	8.69e-12	344182	SGLT2 inhibition	TRUE	reported	HyJ7bX	TRUE
rs11865835	C	T	C	T	0.011	-0.000283804	0.284	0.282836	FALSE	FALSE	FALSE	met-d-M_LDL_C_pct	16	31509816	0.00460812	NA	0.95	Cholesterol to total lipids ratio in medium LDL || id:met-d-M_LDL_C_pct	Cholesterol to total lipids ratio in medium LDL	Cholesterol to total lipids ratio in medium LDL || ||	TRUE	igd	0.003	1.34e-05	344182	SGLT2 inhibition	TRUE	reported	HyJ7bX	TRUE
rs34497199	T	C	T	C	0.012	0.00284625	0.475	0.47184	FALSE	FALSE	FALSE	met-d-M_LDL_C_pct	16	31551332	0.0041632	NA	0.47	Cholesterol to total lipids ratio in medium LDL || id:met-d-M_LDL_C_pct	Cholesterol to total lipids ratio in medium LDL	Cholesterol to total lipids ratio in medium LDL || ||	TRUE	igd	0.002	5.98e-07	344182	SGLT2 inhibition	TRUE	reported	HyJ7bX	TRUE
rs35445454	T	C	T	C	0.013	-0.00433798	0.344	0.344791	FALSE	FALSE	FALSE	met-d-M_LDL_C_pct	16	31699326	0.00436522	NA	0.36	Cholesterol to total lipids ratio in medium LDL || id:met-d-M_LDL_C_pct	Cholesterol to total lipids ratio in medium LDL	Cholesterol to total lipids ratio in medium LDL || ||	TRUE	igd	0.002	1.24e-07	344182	SGLT2 inhibition	TRUE	reported	HyJ7bX	TRUE
rs4488457	G	T	G	T	0.013	0.00130266	0.712	0.711715	FALSE	FALSE	FALSE	met-d-M_LDL_C_pct	16	31659189	0.00458172	NA	0.81	Cholesterol to total lipids ratio in medium LDL || id:met-d-M_LDL_C_pct	Cholesterol to total lipids ratio in medium LDL	Cholesterol to total lipids ratio in medium LDL || ||	TRUE	igd	0.003	2.9e-07	344182	SGLT2 inhibition	TRUE	reported	HyJ7bX	TRUE
rs8057326	C	T	C	T	0.008	0.00420139	0.523	0.521343	FALSE	FALSE	FALSE	met-d-M_LDL_C_pct	16	31524123	0.00414109	NA	0.35	Cholesterol to total lipids ratio in medium LDL || id:met-d-M_LDL_C_pct	Cholesterol to total lipids ratio in medium LDL	Cholesterol to total lipids ratio in medium LDL || ||	TRUE	igd	0.002	0.00028	344182	SGLT2 inhibition	TRUE	reported	HyJ7bX	TRUE
rs9930811	G	A	G	A	0.016	-0.00429075	0.365	0.366102	FALSE	FALSE	FALSE	met-d-M_LDL_C_pct	16	31400360	0.00429565	NA	0.33	Cholesterol to total lipids ratio in medium LDL || id:met-d-M_LDL_C_pct	Cholesterol to total lipids ratio in medium LDL	Cholesterol to total lipids ratio in medium LDL || ||	TRUE	igd	0.002	8.69e-12	344182	SGLT2 inhibition	TRUE	reported	HyJ7bX	TRUE
rs11865835	C	T	C	T	0.011	0.0043428	0.284	0.282836	FALSE	FALSE	FALSE	met-d-M_LDL_CE	16	31509816	0.00461168	NA	0.24	Cholesteryl esters in medium LDL || id:met-d-M_LDL_CE	Cholesteryl esters in medium LDL	Cholesteryl esters in medium LDL || ||	TRUE	igd	0.003	1.34e-05	344182	SGLT2 inhibition	TRUE	reported	HyJ7bX	TRUE
rs34497199	T	C	T	C	0.012	0.00305037	0.475	0.47184	FALSE	FALSE	FALSE	met-d-M_LDL_CE	16	31551332	0.00416641	NA	0.37	Cholesteryl esters in medium LDL || id:met-d-M_LDL_CE	Cholesteryl esters in medium LDL	Cholesteryl esters in medium LDL || ||	TRUE	igd	0.002	5.98e-07	344182	SGLT2 inhibition	TRUE	reported	HyJ7bX	TRUE
rs35445454	T	C	T	C	0.013	-0.000716255	0.344	0.344791	FALSE	FALSE	FALSE	met-d-M_LDL_CE	16	31699326	0.0043686	NA	0.92	Cholesteryl esters in medium LDL || id:met-d-M_LDL_CE	Cholesteryl esters in medium LDL	Cholesteryl esters in medium LDL || ||	TRUE	igd	0.002	1.24e-07	344182	SGLT2 inhibition	TRUE	reported	HyJ7bX	TRUE
rs4488457	G	T	G	T	0.013	0.00670134	0.712	0.711715	FALSE	FALSE	FALSE	met-d-M_LDL_CE	16	31659189	0.00458527	NA	0.13	Cholesteryl esters in medium LDL || id:met-d-M_LDL_CE	Cholesteryl esters in medium LDL	Cholesteryl esters in medium LDL || ||	TRUE	igd	0.003	2.9e-07	344182	SGLT2 inhibition	TRUE	reported	HyJ7bX	TRUE
rs8057326	C	T	C	T	0.008	0.00396589	0.523	0.521343	FALSE	FALSE	FALSE	met-d-M_LDL_CE	16	31524123	0.00414429	NA	0.32	Cholesteryl esters in medium LDL || id:met-d-M_LDL_CE	Cholesteryl esters in medium LDL	Cholesteryl esters in medium LDL || ||	TRUE	igd	0.002	0.00028	344182	SGLT2 inhibition	TRUE	reported	HyJ7bX	TRUE
rs9930811	G	A	G	A	0.016	-0.000339264	0.365	0.366102	FALSE	FALSE	FALSE	met-d-M_LDL_CE	16	31400360	0.00429897	NA	0.93	Cholesteryl esters in medium LDL || id:met-d-M_LDL_CE	Cholesteryl esters in medium LDL	Cholesteryl esters in medium LDL || ||	TRUE	igd	0.002	8.69e-12	344182	SGLT2 inhibition	TRUE	reported	HyJ7bX	TRUE
rs11865835	C	T	C	T	0.011	-0.00141914	0.284	0.282836	FALSE	FALSE	FALSE	met-d-M_LDL_CE_pct	16	31509816	0.00458411	NA	1	Cholesteryl esters to total lipids ratio in medium LDL || id:met-d-M_LDL_CE_pct	Cholesteryl esters to total lipids ratio in medium LDL	Cholesteryl esters to total lipids ratio in medium LDL || ||	TRUE	igd	0.003	1.34e-05	344182	SGLT2 inhibition	TRUE	reported	HyJ7bX	TRUE
rs34497199	T	C	T	C	0.012	0.000522432	0.475	0.47184	FALSE	FALSE	FALSE	met-d-M_LDL_CE_pct	16	31551332	0.00414151	NA	0.75	Cholesteryl esters to total lipids ratio in medium LDL || id:met-d-M_LDL_CE_pct	Cholesteryl esters to total lipids ratio in medium LDL	Cholesteryl esters to total lipids ratio in medium LDL || ||	TRUE	igd	0.002	5.98e-07	344182	SGLT2 inhibition	TRUE	reported	HyJ7bX	TRUE
rs35445454	T	C	T	C	0.013	-0.00700531	0.344	0.344791	FALSE	FALSE	FALSE	met-d-M_LDL_CE_pct	16	31699326	0.00434248	NA	0.13	Cholesteryl esters to total lipids ratio in medium LDL || id:met-d-M_LDL_CE_pct	Cholesteryl esters to total lipids ratio in medium LDL	Cholesteryl esters to total lipids ratio in medium LDL || ||	TRUE	igd	0.002	1.24e-07	344182	SGLT2 inhibition	TRUE	reported	HyJ7bX	TRUE
rs4488457	G	T	G	T	0.013	-0.0036418	0.712	0.711715	FALSE	FALSE	FALSE	met-d-M_LDL_CE_pct	16	31659189	0.00455785	NA	0.5	Cholesteryl esters to total lipids ratio in medium LDL || id:met-d-M_LDL_CE_pct	Cholesteryl esters to total lipids ratio in medium LDL	Cholesteryl esters to total lipids ratio in medium LDL || ||	TRUE	igd	0.003	2.9e-07	344182	SGLT2 inhibition	TRUE	reported	HyJ7bX	TRUE
rs8057326	C	T	C	T	0.008	0.0011644	0.523	0.521343	FALSE	FALSE	FALSE	met-d-M_LDL_CE_pct	16	31524123	0.00411951	NA	0.62	Cholesteryl esters to total lipids ratio in medium LDL || id:met-d-M_LDL_CE_pct	Cholesteryl esters to total lipids ratio in medium LDL	Cholesteryl esters to total lipids ratio in medium LDL || ||	TRUE	igd	0.002	0.00028	344182	SGLT2 inhibition	TRUE	reported	HyJ7bX	TRUE
rs9930811	G	A	G	A	0.016	8.77437e-05	0.365	0.366102	FALSE	FALSE	FALSE	met-d-M_LDL_CE_pct	16	31400360	0.00427327	NA	0.74	Cholesteryl esters to total lipids ratio in medium LDL || id:met-d-M_LDL_CE_pct	Cholesteryl esters to total lipids ratio in medium LDL	Cholesteryl esters to total lipids ratio in medium LDL || ||	TRUE	igd	0.002	8.69e-12	344182	SGLT2 inhibition	TRUE	reported	HyJ7bX	TRUE
rs11865835	C	T	C	T	0.011	0.00492995	0.284	0.282836	FALSE	FALSE	FALSE	met-d-M_LDL_FC	16	31509816	0.00460025	NA	0.23	Free cholesterol in medium LDL || id:met-d-M_LDL_FC	Free cholesterol in medium LDL	Free cholesterol in medium LDL || ||	TRUE	igd	0.003	1.34e-05	344182	SGLT2 inhibition	TRUE	reported	HyJ7bX	TRUE
rs34497199	T	C	T	C	0.012	0.00340126	0.475	0.47184	FALSE	FALSE	FALSE	met-d-M_LDL_FC	16	31551332	0.00415608	NA	0.36	Free cholesterol in medium LDL || id:met-d-M_LDL_FC	Free cholesterol in medium LDL	Free cholesterol in medium LDL || ||	TRUE	igd	0.002	5.98e-07	344182	SGLT2 inhibition	TRUE	reported	HyJ7bX	TRUE
rs35445454	T	C	T	C	0.013	0.00129589	0.344	0.344791	FALSE	FALSE	FALSE	met-d-M_LDL_FC	16	31699326	0.00435777	NA	0.52	Free cholesterol in medium LDL || id:met-d-M_LDL_FC	Free cholesterol in medium LDL	Free cholesterol in medium LDL || ||	TRUE	igd	0.002	1.24e-07	344182	SGLT2 inhibition	TRUE	reported	HyJ7bX	TRUE
rs4488457	G	T	G	T	0.013	0.0094451	0.712	0.711715	FALSE	FALSE	FALSE	met-d-M_LDL_FC	16	31659189	0.0045739	NA	0.0379997	Free cholesterol in medium LDL || id:met-d-M_LDL_FC	Free cholesterol in medium LDL	Free cholesterol in medium LDL || ||	TRUE	igd	0.003	2.9e-07	344182	SGLT2 inhibition	TRUE	reported	HyJ7bX	TRUE
rs8057326	C	T	C	T	0.008	0.00462535	0.523	0.521343	FALSE	FALSE	FALSE	met-d-M_LDL_FC	16	31524123	0.00413401	NA	0.29	Free cholesterol in medium LDL || id:met-d-M_LDL_FC	Free cholesterol in medium LDL	Free cholesterol in medium LDL || ||	TRUE	igd	0.002	0.00028	344182	SGLT2 inhibition	TRUE	reported	HyJ7bX	TRUE
rs9930811	G	A	G	A	0.016	-0.00178688	0.365	0.366102	FALSE	FALSE	FALSE	met-d-M_LDL_FC	16	31400360	0.00428831	NA	0.760001	Free cholesterol in medium LDL || id:met-d-M_LDL_FC	Free cholesterol in medium LDL	Free cholesterol in medium LDL || ||	TRUE	igd	0.002	8.69e-12	344182	SGLT2 inhibition	TRUE	reported	HyJ7bX	TRUE
rs11865835	C	T	C	T	0.011	-0.000293462	0.284	0.282836	FALSE	FALSE	FALSE	met-d-M_LDL_FC_pct	16	31509816	0.0044162	NA	0.75	Free cholesterol to total lipids ratio in medium LDL || id:met-d-M_LDL_FC_pct	Free cholesterol to total lipids ratio in medium LDL	Free cholesterol to total lipids ratio in medium LDL || ||	TRUE	igd	0.003	1.34e-05	344182	SGLT2 inhibition	TRUE	reported	HyJ7bX	TRUE
rs34497199	T	C	T	C	0.012	-8.11501e-05	0.475	0.47184	FALSE	FALSE	FALSE	met-d-M_LDL_FC_pct	16	31551332	0.00398981	NA	0.86	Free cholesterol to total lipids ratio in medium LDL || id:met-d-M_LDL_FC_pct	Free cholesterol to total lipids ratio in medium LDL	Free cholesterol to total lipids ratio in medium LDL || ||	TRUE	igd	0.002	5.98e-07	344182	SGLT2 inhibition	TRUE	reported	HyJ7bX	TRUE
rs35445454	T	C	T	C	0.013	0.00272526	0.344	0.344791	FALSE	FALSE	FALSE	met-d-M_LDL_FC_pct	16	31699326	0.00418342	NA	0.54	Free cholesterol to total lipids ratio in medium LDL || id:met-d-M_LDL_FC_pct	Free cholesterol to total lipids ratio in medium LDL	Free cholesterol to total lipids ratio in medium LDL || ||	TRUE	igd	0.002	1.24e-07	344182	SGLT2 inhibition	TRUE	reported	HyJ7bX	TRUE
rs4488457	G	T	G	T	0.013	0.00450085	0.712	0.711715	FALSE	FALSE	FALSE	met-d-M_LDL_FC_pct	16	31659189	0.0043909	NA	0.44	Free cholesterol to total lipids ratio in medium LDL || id:met-d-M_LDL_FC_pct	Free cholesterol to total lipids ratio in medium LDL	Free cholesterol to total lipids ratio in medium LDL || ||	TRUE	igd	0.003	2.9e-07	344182	SGLT2 inhibition	TRUE	reported	HyJ7bX	TRUE
rs8057326	C	T	C	T	0.008	0.000327503	0.523	0.521343	FALSE	FALSE	FALSE	met-d-M_LDL_FC_pct	16	31524123	0.00396862	NA	0.83	Free cholesterol to total lipids ratio in medium LDL || id:met-d-M_LDL_FC_pct	Free cholesterol to total lipids ratio in medium LDL	Free cholesterol to total lipids ratio in medium LDL || ||	TRUE	igd	0.002	0.00028	344182	SGLT2 inhibition	TRUE	reported	HyJ7bX	TRUE
rs9930811	G	A	G	A	0.016	-0.00387176	0.365	0.366102	FALSE	FALSE	FALSE	met-d-M_LDL_FC_pct	16	31400360	0.00411675	NA	0.27	Free cholesterol to total lipids ratio in medium LDL || id:met-d-M_LDL_FC_pct	Free cholesterol to total lipids ratio in medium LDL	Free cholesterol to total lipids ratio in medium LDL || ||	TRUE	igd	0.002	8.69e-12	344182	SGLT2 inhibition	TRUE	reported	HyJ7bX	TRUE
rs11865835	C	T	C	T	0.011	0.00493408	0.284	0.282836	FALSE	FALSE	FALSE	met-d-M_LDL_L	16	31509816	0.00461208	NA	0.2	Total lipids in medium LDL || id:met-d-M_LDL_L	Total lipids in medium LDL	Total lipids in medium LDL || ||	TRUE	igd	0.003	1.34e-05	344182	SGLT2 inhibition	TRUE	reported	HyJ7bX	TRUE
rs34497199	T	C	T	C	0.012	0.00329704	0.475	0.47184	FALSE	FALSE	FALSE	met-d-M_LDL_L	16	31551332	0.00416677	NA	0.34	Total lipids in medium LDL || id:met-d-M_LDL_L	Total lipids in medium LDL	Total lipids in medium LDL || ||	TRUE	igd	0.002	5.98e-07	344182	SGLT2 inhibition	TRUE	reported	HyJ7bX	TRUE
rs35445454	T	C	T	C	0.013	0.000243239	0.344	0.344791	FALSE	FALSE	FALSE	met-d-M_LDL_L	16	31699326	0.00436897	NA	0.719999	Total lipids in medium LDL || id:met-d-M_LDL_L	Total lipids in medium LDL	Total lipids in medium LDL || ||	TRUE	igd	0.002	1.24e-07	344182	SGLT2 inhibition	TRUE	reported	HyJ7bX	TRUE
rs4488457	G	T	G	T	0.013	0.00789907	0.712	0.711715	FALSE	FALSE	FALSE	met-d-M_LDL_L	16	31659189	0.00458566	NA	0.0729995	Total lipids in medium LDL || id:met-d-M_LDL_L	Total lipids in medium LDL	Total lipids in medium LDL || ||	TRUE	igd	0.003	2.9e-07	344182	SGLT2 inhibition	TRUE	reported	HyJ7bX	TRUE
rs8057326	C	T	C	T	0.008	0.00425561	0.523	0.521343	FALSE	FALSE	FALSE	met-d-M_LDL_L	16	31524123	0.00414465	NA	0.29	Total lipids in medium LDL || id:met-d-M_LDL_L	Total lipids in medium LDL	Total lipids in medium LDL || ||	TRUE	igd	0.002	0.00028	344182	SGLT2 inhibition	TRUE	reported	HyJ7bX	TRUE
rs9930811	G	A	G	A	0.016	-0.000466106	0.365	0.366102	FALSE	FALSE	FALSE	met-d-M_LDL_L	16	31400360	0.00429934	NA	0.93	Total lipids in medium LDL || id:met-d-M_LDL_L	Total lipids in medium LDL	Total lipids in medium LDL || ||	TRUE	igd	0.002	8.69e-12	344182	SGLT2 inhibition	TRUE	reported	HyJ7bX	TRUE
rs11865835	C	T	C	T	0.011	0.00105137	0.284	0.282836	FALSE	FALSE	FALSE	met-d-M_LDL_P	16	31509816	0.00461781	NA	0.66	Concentration of medium LDL particles || id:met-d-M_LDL_P	Concentration of medium LDL particles	Concentration of medium LDL particles || ||	TRUE	igd	0.003	1.34e-05	344182	SGLT2 inhibition	TRUE	reported	HyJ7bX	TRUE
rs34497199	T	C	T	C	0.012	0.000956786	0.475	0.47184	FALSE	FALSE	FALSE	met-d-M_LDL_P	16	31551332	0.00417195	NA	0.709999	Concentration of medium LDL particles || id:met-d-M_LDL_P	Concentration of medium LDL particles	Concentration of medium LDL particles || ||	TRUE	igd	0.002	5.98e-07	344182	SGLT2 inhibition	TRUE	reported	HyJ7bX	TRUE
rs35445454	T	C	T	C	0.013	-0.00203991	0.344	0.344791	FALSE	FALSE	FALSE	met-d-M_LDL_P	16	31699326	0.0043744	NA	0.81	Concentration of medium LDL particles || id:met-d-M_LDL_P	Concentration of medium LDL particles	Concentration of medium LDL particles || ||	TRUE	igd	0.002	1.24e-07	344182	SGLT2 inhibition	TRUE	reported	HyJ7bX	TRUE
rs4488457	G	T	G	T	0.013	0.00548117	0.712	0.711715	FALSE	FALSE	FALSE	met-d-M_LDL_P	16	31659189	0.00459136	NA	0.23	Concentration of medium LDL particles || id:met-d-M_LDL_P	Concentration of medium LDL particles	Concentration of medium LDL particles || ||	TRUE	igd	0.003	2.9e-07	344182	SGLT2 inhibition	TRUE	reported	HyJ7bX	TRUE
rs8057326	C	T	C	T	0.008	0.00205459	0.523	0.521343	FALSE	FALSE	FALSE	met-d-M_LDL_P	16	31524123	0.00414979	NA	0.630001	Concentration of medium LDL particles || id:met-d-M_LDL_P	Concentration of medium LDL particles	Concentration of medium LDL particles || ||	TRUE	igd	0.002	0.00028	344182	SGLT2 inhibition	TRUE	reported	HyJ7bX	TRUE
rs9930811	G	A	G	A	0.016	-0.00241261	0.365	0.366102	FALSE	FALSE	FALSE	met-d-M_LDL_P	16	31400360	0.00430468	NA	0.67	Concentration of medium LDL particles || id:met-d-M_LDL_P	Concentration of medium LDL particles	Concentration of medium LDL particles || ||	TRUE	igd	0.002	8.69e-12	344182	SGLT2 inhibition	TRUE	reported	HyJ7bX	TRUE
rs11865835	C	T	C	T	0.011	0.00580303	0.284	0.282836	FALSE	FALSE	FALSE	met-d-M_LDL_PL	16	31509816	0.00461218	NA	0.15	Phospholipids in medium LDL || id:met-d-M_LDL_PL	Phospholipids in medium LDL	Phospholipids in medium LDL || ||	TRUE	igd	0.003	1.34e-05	344182	SGLT2 inhibition	TRUE	reported	HyJ7bX	TRUE
rs34497199	T	C	T	C	0.012	0.00333956	0.475	0.47184	FALSE	FALSE	FALSE	met-d-M_LDL_PL	16	31551332	0.00416686	NA	0.34	Phospholipids in medium LDL || id:met-d-M_LDL_PL	Phospholipids in medium LDL	Phospholipids in medium LDL || ||	TRUE	igd	0.002	5.98e-07	344182	SGLT2 inhibition	TRUE	reported	HyJ7bX	TRUE
rs35445454	T	C	T	C	0.013	0.0013102	0.344	0.344791	FALSE	FALSE	FALSE	met-d-M_LDL_PL	16	31699326	0.00436906	NA	0.53	Phospholipids in medium LDL || id:met-d-M_LDL_PL	Phospholipids in medium LDL	Phospholipids in medium LDL || ||	TRUE	igd	0.002	1.24e-07	344182	SGLT2 inhibition	TRUE	reported	HyJ7bX	TRUE
rs4488457	G	T	G	T	0.013	0.00865487	0.712	0.711715	FALSE	FALSE	FALSE	met-d-M_LDL_PL	16	31659189	0.00458576	NA	0.05	Phospholipids in medium LDL || id:met-d-M_LDL_PL	Phospholipids in medium LDL	Phospholipids in medium LDL || ||	TRUE	igd	0.003	2.9e-07	344182	SGLT2 inhibition	TRUE	reported	HyJ7bX	TRUE
rs8057326	C	T	C	T	0.008	0.00452123	0.523	0.521343	FALSE	FALSE	FALSE	met-d-M_LDL_PL	16	31524123	0.00414473	NA	0.28	Phospholipids in medium LDL || id:met-d-M_LDL_PL	Phospholipids in medium LDL	Phospholipids in medium LDL || ||	TRUE	igd	0.002	0.00028	344182	SGLT2 inhibition	TRUE	reported	HyJ7bX	TRUE
rs9930811	G	A	G	A	0.016	-0.000261172	0.365	0.366102	FALSE	FALSE	FALSE	met-d-M_LDL_PL	16	31400360	0.00429943	NA	0.9	Phospholipids in medium LDL || id:met-d-M_LDL_PL	Phospholipids in medium LDL	Phospholipids in medium LDL || ||	TRUE	igd	0.002	8.69e-12	344182	SGLT2 inhibition	TRUE	reported	HyJ7bX	TRUE
rs11865835	C	T	C	T	0.011	0.00565089	0.284	0.282836	FALSE	FALSE	FALSE	met-d-M_LDL_PL_pct	16	31509816	0.00460118	NA	0.26	Phospholipids to total lipids ratio in medium LDL || id:met-d-M_LDL_PL_pct	Phospholipids to total lipids ratio in medium LDL	Phospholipids to total lipids ratio in medium LDL || ||	TRUE	igd	0.003	1.34e-05	344182	SGLT2 inhibition	TRUE	reported	HyJ7bX	TRUE
rs34497199	T	C	T	C	0.012	-0.000157777	0.475	0.47184	FALSE	FALSE	FALSE	met-d-M_LDL_PL_pct	16	31551332	0.00415692	NA	0.86	Phospholipids to total lipids ratio in medium LDL || id:met-d-M_LDL_PL_pct	Phospholipids to total lipids ratio in medium LDL	Phospholipids to total lipids ratio in medium LDL || ||	TRUE	igd	0.002	5.98e-07	344182	SGLT2 inhibition	TRUE	reported	HyJ7bX	TRUE
rs35445454	T	C	T	C	0.013	0.00809777	0.344	0.344791	FALSE	FALSE	FALSE	met-d-M_LDL_PL_pct	16	31699326	0.00435865	NA	0.0589997	Phospholipids to total lipids ratio in medium LDL || id:met-d-M_LDL_PL_pct	Phospholipids to total lipids ratio in medium LDL	Phospholipids to total lipids ratio in medium LDL || ||	TRUE	igd	0.002	1.24e-07	344182	SGLT2 inhibition	TRUE	reported	HyJ7bX	TRUE
rs4488457	G	T	G	T	0.013	0.00348773	0.712	0.711715	FALSE	FALSE	FALSE	met-d-M_LDL_PL_pct	16	31659189	0.00457482	NA	0.46	Phospholipids to total lipids ratio in medium LDL || id:met-d-M_LDL_PL_pct	Phospholipids to total lipids ratio in medium LDL	Phospholipids to total lipids ratio in medium LDL || ||	TRUE	igd	0.003	2.9e-07	344182	SGLT2 inhibition	TRUE	reported	HyJ7bX	TRUE
rs8057326	C	T	C	T	0.008	0.000789348	0.523	0.521343	FALSE	FALSE	FALSE	met-d-M_LDL_PL_pct	16	31524123	0.00413485	NA	0.95	Phospholipids to total lipids ratio in medium LDL || id:met-d-M_LDL_PL_pct	Phospholipids to total lipids ratio in medium LDL	Phospholipids to total lipids ratio in medium LDL || ||	TRUE	igd	0.002	0.00028	344182	SGLT2 inhibition	TRUE	reported	HyJ7bX	TRUE
rs9930811	G	A	G	A	0.016	0.00241734	0.365	0.366102	FALSE	FALSE	FALSE	met-d-M_LDL_PL_pct	16	31400360	0.00428918	NA	0.61	Phospholipids to total lipids ratio in medium LDL || id:met-d-M_LDL_PL_pct	Phospholipids to total lipids ratio in medium LDL	Phospholipids to total lipids ratio in medium LDL || ||	TRUE	igd	0.002	8.69e-12	344182	SGLT2 inhibition	TRUE	reported	HyJ7bX	TRUE
rs11865835	C	T	C	T	0.011	0.00238951	0.284	0.282836	FALSE	FALSE	FALSE	met-d-M_LDL_TG	16	31509816	0.00454028	NA	0.55	Triglycerides in medium LDL || id:met-d-M_LDL_TG	Triglycerides in medium LDL	Triglycerides in medium LDL || ||	TRUE	igd	0.003	1.34e-05	344182	SGLT2 inhibition	TRUE	reported	HyJ7bX	TRUE
rs34497199	T	C	T	C	0.012	0.0018879	0.475	0.47184	FALSE	FALSE	FALSE	met-d-M_LDL_TG	16	31551332	0.0041019	NA	0.62	Triglycerides in medium LDL || id:met-d-M_LDL_TG	Triglycerides in medium LDL	Triglycerides in medium LDL || ||	TRUE	igd	0.002	5.98e-07	344182	SGLT2 inhibition	TRUE	reported	HyJ7bX	TRUE
rs35445454	T	C	T	C	0.013	-0.000436708	0.344	0.344791	FALSE	FALSE	FALSE	met-d-M_LDL_TG	16	31699326	0.00430095	NA	0.97	Triglycerides in medium LDL || id:met-d-M_LDL_TG	Triglycerides in medium LDL	Triglycerides in medium LDL || ||	TRUE	igd	0.002	1.24e-07	344182	SGLT2 inhibition	TRUE	reported	HyJ7bX	TRUE
rs4488457	G	T	G	T	0.013	0.00376222	0.712	0.711715	FALSE	FALSE	FALSE	met-d-M_LDL_TG	16	31659189	0.00451427	NA	0.46	Triglycerides in medium LDL || id:met-d-M_LDL_TG	Triglycerides in medium LDL	Triglycerides in medium LDL || ||	TRUE	igd	0.003	2.9e-07	344182	SGLT2 inhibition	TRUE	reported	HyJ7bX	TRUE
rs8057326	C	T	C	T	0.008	0.00114507	0.523	0.521343	FALSE	FALSE	FALSE	met-d-M_LDL_TG	16	31524123	0.00408012	NA	0.77	Triglycerides in medium LDL || id:met-d-M_LDL_TG	Triglycerides in medium LDL	Triglycerides in medium LDL || ||	TRUE	igd	0.002	0.00028	344182	SGLT2 inhibition	TRUE	reported	HyJ7bX	TRUE
rs9930811	G	A	G	A	0.016	0.00153246	0.365	0.366102	FALSE	FALSE	FALSE	met-d-M_LDL_TG	16	31400360	0.00423241	NA	0.66	Triglycerides in medium LDL || id:met-d-M_LDL_TG	Triglycerides in medium LDL	Triglycerides in medium LDL || ||	TRUE	igd	0.002	8.69e-12	344182	SGLT2 inhibition	TRUE	reported	HyJ7bX	TRUE
rs11865835	C	T	C	T	0.011	-0.00361303	0.284	0.282836	FALSE	FALSE	FALSE	met-d-M_LDL_TG_pct	16	31509816	0.00454766	NA	0.41	Triglycerides to total lipids ratio in medium LDL || id:met-d-M_LDL_TG_pct	Triglycerides to total lipids ratio in medium LDL	Triglycerides to total lipids ratio in medium LDL || ||	TRUE	igd	0.003	1.34e-05	344182	SGLT2 inhibition	TRUE	reported	HyJ7bX	TRUE
rs34497199	T	C	T	C	0.012	-0.00254262	0.475	0.47184	FALSE	FALSE	FALSE	met-d-M_LDL_TG_pct	16	31551332	0.00410857	NA	0.46	Triglycerides to total lipids ratio in medium LDL || id:met-d-M_LDL_TG_pct	Triglycerides to total lipids ratio in medium LDL	Triglycerides to total lipids ratio in medium LDL || ||	TRUE	igd	0.002	5.98e-07	344182	SGLT2 inhibition	TRUE	reported	HyJ7bX	TRUE
rs35445454	T	C	T	C	0.013	-0.00211121	0.344	0.344791	FALSE	FALSE	FALSE	met-d-M_LDL_TG_pct	16	31699326	0.00430795	NA	0.54	Triglycerides to total lipids ratio in medium LDL || id:met-d-M_LDL_TG_pct	Triglycerides to total lipids ratio in medium LDL	Triglycerides to total lipids ratio in medium LDL || ||	TRUE	igd	0.002	1.24e-07	344182	SGLT2 inhibition	TRUE	reported	HyJ7bX	TRUE
rs4488457	G	T	G	T	0.013	-0.0069857	0.712	0.711715	FALSE	FALSE	FALSE	met-d-M_LDL_TG_pct	16	31659189	0.00452161	NA	0.12	Triglycerides to total lipids ratio in medium LDL || id:met-d-M_LDL_TG_pct	Triglycerides to total lipids ratio in medium LDL	Triglycerides to total lipids ratio in medium LDL || ||	TRUE	igd	0.003	2.9e-07	344182	SGLT2 inhibition	TRUE	reported	HyJ7bX	TRUE
rs8057326	C	T	C	T	0.008	-0.00535726	0.523	0.521343	FALSE	FALSE	FALSE	met-d-M_LDL_TG_pct	16	31524123	0.00408675	NA	0.19	Triglycerides to total lipids ratio in medium LDL || id:met-d-M_LDL_TG_pct	Triglycerides to total lipids ratio in medium LDL	Triglycerides to total lipids ratio in medium LDL || ||	TRUE	igd	0.002	0.00028	344182	SGLT2 inhibition	TRUE	reported	HyJ7bX	TRUE
rs9930811	G	A	G	A	0.016	0.00272191	0.365	0.366102	FALSE	FALSE	FALSE	met-d-M_LDL_TG_pct	16	31400360	0.00423929	NA	0.61	Triglycerides to total lipids ratio in medium LDL || id:met-d-M_LDL_TG_pct	Triglycerides to total lipids ratio in medium LDL	Triglycerides to total lipids ratio in medium LDL || ||	TRUE	igd	0.002	8.69e-12	344182	SGLT2 inhibition	TRUE	reported	HyJ7bX	TRUE
rs11865835	C	T	C	T	0.011	0.000942286	0.284	0.282836	FALSE	FALSE	FALSE	met-d-M_VLDL_C	16	31509816	0.00459193	NA	0.7	Cholesterol in medium VLDL || id:met-d-M_VLDL_C	Cholesterol in medium VLDL	Cholesterol in medium VLDL || ||	TRUE	igd	0.003	1.34e-05	344182	SGLT2 inhibition	TRUE	reported	HyJ7bX	TRUE
rs34497199	T	C	T	C	0.012	0.00171218	0.475	0.47184	FALSE	FALSE	FALSE	met-d-M_VLDL_C	16	31551332	0.00414857	NA	0.54	Cholesterol in medium VLDL || id:met-d-M_VLDL_C	Cholesterol in medium VLDL	Cholesterol in medium VLDL || ||	TRUE	igd	0.002	5.98e-07	344182	SGLT2 inhibition	TRUE	reported	HyJ7bX	TRUE
rs35445454	T	C	T	C	0.013	-0.00312815	0.344	0.344791	FALSE	FALSE	FALSE	met-d-M_VLDL_C	16	31699326	0.00434988	NA	0.74	Cholesterol in medium VLDL || id:met-d-M_VLDL_C	Cholesterol in medium VLDL	Cholesterol in medium VLDL || ||	TRUE	igd	0.002	1.24e-07	344182	SGLT2 inhibition	TRUE	reported	HyJ7bX	TRUE
rs4488457	G	T	G	T	0.013	0.00680652	0.712	0.711715	FALSE	FALSE	FALSE	met-d-M_VLDL_C	16	31659189	0.00456563	NA	0.0990011	Cholesterol in medium VLDL || id:met-d-M_VLDL_C	Cholesterol in medium VLDL	Cholesterol in medium VLDL || ||	TRUE	igd	0.003	2.9e-07	344182	SGLT2 inhibition	TRUE	reported	HyJ7bX	TRUE
rs8057326	C	T	C	T	0.008	0.003678	0.523	0.521343	FALSE	FALSE	FALSE	met-d-M_VLDL_C	16	31524123	0.00412654	NA	0.34	Cholesterol in medium VLDL || id:met-d-M_VLDL_C	Cholesterol in medium VLDL	Cholesterol in medium VLDL || ||	TRUE	igd	0.002	0.00028	344182	SGLT2 inhibition	TRUE	reported	HyJ7bX	TRUE
rs9930811	G	A	G	A	0.016	-0.00305051	0.365	0.366102	FALSE	FALSE	FALSE	met-d-M_VLDL_C	16	31400360	0.00428056	NA	0.52	Cholesterol in medium VLDL || id:met-d-M_VLDL_C	Cholesterol in medium VLDL	Cholesterol in medium VLDL || ||	TRUE	igd	0.002	8.69e-12	344182	SGLT2 inhibition	TRUE	reported	HyJ7bX	TRUE
rs11865835	C	T	C	T	0.011	-0.00402731	0.284	0.282836	FALSE	FALSE	FALSE	met-d-M_VLDL_C_pct	16	31509816	0.00433858	NA	0.29	Cholesterol to total lipids ratio in medium VLDL || id:met-d-M_VLDL_C_pct	Cholesterol to total lipids ratio in medium VLDL	Cholesterol to total lipids ratio in medium VLDL || ||	TRUE	igd	0.003	1.34e-05	344182	SGLT2 inhibition	TRUE	reported	HyJ7bX	TRUE
rs34497199	T	C	T	C	0.012	-0.00131255	0.475	0.47184	FALSE	FALSE	FALSE	met-d-M_VLDL_C_pct	16	31551332	0.00391968	NA	0.7	Cholesterol to total lipids ratio in medium VLDL || id:met-d-M_VLDL_C_pct	Cholesterol to total lipids ratio in medium VLDL	Cholesterol to total lipids ratio in medium VLDL || ||	TRUE	igd	0.002	5.98e-07	344182	SGLT2 inhibition	TRUE	reported	HyJ7bX	TRUE
rs35445454	T	C	T	C	0.013	-0.00321783	0.344	0.344791	FALSE	FALSE	FALSE	met-d-M_VLDL_C_pct	16	31699326	0.00410989	NA	0.54	Cholesterol to total lipids ratio in medium VLDL || id:met-d-M_VLDL_C_pct	Cholesterol to total lipids ratio in medium VLDL	Cholesterol to total lipids ratio in medium VLDL || ||	TRUE	igd	0.002	1.24e-07	344182	SGLT2 inhibition	TRUE	reported	HyJ7bX	TRUE
rs4488457	G	T	G	T	0.013	0.00776621	0.712	0.711715	FALSE	FALSE	FALSE	met-d-M_VLDL_C_pct	16	31659189	0.00431372	NA	0.1	Cholesterol to total lipids ratio in medium VLDL || id:met-d-M_VLDL_C_pct	Cholesterol to total lipids ratio in medium VLDL	Cholesterol to total lipids ratio in medium VLDL || ||	TRUE	igd	0.003	2.9e-07	344182	SGLT2 inhibition	TRUE	reported	HyJ7bX	TRUE
rs8057326	C	T	C	T	0.008	0.00108878	0.523	0.521343	FALSE	FALSE	FALSE	met-d-M_VLDL_C_pct	16	31524123	0.00389886	NA	0.98	Cholesterol to total lipids ratio in medium VLDL || id:met-d-M_VLDL_C_pct	Cholesterol to total lipids ratio in medium VLDL	Cholesterol to total lipids ratio in medium VLDL || ||	TRUE	igd	0.002	0.00028	344182	SGLT2 inhibition	TRUE	reported	HyJ7bX	TRUE
rs9930811	G	A	G	A	0.016	-0.00819141	0.365	0.366102	FALSE	FALSE	FALSE	met-d-M_VLDL_C_pct	16	31400360	0.00404439	NA	0.0420001	Cholesterol to total lipids ratio in medium VLDL || id:met-d-M_VLDL_C_pct	Cholesterol to total lipids ratio in medium VLDL	Cholesterol to total lipids ratio in medium VLDL || ||	TRUE	igd	0.002	8.69e-12	344182	SGLT2 inhibition	TRUE	reported	HyJ7bX	TRUE
rs11865835	C	T	C	T	0.011	0.00021707	0.284	0.282836	FALSE	FALSE	FALSE	met-d-M_VLDL_CE	16	31509816	0.00456299	NA	0.86	Cholesteryl esters in medium VLDL || id:met-d-M_VLDL_CE	Cholesteryl esters in medium VLDL	Cholesteryl esters in medium VLDL || ||	TRUE	igd	0.003	1.34e-05	344182	SGLT2 inhibition	TRUE	reported	HyJ7bX	TRUE
rs34497199	T	C	T	C	0.012	0.00127623	0.475	0.47184	FALSE	FALSE	FALSE	met-d-M_VLDL_CE	16	31551332	0.00412242	NA	0.64	Cholesteryl esters in medium VLDL || id:met-d-M_VLDL_CE	Cholesteryl esters in medium VLDL	Cholesteryl esters in medium VLDL || ||	TRUE	igd	0.002	5.98e-07	344182	SGLT2 inhibition	TRUE	reported	HyJ7bX	TRUE
rs35445454	T	C	T	C	0.013	-0.00292521	0.344	0.344791	FALSE	FALSE	FALSE	met-d-M_VLDL_CE	16	31699326	0.00432247	NA	0.77	Cholesteryl esters in medium VLDL || id:met-d-M_VLDL_CE	Cholesteryl esters in medium VLDL	Cholesteryl esters in medium VLDL || ||	TRUE	igd	0.002	1.24e-07	344182	SGLT2 inhibition	TRUE	reported	HyJ7bX	TRUE
rs4488457	G	T	G	T	0.013	0.00744424	0.712	0.711715	FALSE	FALSE	FALSE	met-d-M_VLDL_CE	16	31659189	0.00453685	NA	0.0749998	Cholesteryl esters in medium VLDL || id:met-d-M_VLDL_CE	Cholesteryl esters in medium VLDL	Cholesteryl esters in medium VLDL || ||	TRUE	igd	0.003	2.9e-07	344182	SGLT2 inhibition	TRUE	reported	HyJ7bX	TRUE
rs8057326	C	T	C	T	0.008	0.00342759	0.523	0.521343	FALSE	FALSE	FALSE	met-d-M_VLDL_CE	16	31524123	0.00410053	NA	0.41	Cholesteryl esters in medium VLDL || id:met-d-M_VLDL_CE	Cholesteryl esters in medium VLDL	Cholesteryl esters in medium VLDL || ||	TRUE	igd	0.002	0.00028	344182	SGLT2 inhibition	TRUE	reported	HyJ7bX	TRUE
rs9930811	G	A	G	A	0.016	-0.00410162	0.365	0.366102	FALSE	FALSE	FALSE	met-d-M_VLDL_CE	16	31400360	0.00425358	NA	0.39	Cholesteryl esters in medium VLDL || id:met-d-M_VLDL_CE	Cholesteryl esters in medium VLDL	Cholesteryl esters in medium VLDL || ||	TRUE	igd	0.002	8.69e-12	344182	SGLT2 inhibition	TRUE	reported	HyJ7bX	TRUE
rs11865835	C	T	C	T	0.011	-0.00391653	0.284	0.282836	FALSE	FALSE	FALSE	met-d-M_VLDL_CE_pct	16	31509816	0.00432747	NA	0.3	Cholesteryl esters to total lipids ratio in medium VLDL || id:met-d-M_VLDL_CE_pct	Cholesteryl esters to total lipids ratio in medium VLDL	Cholesteryl esters to total lipids ratio in medium VLDL || ||	TRUE	igd	0.003	1.34e-05	344182	SGLT2 inhibition	TRUE	reported	HyJ7bX	TRUE
rs34497199	T	C	T	C	0.012	-0.00142446	0.475	0.47184	FALSE	FALSE	FALSE	met-d-M_VLDL_CE_pct	16	31551332	0.00390964	NA	0.67	Cholesteryl esters to total lipids ratio in medium VLDL || id:met-d-M_VLDL_CE_pct	Cholesteryl esters to total lipids ratio in medium VLDL	Cholesteryl esters to total lipids ratio in medium VLDL || ||	TRUE	igd	0.002	5.98e-07	344182	SGLT2 inhibition	TRUE	reported	HyJ7bX	TRUE
rs35445454	T	C	T	C	0.013	-0.002947	0.344	0.344791	FALSE	FALSE	FALSE	met-d-M_VLDL_CE_pct	16	31699326	0.00409936	NA	0.58	Cholesteryl esters to total lipids ratio in medium VLDL || id:met-d-M_VLDL_CE_pct	Cholesteryl esters to total lipids ratio in medium VLDL	Cholesteryl esters to total lipids ratio in medium VLDL || ||	TRUE	igd	0.002	1.24e-07	344182	SGLT2 inhibition	TRUE	reported	HyJ7bX	TRUE
rs4488457	G	T	G	T	0.013	0.00726149	0.712	0.711715	FALSE	FALSE	FALSE	met-d-M_VLDL_CE_pct	16	31659189	0.00430267	NA	0.12	Cholesteryl esters to total lipids ratio in medium VLDL || id:met-d-M_VLDL_CE_pct	Cholesteryl esters to total lipids ratio in medium VLDL	Cholesteryl esters to total lipids ratio in medium VLDL || ||	TRUE	igd	0.003	2.9e-07	344182	SGLT2 inhibition	TRUE	reported	HyJ7bX	TRUE
rs8057326	C	T	C	T	0.008	0.000810802	0.523	0.521343	FALSE	FALSE	FALSE	met-d-M_VLDL_CE_pct	16	31524123	0.00388888	NA	0.95	Cholesteryl esters to total lipids ratio in medium VLDL || id:met-d-M_VLDL_CE_pct	Cholesteryl esters to total lipids ratio in medium VLDL	Cholesteryl esters to total lipids ratio in medium VLDL || ||	TRUE	igd	0.002	0.00028	344182	SGLT2 inhibition	TRUE	reported	HyJ7bX	TRUE
rs9930811	G	A	G	A	0.016	-0.00793242	0.365	0.366102	FALSE	FALSE	FALSE	met-d-M_VLDL_CE_pct	16	31400360	0.00403403	NA	0.0490004	Cholesteryl esters to total lipids ratio in medium VLDL || id:met-d-M_VLDL_CE_pct	Cholesteryl esters to total lipids ratio in medium VLDL	Cholesteryl esters to total lipids ratio in medium VLDL || ||	TRUE	igd	0.002	8.69e-12	344182	SGLT2 inhibition	TRUE	reported	HyJ7bX	TRUE
rs11865835	C	T	C	T	0.011	0.00167895	0.284	0.282836	FALSE	FALSE	FALSE	met-d-M_VLDL_FC	16	31509816	0.00460394	NA	0.55	Free cholesterol in medium VLDL || id:met-d-M_VLDL_FC	Free cholesterol in medium VLDL	Free cholesterol in medium VLDL || ||	TRUE	igd	0.003	1.34e-05	344182	SGLT2 inhibition	TRUE	reported	HyJ7bX	TRUE
rs34497199	T	C	T	C	0.012	0.00206056	0.475	0.47184	FALSE	FALSE	FALSE	met-d-M_VLDL_FC	16	31551332	0.00415941	NA	0.51	Free cholesterol in medium VLDL || id:met-d-M_VLDL_FC	Free cholesterol in medium VLDL	Free cholesterol in medium VLDL || ||	TRUE	igd	0.002	5.98e-07	344182	SGLT2 inhibition	TRUE	reported	HyJ7bX	TRUE
rs35445454	T	C	T	C	0.013	-0.00311015	0.344	0.344791	FALSE	FALSE	FALSE	met-d-M_VLDL_FC	16	31699326	0.00436126	NA	0.66	Free cholesterol in medium VLDL || id:met-d-M_VLDL_FC	Free cholesterol in medium VLDL	Free cholesterol in medium VLDL || ||	TRUE	igd	0.002	1.24e-07	344182	SGLT2 inhibition	TRUE	reported	HyJ7bX	TRUE
rs4488457	G	T	G	T	0.013	0.00558758	0.712	0.711715	FALSE	FALSE	FALSE	met-d-M_VLDL_FC	16	31659189	0.00457756	NA	0.19	Free cholesterol in medium VLDL || id:met-d-M_VLDL_FC	Free cholesterol in medium VLDL	Free cholesterol in medium VLDL || ||	TRUE	igd	0.003	2.9e-07	344182	SGLT2 inhibition	TRUE	reported	HyJ7bX	TRUE
rs8057326	C	T	C	T	0.008	0.00359756	0.523	0.521343	FALSE	FALSE	FALSE	met-d-M_VLDL_FC	16	31524123	0.00413733	NA	0.36	Free cholesterol in medium VLDL || id:met-d-M_VLDL_FC	Free cholesterol in medium VLDL	Free cholesterol in medium VLDL || ||	TRUE	igd	0.002	0.00028	344182	SGLT2 inhibition	TRUE	reported	HyJ7bX	TRUE
rs9930811	G	A	G	A	0.016	-0.00140106	0.365	0.366102	FALSE	FALSE	FALSE	met-d-M_VLDL_FC	16	31400360	0.00429175	NA	0.85	Free cholesterol in medium VLDL || id:met-d-M_VLDL_FC	Free cholesterol in medium VLDL	Free cholesterol in medium VLDL || ||	TRUE	igd	0.002	8.69e-12	344182	SGLT2 inhibition	TRUE	reported	HyJ7bX	TRUE
rs11865835	C	T	C	T	0.011	-0.00436809	0.284	0.282836	FALSE	FALSE	FALSE	met-d-M_VLDL_FC_pct	16	31509816	0.0043813	NA	0.24	Free cholesterol to total lipids ratio in medium VLDL || id:met-d-M_VLDL_FC_pct	Free cholesterol to total lipids ratio in medium VLDL	Free cholesterol to total lipids ratio in medium VLDL || ||	TRUE	igd	0.003	1.34e-05	344182	SGLT2 inhibition	TRUE	reported	HyJ7bX	TRUE
rs34497199	T	C	T	C	0.012	-0.000897471	0.475	0.47184	FALSE	FALSE	FALSE	met-d-M_VLDL_FC_pct	16	31551332	0.00395827	NA	0.82	Free cholesterol to total lipids ratio in medium VLDL || id:met-d-M_VLDL_FC_pct	Free cholesterol to total lipids ratio in medium VLDL	Free cholesterol to total lipids ratio in medium VLDL || ||	TRUE	igd	0.002	5.98e-07	344182	SGLT2 inhibition	TRUE	reported	HyJ7bX	TRUE
rs35445454	T	C	T	C	0.013	-0.00391083	0.344	0.344791	FALSE	FALSE	FALSE	met-d-M_VLDL_FC_pct	16	31699326	0.00415036	NA	0.44	Free cholesterol to total lipids ratio in medium VLDL || id:met-d-M_VLDL_FC_pct	Free cholesterol to total lipids ratio in medium VLDL	Free cholesterol to total lipids ratio in medium VLDL || ||	TRUE	igd	0.002	1.24e-07	344182	SGLT2 inhibition	TRUE	reported	HyJ7bX	TRUE
rs4488457	G	T	G	T	0.013	0.00857827	0.712	0.711715	FALSE	FALSE	FALSE	met-d-M_VLDL_FC_pct	16	31659189	0.0043562	NA	0.0739997	Free cholesterol to total lipids ratio in medium VLDL || id:met-d-M_VLDL_FC_pct	Free cholesterol to total lipids ratio in medium VLDL	Free cholesterol to total lipids ratio in medium VLDL || ||	TRUE	igd	0.003	2.9e-07	344182	SGLT2 inhibition	TRUE	reported	HyJ7bX	TRUE
rs8057326	C	T	C	T	0.008	0.00174118	0.523	0.521343	FALSE	FALSE	FALSE	met-d-M_VLDL_FC_pct	16	31524123	0.00393725	NA	0.8	Free cholesterol to total lipids ratio in medium VLDL || id:met-d-M_VLDL_FC_pct	Free cholesterol to total lipids ratio in medium VLDL	Free cholesterol to total lipids ratio in medium VLDL || ||	TRUE	igd	0.002	0.00028	344182	SGLT2 inhibition	TRUE	reported	HyJ7bX	TRUE
rs9930811	G	A	G	A	0.016	-0.00864298	0.365	0.366102	FALSE	FALSE	FALSE	met-d-M_VLDL_FC_pct	16	31400360	0.00408421	NA	0.032	Free cholesterol to total lipids ratio in medium VLDL || id:met-d-M_VLDL_FC_pct	Free cholesterol to total lipids ratio in medium VLDL	Free cholesterol to total lipids ratio in medium VLDL || ||	TRUE	igd	0.002	8.69e-12	344182	SGLT2 inhibition	TRUE	reported	HyJ7bX	TRUE
rs11865835	C	T	C	T	0.011	0.00310348	0.284	0.282836	FALSE	FALSE	FALSE	met-d-M_VLDL_L	16	31509816	0.00457438	NA	0.32	Total lipids in medium VLDL || id:met-d-M_VLDL_L	Total lipids in medium VLDL	Total lipids in medium VLDL || ||	TRUE	igd	0.003	1.34e-05	344182	SGLT2 inhibition	TRUE	reported	HyJ7bX	TRUE
rs34497199	T	C	T	C	0.012	0.00249217	0.475	0.47184	FALSE	FALSE	FALSE	met-d-M_VLDL_L	16	31551332	0.00413271	NA	0.43	Total lipids in medium VLDL || id:met-d-M_VLDL_L	Total lipids in medium VLDL	Total lipids in medium VLDL || ||	TRUE	igd	0.002	5.98e-07	344182	SGLT2 inhibition	TRUE	reported	HyJ7bX	TRUE
rs35445454	T	C	T	C	0.013	-0.00212927	0.344	0.344791	FALSE	FALSE	FALSE	met-d-M_VLDL_L	16	31699326	0.00433326	NA	0.81	Total lipids in medium VLDL || id:met-d-M_VLDL_L	Total lipids in medium VLDL	Total lipids in medium VLDL || ||	TRUE	igd	0.002	1.24e-07	344182	SGLT2 inhibition	TRUE	reported	HyJ7bX	TRUE
rs4488457	G	T	G	T	0.013	0.00356807	0.712	0.711715	FALSE	FALSE	FALSE	met-d-M_VLDL_L	16	31659189	0.00454817	NA	0.41	Total lipids in medium VLDL || id:met-d-M_VLDL_L	Total lipids in medium VLDL	Total lipids in medium VLDL || ||	TRUE	igd	0.003	2.9e-07	344182	SGLT2 inhibition	TRUE	reported	HyJ7bX	TRUE
rs8057326	C	T	C	T	0.008	0.00330847	0.523	0.521343	FALSE	FALSE	FALSE	met-d-M_VLDL_L	16	31524123	0.00411076	NA	0.36	Total lipids in medium VLDL || id:met-d-M_VLDL_L	Total lipids in medium VLDL	Total lipids in medium VLDL || ||	TRUE	igd	0.002	0.00028	344182	SGLT2 inhibition	TRUE	reported	HyJ7bX	TRUE
rs9930811	G	A	G	A	0.016	0.00118514	0.365	0.366102	FALSE	FALSE	FALSE	met-d-M_VLDL_L	16	31400360	0.0042642	NA	0.56	Total lipids in medium VLDL || id:met-d-M_VLDL_L	Total lipids in medium VLDL	Total lipids in medium VLDL || ||	TRUE	igd	0.002	8.69e-12	344182	SGLT2 inhibition	TRUE	reported	HyJ7bX	TRUE
rs11865835	C	T	C	T	0.011	0.00211669	0.284	0.282836	FALSE	FALSE	FALSE	met-d-M_VLDL_P	16	31509816	0.00459358	NA	0.44	Concentration of medium VLDL particles || id:met-d-M_VLDL_P	Concentration of medium VLDL particles	Concentration of medium VLDL particles || ||	TRUE	igd	0.003	1.34e-05	344182	SGLT2 inhibition	TRUE	reported	HyJ7bX	TRUE
rs34497199	T	C	T	C	0.012	0.00205674	0.475	0.47184	FALSE	FALSE	FALSE	met-d-M_VLDL_P	16	31551332	0.00415005	NA	0.49	Concentration of medium VLDL particles || id:met-d-M_VLDL_P	Concentration of medium VLDL particles	Concentration of medium VLDL particles || ||	TRUE	igd	0.002	5.98e-07	344182	SGLT2 inhibition	TRUE	reported	HyJ7bX	TRUE
rs35445454	T	C	T	C	0.013	-0.0026113	0.344	0.344791	FALSE	FALSE	FALSE	met-d-M_VLDL_P	16	31699326	0.00435144	NA	0.73	Concentration of medium VLDL particles || id:met-d-M_VLDL_P	Concentration of medium VLDL particles	Concentration of medium VLDL particles || ||	TRUE	igd	0.002	1.24e-07	344182	SGLT2 inhibition	TRUE	reported	HyJ7bX	TRUE
rs4488457	G	T	G	T	0.013	0.00492101	0.712	0.711715	FALSE	FALSE	FALSE	met-d-M_VLDL_P	16	31659189	0.00456726	NA	0.25	Concentration of medium VLDL particles || id:met-d-M_VLDL_P	Concentration of medium VLDL particles	Concentration of medium VLDL particles || ||	TRUE	igd	0.003	2.9e-07	344182	SGLT2 inhibition	TRUE	reported	HyJ7bX	TRUE
rs8057326	C	T	C	T	0.008	0.00330078	0.523	0.521343	FALSE	FALSE	FALSE	met-d-M_VLDL_P	16	31524123	0.00412802	NA	0.36	Concentration of medium VLDL particles || id:met-d-M_VLDL_P	Concentration of medium VLDL particles	Concentration of medium VLDL particles || ||	TRUE	igd	0.002	0.00028	344182	SGLT2 inhibition	TRUE	reported	HyJ7bX	TRUE
rs9930811	G	A	G	A	0.016	-0.000309341	0.365	0.366102	FALSE	FALSE	FALSE	met-d-M_VLDL_P	16	31400360	0.00428209	NA	0.86	Concentration of medium VLDL particles || id:met-d-M_VLDL_P	Concentration of medium VLDL particles	Concentration of medium VLDL particles || ||	TRUE	igd	0.002	8.69e-12	344182	SGLT2 inhibition	TRUE	reported	HyJ7bX	TRUE
rs11865835	C	T	C	T	0.011	0.0022162	0.284	0.282836	FALSE	FALSE	FALSE	met-d-M_VLDL_PL	16	31509816	0.00459784	NA	0.46	Phospholipids in medium VLDL || id:met-d-M_VLDL_PL	Phospholipids in medium VLDL	Phospholipids in medium VLDL || ||	TRUE	igd	0.003	1.34e-05	344182	SGLT2 inhibition	TRUE	reported	HyJ7bX	TRUE
rs34497199	T	C	T	C	0.012	0.00227722	0.475	0.47184	FALSE	FALSE	FALSE	met-d-M_VLDL_PL	16	31551332	0.0041539	NA	0.46	Phospholipids in medium VLDL || id:met-d-M_VLDL_PL	Phospholipids in medium VLDL	Phospholipids in medium VLDL || ||	TRUE	igd	0.002	5.98e-07	344182	SGLT2 inhibition	TRUE	reported	HyJ7bX	TRUE
rs35445454	T	C	T	C	0.013	-0.00261135	0.344	0.344791	FALSE	FALSE	FALSE	met-d-M_VLDL_PL	16	31699326	0.00435548	NA	0.73	Phospholipids in medium VLDL || id:met-d-M_VLDL_PL	Phospholipids in medium VLDL	Phospholipids in medium VLDL || ||	TRUE	igd	0.002	1.24e-07	344182	SGLT2 inhibition	TRUE	reported	HyJ7bX	TRUE
rs4488457	G	T	G	T	0.013	0.00502613	0.712	0.711715	FALSE	FALSE	FALSE	met-d-M_VLDL_PL	16	31659189	0.0045715	NA	0.24	Phospholipids in medium VLDL || id:met-d-M_VLDL_PL	Phospholipids in medium VLDL	Phospholipids in medium VLDL || ||	TRUE	igd	0.003	2.9e-07	344182	SGLT2 inhibition	TRUE	reported	HyJ7bX	TRUE
rs8057326	C	T	C	T	0.008	0.00350013	0.523	0.521343	FALSE	FALSE	FALSE	met-d-M_VLDL_PL	16	31524123	0.00413185	NA	0.35	Phospholipids in medium VLDL || id:met-d-M_VLDL_PL	Phospholipids in medium VLDL	Phospholipids in medium VLDL || ||	TRUE	igd	0.002	0.00028	344182	SGLT2 inhibition	TRUE	reported	HyJ7bX	TRUE
rs9930811	G	A	G	A	0.016	-0.000257309	0.365	0.366102	FALSE	FALSE	FALSE	met-d-M_VLDL_PL	16	31400360	0.00428607	NA	0.89	Phospholipids in medium VLDL || id:met-d-M_VLDL_PL	Phospholipids in medium VLDL	Phospholipids in medium VLDL || ||	TRUE	igd	0.002	8.69e-12	344182	SGLT2 inhibition	TRUE	reported	HyJ7bX	TRUE
rs11865835	C	T	C	T	0.011	-0.00311563	0.284	0.282836	FALSE	FALSE	FALSE	met-d-M_VLDL_PL_pct	16	31509816	0.00441853	NA	0.37	Phospholipids to total lipids ratio in medium VLDL || id:met-d-M_VLDL_PL_pct	Phospholipids to total lipids ratio in medium VLDL	Phospholipids to total lipids ratio in medium VLDL || ||	TRUE	igd	0.003	1.34e-05	344182	SGLT2 inhibition	TRUE	reported	HyJ7bX	TRUE
rs34497199	T	C	T	C	0.012	0.000446621	0.475	0.47184	FALSE	FALSE	FALSE	met-d-M_VLDL_PL_pct	16	31551332	0.00399191	NA	0.91	Phospholipids to total lipids ratio in medium VLDL || id:met-d-M_VLDL_PL_pct	Phospholipids to total lipids ratio in medium VLDL	Phospholipids to total lipids ratio in medium VLDL || ||	TRUE	igd	0.002	5.98e-07	344182	SGLT2 inhibition	TRUE	reported	HyJ7bX	TRUE
rs35445454	T	C	T	C	0.013	-0.002667	0.344	0.344791	FALSE	FALSE	FALSE	met-d-M_VLDL_PL_pct	16	31699326	0.00418562	NA	0.61	Phospholipids to total lipids ratio in medium VLDL || id:met-d-M_VLDL_PL_pct	Phospholipids to total lipids ratio in medium VLDL	Phospholipids to total lipids ratio in medium VLDL || ||	TRUE	igd	0.002	1.24e-07	344182	SGLT2 inhibition	TRUE	reported	HyJ7bX	TRUE
rs4488457	G	T	G	T	0.013	0.0103336	0.712	0.711715	FALSE	FALSE	FALSE	met-d-M_VLDL_PL_pct	16	31659189	0.00439322	NA	0.0259998	Phospholipids to total lipids ratio in medium VLDL || id:met-d-M_VLDL_PL_pct	Phospholipids to total lipids ratio in medium VLDL	Phospholipids to total lipids ratio in medium VLDL || ||	TRUE	igd	0.003	2.9e-07	344182	SGLT2 inhibition	TRUE	reported	HyJ7bX	TRUE
rs8057326	C	T	C	T	0.008	0.00311774	0.523	0.521343	FALSE	FALSE	FALSE	met-d-M_VLDL_PL_pct	16	31524123	0.00397071	NA	0.53	Phospholipids to total lipids ratio in medium VLDL || id:met-d-M_VLDL_PL_pct	Phospholipids to total lipids ratio in medium VLDL	Phospholipids to total lipids ratio in medium VLDL || ||	TRUE	igd	0.002	0.00028	344182	SGLT2 inhibition	TRUE	reported	HyJ7bX	TRUE
rs9930811	G	A	G	A	0.016	-0.00715879	0.365	0.366102	FALSE	FALSE	FALSE	met-d-M_VLDL_PL_pct	16	31400360	0.00411892	NA	0.0700003	Phospholipids to total lipids ratio in medium VLDL || id:met-d-M_VLDL_PL_pct	Phospholipids to total lipids ratio in medium VLDL	Phospholipids to total lipids ratio in medium VLDL || ||	TRUE	igd	0.002	8.69e-12	344182	SGLT2 inhibition	TRUE	reported	HyJ7bX	TRUE
rs11865835	C	T	C	T	0.011	0.00471363	0.284	0.282836	FALSE	FALSE	FALSE	met-d-M_VLDL_TG	16	31509816	0.00447732	NA	0.18	Triglycerides in medium VLDL || id:met-d-M_VLDL_TG	Triglycerides in medium VLDL	Triglycerides in medium VLDL || ||	TRUE	igd	0.003	1.34e-05	344182	SGLT2 inhibition	TRUE	reported	HyJ7bX	TRUE
rs34497199	T	C	T	C	0.012	0.00280246	0.475	0.47184	FALSE	FALSE	FALSE	met-d-M_VLDL_TG	16	31551332	0.00404503	NA	0.4	Triglycerides in medium VLDL || id:met-d-M_VLDL_TG	Triglycerides in medium VLDL	Triglycerides in medium VLDL || ||	TRUE	igd	0.002	5.98e-07	344182	SGLT2 inhibition	TRUE	reported	HyJ7bX	TRUE
rs35445454	T	C	T	C	0.013	-0.000578439	0.344	0.344791	FALSE	FALSE	FALSE	met-d-M_VLDL_TG	16	31699326	0.00424132	NA	0.94	Triglycerides in medium VLDL || id:met-d-M_VLDL_TG	Triglycerides in medium VLDL	Triglycerides in medium VLDL || ||	TRUE	igd	0.002	1.24e-07	344182	SGLT2 inhibition	TRUE	reported	HyJ7bX	TRUE
rs4488457	G	T	G	T	0.013	0.000256358	0.712	0.711715	FALSE	FALSE	FALSE	met-d-M_VLDL_TG	16	31659189	0.00445168	NA	0.93	Triglycerides in medium VLDL || id:met-d-M_VLDL_TG	Triglycerides in medium VLDL	Triglycerides in medium VLDL || ||	TRUE	igd	0.003	2.9e-07	344182	SGLT2 inhibition	TRUE	reported	HyJ7bX	TRUE
rs8057326	C	T	C	T	0.008	0.0026473	0.523	0.521343	FALSE	FALSE	FALSE	met-d-M_VLDL_TG	16	31524123	0.00402355	NA	0.41	Triglycerides in medium VLDL || id:met-d-M_VLDL_TG	Triglycerides in medium VLDL	Triglycerides in medium VLDL || ||	TRUE	igd	0.002	0.00028	344182	SGLT2 inhibition	TRUE	reported	HyJ7bX	TRUE
rs9930811	G	A	G	A	0.016	0.00438008	0.365	0.366102	FALSE	FALSE	FALSE	met-d-M_VLDL_TG	16	31400360	0.00417372	NA	0.17	Triglycerides in medium VLDL || id:met-d-M_VLDL_TG	Triglycerides in medium VLDL	Triglycerides in medium VLDL || ||	TRUE	igd	0.002	8.69e-12	344182	SGLT2 inhibition	TRUE	reported	HyJ7bX	TRUE
rs11865835	C	T	C	T	0.011	0.00380865	0.284	0.282836	FALSE	FALSE	FALSE	met-d-M_VLDL_TG_pct	16	31509816	0.00435235	NA	0.31	Triglycerides to total lipids ratio in medium VLDL || id:met-d-M_VLDL_TG_pct	Triglycerides to total lipids ratio in medium VLDL	Triglycerides to total lipids ratio in medium VLDL || ||	TRUE	igd	0.003	1.34e-05	344182	SGLT2 inhibition	TRUE	reported	HyJ7bX	TRUE
rs34497199	T	C	T	C	0.012	0.000843748	0.475	0.47184	FALSE	FALSE	FALSE	met-d-M_VLDL_TG_pct	16	31551332	0.00393211	NA	0.81	Triglycerides to total lipids ratio in medium VLDL || id:met-d-M_VLDL_TG_pct	Triglycerides to total lipids ratio in medium VLDL	Triglycerides to total lipids ratio in medium VLDL || ||	TRUE	igd	0.002	5.98e-07	344182	SGLT2 inhibition	TRUE	reported	HyJ7bX	TRUE
rs35445454	T	C	T	C	0.013	0.00312913	0.344	0.344791	FALSE	FALSE	FALSE	met-d-M_VLDL_TG_pct	16	31699326	0.00412293	NA	0.56	Triglycerides to total lipids ratio in medium VLDL || id:met-d-M_VLDL_TG_pct	Triglycerides to total lipids ratio in medium VLDL	Triglycerides to total lipids ratio in medium VLDL || ||	TRUE	igd	0.002	1.24e-07	344182	SGLT2 inhibition	TRUE	reported	HyJ7bX	TRUE
rs4488457	G	T	G	T	0.013	-0.00842168	0.712	0.711715	FALSE	FALSE	FALSE	met-d-M_VLDL_TG_pct	16	31659189	0.00432741	NA	0.0769999	Triglycerides to total lipids ratio in medium VLDL || id:met-d-M_VLDL_TG_pct	Triglycerides to total lipids ratio in medium VLDL	Triglycerides to total lipids ratio in medium VLDL || ||	TRUE	igd	0.003	2.9e-07	344182	SGLT2 inhibition	TRUE	reported	HyJ7bX	TRUE
rs8057326	C	T	C	T	0.008	-0.00164088	0.523	0.521343	FALSE	FALSE	FALSE	met-d-M_VLDL_TG_pct	16	31524123	0.00391124	NA	0.85	Triglycerides to total lipids ratio in medium VLDL || id:met-d-M_VLDL_TG_pct	Triglycerides to total lipids ratio in medium VLDL	Triglycerides to total lipids ratio in medium VLDL || ||	TRUE	igd	0.002	0.00028	344182	SGLT2 inhibition	TRUE	reported	HyJ7bX	TRUE
rs9930811	G	A	G	A	0.016	0.00808406	0.365	0.366102	FALSE	FALSE	FALSE	met-d-M_VLDL_TG_pct	16	31400360	0.00405722	NA	0.0449997	Triglycerides to total lipids ratio in medium VLDL || id:met-d-M_VLDL_TG_pct	Triglycerides to total lipids ratio in medium VLDL	Triglycerides to total lipids ratio in medium VLDL || ||	TRUE	igd	0.002	8.69e-12	344182	SGLT2 inhibition	TRUE	reported	HyJ7bX	TRUE
rs11865835	C	T	C	T	0.011	0.00426712	0.284	0.282769	FALSE	FALSE	FALSE	met-d-MUFA	16	31509816	0.00456179	NA	0.3	Monounsaturated fatty acids || id:met-d-MUFA	Monounsaturated fatty acids	Monounsaturated fatty acids || ||	TRUE	igd	0.003	1.34e-05	344182	SGLT2 inhibition	TRUE	reported	HyJ7bX	TRUE
rs34497199	T	C	T	C	0.012	0.0055803	0.475	0.471791	FALSE	FALSE	FALSE	met-d-MUFA	16	31551332	0.00412117	NA	0.16	Monounsaturated fatty acids || id:met-d-MUFA	Monounsaturated fatty acids	Monounsaturated fatty acids || ||	TRUE	igd	0.002	5.98e-07	344182	SGLT2 inhibition	TRUE	reported	HyJ7bX	TRUE
rs35445454	T	C	T	C	0.013	0.0014232	0.344	0.344788	FALSE	FALSE	FALSE	met-d-MUFA	16	31699326	0.00432068	NA	0.68	Monounsaturated fatty acids || id:met-d-MUFA	Monounsaturated fatty acids	Monounsaturated fatty acids || ||	TRUE	igd	0.002	1.24e-07	344182	SGLT2 inhibition	TRUE	reported	HyJ7bX	TRUE
rs4488457	G	T	G	T	0.013	0.00492529	0.712	0.711716	FALSE	FALSE	FALSE	met-d-MUFA	16	31659189	0.00453512	NA	0.27	Monounsaturated fatty acids || id:met-d-MUFA	Monounsaturated fatty acids	Monounsaturated fatty acids || ||	TRUE	igd	0.003	2.9e-07	344182	SGLT2 inhibition	TRUE	reported	HyJ7bX	TRUE
rs8057326	C	T	C	T	0.008	0.00506508	0.523	0.521293	FALSE	FALSE	FALSE	met-d-MUFA	16	31524123	0.00409912	NA	0.2	Monounsaturated fatty acids || id:met-d-MUFA	Monounsaturated fatty acids	Monounsaturated fatty acids || ||	TRUE	igd	0.002	0.00028	344182	SGLT2 inhibition	TRUE	reported	HyJ7bX	TRUE
rs9930811	G	A	G	A	0.016	0.00372675	0.365	0.366049	FALSE	FALSE	FALSE	met-d-MUFA	16	31400360	0.00425207	NA	0.34	Monounsaturated fatty acids || id:met-d-MUFA	Monounsaturated fatty acids	Monounsaturated fatty acids || ||	TRUE	igd	0.002	8.69e-12	344182	SGLT2 inhibition	TRUE	reported	HyJ7bX	TRUE
rs11865835	C	T	C	T	0.011	0.00491417	0.284	0.282769	FALSE	FALSE	FALSE	met-d-MUFA_pct	16	31509816	0.00441726	NA	0.16	Ratio of monounsaturated fatty acids to total fatty acids || id:met-d-MUFA_pct	Ratio of monounsaturated fatty acids to total fatty acids	Ratio of monounsaturated fatty acids to total fatty acids || ||	TRUE	igd	0.003	1.34e-05	344182	SGLT2 inhibition	TRUE	reported	HyJ7bX	TRUE
rs34497199	T	C	T	C	0.012	0.0036148	0.475	0.471791	FALSE	FALSE	FALSE	met-d-MUFA_pct	16	31551332	0.0039906	NA	0.3	Ratio of monounsaturated fatty acids to total fatty acids || id:met-d-MUFA_pct	Ratio of monounsaturated fatty acids to total fatty acids	Ratio of monounsaturated fatty acids to total fatty acids || ||	TRUE	igd	0.002	5.98e-07	344182	SGLT2 inhibition	TRUE	reported	HyJ7bX	TRUE
rs35445454	T	C	T	C	0.013	0.00197999	0.344	0.344788	FALSE	FALSE	FALSE	met-d-MUFA_pct	16	31699326	0.0041838	NA	0.53	Ratio of monounsaturated fatty acids to total fatty acids || id:met-d-MUFA_pct	Ratio of monounsaturated fatty acids to total fatty acids	Ratio of monounsaturated fatty acids to total fatty acids || ||	TRUE	igd	0.002	1.24e-07	344182	SGLT2 inhibition	TRUE	reported	HyJ7bX	TRUE
rs4488457	G	T	G	T	0.013	-0.000290858	0.712	0.711716	FALSE	FALSE	FALSE	met-d-MUFA_pct	16	31659189	0.00439145	NA	0.81	Ratio of monounsaturated fatty acids to total fatty acids || id:met-d-MUFA_pct	Ratio of monounsaturated fatty acids to total fatty acids	Ratio of monounsaturated fatty acids to total fatty acids || ||	TRUE	igd	0.003	2.9e-07	344182	SGLT2 inhibition	TRUE	reported	HyJ7bX	TRUE
rs8057326	C	T	C	T	0.008	0.00350253	0.523	0.521293	FALSE	FALSE	FALSE	met-d-MUFA_pct	16	31524123	0.00396926	NA	0.23	Ratio of monounsaturated fatty acids to total fatty acids || id:met-d-MUFA_pct	Ratio of monounsaturated fatty acids to total fatty acids	Ratio of monounsaturated fatty acids to total fatty acids || ||	TRUE	igd	0.002	0.00028	344182	SGLT2 inhibition	TRUE	reported	HyJ7bX	TRUE
rs9930811	G	A	G	A	0.016	0.00718225	0.365	0.366049	FALSE	FALSE	FALSE	met-d-MUFA_pct	16	31400360	0.00411736	NA	0.0439997	Ratio of monounsaturated fatty acids to total fatty acids || id:met-d-MUFA_pct	Ratio of monounsaturated fatty acids to total fatty acids	Ratio of monounsaturated fatty acids to total fatty acids || ||	TRUE	igd	0.002	8.69e-12	344182	SGLT2 inhibition	TRUE	reported	HyJ7bX	TRUE
rs11865835	C	T	C	T	0.011	0.00292792	0.284	0.282836	FALSE	FALSE	FALSE	met-d-non_HDL_C	16	31509816	0.00458056	NA	0.450001	Total cholesterol minus HDL-C || id:met-d-non_HDL_C	Total cholesterol minus HDL-C	Total cholesterol minus HDL-C || ||	TRUE	igd	0.003	1.34e-05	344182	SGLT2 inhibition	TRUE	reported	HyJ7bX	TRUE
rs34497199	T	C	T	C	0.012	0.00350885	0.475	0.47184	FALSE	FALSE	FALSE	met-d-non_HDL_C	16	31551332	0.00413829	NA	0.32	Total cholesterol minus HDL-C || id:met-d-non_HDL_C	Total cholesterol minus HDL-C	Total cholesterol minus HDL-C || ||	TRUE	igd	0.002	5.98e-07	344182	SGLT2 inhibition	TRUE	reported	HyJ7bX	TRUE
rs35445454	T	C	T	C	0.013	-0.000476066	0.344	0.344791	FALSE	FALSE	FALSE	met-d-non_HDL_C	16	31699326	0.00433911	NA	0.84	Total cholesterol minus HDL-C || id:met-d-non_HDL_C	Total cholesterol minus HDL-C	Total cholesterol minus HDL-C || ||	TRUE	igd	0.002	1.24e-07	344182	SGLT2 inhibition	TRUE	reported	HyJ7bX	TRUE
rs4488457	G	T	G	T	0.013	0.00805364	0.712	0.711715	FALSE	FALSE	FALSE	met-d-non_HDL_C	16	31659189	0.00455431	NA	0.061	Total cholesterol minus HDL-C || id:met-d-non_HDL_C	Total cholesterol minus HDL-C	Total cholesterol minus HDL-C || ||	TRUE	igd	0.003	2.9e-07	344182	SGLT2 inhibition	TRUE	reported	HyJ7bX	TRUE
rs8057326	C	T	C	T	0.008	0.00463426	0.523	0.521343	FALSE	FALSE	FALSE	met-d-non_HDL_C	16	31524123	0.00411632	NA	0.27	Total cholesterol minus HDL-C || id:met-d-non_HDL_C	Total cholesterol minus HDL-C	Total cholesterol minus HDL-C || ||	TRUE	igd	0.002	0.00028	344182	SGLT2 inhibition	TRUE	reported	HyJ7bX	TRUE
rs9930811	G	A	G	A	0.016	-0.00196525	0.365	0.366102	FALSE	FALSE	FALSE	met-d-non_HDL_C	16	31400360	0.00426995	NA	0.73	Total cholesterol minus HDL-C || id:met-d-non_HDL_C	Total cholesterol minus HDL-C	Total cholesterol minus HDL-C || ||	TRUE	igd	0.002	8.69e-12	344182	SGLT2 inhibition	TRUE	reported	HyJ7bX	TRUE
rs11865835	C	T	C	T	0.011	-0.000843315	0.284	0.282769	FALSE	FALSE	FALSE	met-d-Omega_3	16	31509816	0.00453192	NA	0.73	Omega-3 fatty acids || id:met-d-Omega_3	Omega-3 fatty acids	Omega-3 fatty acids || ||	TRUE	igd	0.003	1.34e-05	344182	SGLT2 inhibition	TRUE	reported	HyJ7bX	TRUE
rs34497199	T	C	T	C	0.012	0.00045619	0.475	0.471791	FALSE	FALSE	FALSE	met-d-Omega_3	16	31551332	0.00409418	NA	0.99	Omega-3 fatty acids || id:met-d-Omega_3	Omega-3 fatty acids	Omega-3 fatty acids || ||	TRUE	igd	0.002	5.98e-07	344182	SGLT2 inhibition	TRUE	reported	HyJ7bX	TRUE
rs35445454	T	C	T	C	0.013	-0.000982744	0.344	0.344788	FALSE	FALSE	FALSE	met-d-Omega_3	16	31699326	0.00429239	NA	0.780001	Omega-3 fatty acids || id:met-d-Omega_3	Omega-3 fatty acids	Omega-3 fatty acids || ||	TRUE	igd	0.002	1.24e-07	344182	SGLT2 inhibition	TRUE	reported	HyJ7bX	TRUE
rs4488457	G	T	G	T	0.013	0.00502334	0.712	0.711716	FALSE	FALSE	FALSE	met-d-Omega_3	16	31659189	0.00450543	NA	0.48	Omega-3 fatty acids || id:met-d-Omega_3	Omega-3 fatty acids	Omega-3 fatty acids || ||	TRUE	igd	0.003	2.9e-07	344182	SGLT2 inhibition	TRUE	reported	HyJ7bX	TRUE
rs8057326	C	T	C	T	0.008	-0.000748588	0.523	0.521293	FALSE	FALSE	FALSE	met-d-Omega_3	16	31524123	0.00407228	NA	0.59	Omega-3 fatty acids || id:met-d-Omega_3	Omega-3 fatty acids	Omega-3 fatty acids || ||	TRUE	igd	0.002	0.00028	344182	SGLT2 inhibition	TRUE	reported	HyJ7bX	TRUE
rs9930811	G	A	G	A	0.016	-0.00264327	0.365	0.366049	FALSE	FALSE	FALSE	met-d-Omega_3	16	31400360	0.00422423	NA	0.43	Omega-3 fatty acids || id:met-d-Omega_3	Omega-3 fatty acids	Omega-3 fatty acids || ||	TRUE	igd	0.002	8.69e-12	344182	SGLT2 inhibition	TRUE	reported	HyJ7bX	TRUE
rs11865835	C	T	C	T	0.011	-0.0025347	0.284	0.282769	FALSE	FALSE	FALSE	met-d-Omega_3_pct	16	31509816	0.00452198	NA	0.44	Ratio of omega-3 fatty acids to total fatty acids || id:met-d-Omega_3_pct	Ratio of omega-3 fatty acids to total fatty acids	Ratio of omega-3 fatty acids to total fatty acids || ||	TRUE	igd	0.003	1.34e-05	344182	SGLT2 inhibition	TRUE	reported	HyJ7bX	TRUE
rs34497199	T	C	T	C	0.012	-0.00263322	0.475	0.471791	FALSE	FALSE	FALSE	met-d-Omega_3_pct	16	31551332	0.0040852	NA	0.4	Ratio of omega-3 fatty acids to total fatty acids || id:met-d-Omega_3_pct	Ratio of omega-3 fatty acids to total fatty acids	Ratio of omega-3 fatty acids to total fatty acids || ||	TRUE	igd	0.002	5.98e-07	344182	SGLT2 inhibition	TRUE	reported	HyJ7bX	TRUE
rs35445454	T	C	T	C	0.013	-0.00124385	0.344	0.344788	FALSE	FALSE	FALSE	met-d-Omega_3_pct	16	31699326	0.00428298	NA	0.709999	Ratio of omega-3 fatty acids to total fatty acids || id:met-d-Omega_3_pct	Ratio of omega-3 fatty acids to total fatty acids	Ratio of omega-3 fatty acids to total fatty acids || ||	TRUE	igd	0.002	1.24e-07	344182	SGLT2 inhibition	TRUE	reported	HyJ7bX	TRUE
rs4488457	G	T	G	T	0.013	0.00264984	0.712	0.711716	FALSE	FALSE	FALSE	met-d-Omega_3_pct	16	31659189	0.00449555	NA	0.87	Ratio of omega-3 fatty acids to total fatty acids || id:met-d-Omega_3_pct	Ratio of omega-3 fatty acids to total fatty acids	Ratio of omega-3 fatty acids to total fatty acids || ||	TRUE	igd	0.003	2.9e-07	344182	SGLT2 inhibition	TRUE	reported	HyJ7bX	TRUE
rs8057326	C	T	C	T	0.008	-0.00322809	0.523	0.521293	FALSE	FALSE	FALSE	met-d-Omega_3_pct	16	31524123	0.00406335	NA	0.22	Ratio of omega-3 fatty acids to total fatty acids || id:met-d-Omega_3_pct	Ratio of omega-3 fatty acids to total fatty acids	Ratio of omega-3 fatty acids to total fatty acids || ||	TRUE	igd	0.002	0.00028	344182	SGLT2 inhibition	TRUE	reported	HyJ7bX	TRUE
rs9930811	G	A	G	A	0.016	-0.00401202	0.365	0.366049	FALSE	FALSE	FALSE	met-d-Omega_3_pct	16	31400360	0.00421497	NA	0.27	Ratio of omega-3 fatty acids to total fatty acids || id:met-d-Omega_3_pct	Ratio of omega-3 fatty acids to total fatty acids	Ratio of omega-3 fatty acids to total fatty acids || ||	TRUE	igd	0.002	8.69e-12	344182	SGLT2 inhibition	TRUE	reported	HyJ7bX	TRUE
rs11865835	C	T	C	T	0.011	0.00465384	0.284	0.282769	FALSE	FALSE	FALSE	met-d-Omega_6	16	31509816	0.00449823	NA	0.26	Omega-6 fatty acids || id:met-d-Omega_6	Omega-6 fatty acids	Omega-6 fatty acids || ||	TRUE	igd	0.003	1.34e-05	344182	SGLT2 inhibition	TRUE	reported	HyJ7bX	TRUE
rs34497199	T	C	T	C	0.012	0.00637437	0.475	0.471791	FALSE	FALSE	FALSE	met-d-Omega_6	16	31551332	0.00406375	NA	0.0749998	Omega-6 fatty acids || id:met-d-Omega_6	Omega-6 fatty acids	Omega-6 fatty acids || ||	TRUE	igd	0.002	5.98e-07	344182	SGLT2 inhibition	TRUE	reported	HyJ7bX	TRUE
rs35445454	T	C	T	C	0.013	0.00177818	0.344	0.344788	FALSE	FALSE	FALSE	met-d-Omega_6	16	31699326	0.00426048	NA	0.52	Omega-6 fatty acids || id:met-d-Omega_6	Omega-6 fatty acids	Omega-6 fatty acids || ||	TRUE	igd	0.002	1.24e-07	344182	SGLT2 inhibition	TRUE	reported	HyJ7bX	TRUE
rs4488457	G	T	G	T	0.013	0.0080632	0.712	0.711716	FALSE	FALSE	FALSE	met-d-Omega_6	16	31659189	0.00447193	NA	0.0560003	Omega-6 fatty acids || id:met-d-Omega_6	Omega-6 fatty acids	Omega-6 fatty acids || ||	TRUE	igd	0.003	2.9e-07	344182	SGLT2 inhibition	TRUE	reported	HyJ7bX	TRUE
rs8057326	C	T	C	T	0.008	0.00613376	0.523	0.521293	FALSE	FALSE	FALSE	met-d-Omega_6	16	31524123	0.00404201	NA	0.0990011	Omega-6 fatty acids || id:met-d-Omega_6	Omega-6 fatty acids	Omega-6 fatty acids || ||	TRUE	igd	0.002	0.00028	344182	SGLT2 inhibition	TRUE	reported	HyJ7bX	TRUE
rs9930811	G	A	G	A	0.016	0.000205773	0.365	0.366049	FALSE	FALSE	FALSE	met-d-Omega_6	16	31400360	0.00419283	NA	0.86	Omega-6 fatty acids || id:met-d-Omega_6	Omega-6 fatty acids	Omega-6 fatty acids || ||	TRUE	igd	0.002	8.69e-12	344182	SGLT2 inhibition	TRUE	reported	HyJ7bX	TRUE
rs11865835	C	T	C	T	0.011	0.00268717	0.284	0.282769	FALSE	FALSE	FALSE	met-d-Omega_6_by_Omega_3	16	31509816	0.00455768	NA	0.48	Ratio of omega-6 fatty acids to omega-3 fatty acids || id:met-d-Omega_6_by_Omega_3	Ratio of omega-6 fatty acids to omega-3 fatty acids	Ratio of omega-6 fatty acids to omega-3 fatty acids || ||	TRUE	igd	0.003	1.34e-05	344182	SGLT2 inhibition	TRUE	reported	HyJ7bX	TRUE
rs34497199	T	C	T	C	0.012	0.00199806	0.475	0.471791	FALSE	FALSE	FALSE	met-d-Omega_6_by_Omega_3	16	31551332	0.00411745	NA	0.55	Ratio of omega-6 fatty acids to omega-3 fatty acids || id:met-d-Omega_6_by_Omega_3	Ratio of omega-6 fatty acids to omega-3 fatty acids	Ratio of omega-6 fatty acids to omega-3 fatty acids || ||	TRUE	igd	0.002	5.98e-07	344182	SGLT2 inhibition	TRUE	reported	HyJ7bX	TRUE
rs35445454	T	C	T	C	0.013	0.00151952	0.344	0.344788	FALSE	FALSE	FALSE	met-d-Omega_6_by_Omega_3	16	31699326	0.00431679	NA	0.630001	Ratio of omega-6 fatty acids to omega-3 fatty acids || id:met-d-Omega_6_by_Omega_3	Ratio of omega-6 fatty acids to omega-3 fatty acids	Ratio of omega-6 fatty acids to omega-3 fatty acids || ||	TRUE	igd	0.002	1.24e-07	344182	SGLT2 inhibition	TRUE	reported	HyJ7bX	TRUE
rs4488457	G	T	G	T	0.013	-0.00265636	0.712	0.711716	FALSE	FALSE	FALSE	met-d-Omega_6_by_Omega_3	16	31659189	0.00453104	NA	0.83	Ratio of omega-6 fatty acids to omega-3 fatty acids || id:met-d-Omega_6_by_Omega_3	Ratio of omega-6 fatty acids to omega-3 fatty acids	Ratio of omega-6 fatty acids to omega-3 fatty acids || ||	TRUE	igd	0.003	2.9e-07	344182	SGLT2 inhibition	TRUE	reported	HyJ7bX	TRUE
rs8057326	C	T	C	T	0.008	0.00297347	0.523	0.521293	FALSE	FALSE	FALSE	met-d-Omega_6_by_Omega_3	16	31524123	0.00409543	NA	0.3	Ratio of omega-6 fatty acids to omega-3 fatty acids || id:met-d-Omega_6_by_Omega_3	Ratio of omega-6 fatty acids to omega-3 fatty acids	Ratio of omega-6 fatty acids to omega-3 fatty acids || ||	TRUE	igd	0.002	0.00028	344182	SGLT2 inhibition	TRUE	reported	HyJ7bX	TRUE
rs9930811	G	A	G	A	0.016	0.00304153	0.365	0.366049	FALSE	FALSE	FALSE	met-d-Omega_6_by_Omega_3	16	31400360	0.00424824	NA	0.41	Ratio of omega-6 fatty acids to omega-3 fatty acids || id:met-d-Omega_6_by_Omega_3	Ratio of omega-6 fatty acids to omega-3 fatty acids	Ratio of omega-6 fatty acids to omega-3 fatty acids || ||	TRUE	igd	0.002	8.69e-12	344182	SGLT2 inhibition	TRUE	reported	HyJ7bX	TRUE
rs11865835	C	T	C	T	0.011	0.000603322	0.284	0.282769	FALSE	FALSE	FALSE	met-d-Omega_6_pct	16	31509816	0.00448356	NA	0.96	Ratio of omega-6 fatty acids to total fatty acids || id:met-d-Omega_6_pct	Ratio of omega-6 fatty acids to total fatty acids	Ratio of omega-6 fatty acids to total fatty acids || ||	TRUE	igd	0.003	1.34e-05	344182	SGLT2 inhibition	TRUE	reported	HyJ7bX	TRUE
rs34497199	T	C	T	C	0.012	-0.00109749	0.475	0.471791	FALSE	FALSE	FALSE	met-d-Omega_6_pct	16	31551332	0.0040505	NA	0.79	Ratio of omega-6 fatty acids to total fatty acids || id:met-d-Omega_6_pct	Ratio of omega-6 fatty acids to total fatty acids	Ratio of omega-6 fatty acids to total fatty acids || ||	TRUE	igd	0.002	5.98e-07	344182	SGLT2 inhibition	TRUE	reported	HyJ7bX	TRUE
rs35445454	T	C	T	C	0.013	0.000725305	0.344	0.344788	FALSE	FALSE	FALSE	met-d-Omega_6_pct	16	31699326	0.00424659	NA	0.74	Ratio of omega-6 fatty acids to total fatty acids || id:met-d-Omega_6_pct	Ratio of omega-6 fatty acids to total fatty acids	Ratio of omega-6 fatty acids to total fatty acids || ||	TRUE	igd	0.002	1.24e-07	344182	SGLT2 inhibition	TRUE	reported	HyJ7bX	TRUE
rs4488457	G	T	G	T	0.013	-9.70887e-05	0.712	0.711716	FALSE	FALSE	FALSE	met-d-Omega_6_pct	16	31659189	0.00445735	NA	0.98	Ratio of omega-6 fatty acids to total fatty acids || id:met-d-Omega_6_pct	Ratio of omega-6 fatty acids to total fatty acids	Ratio of omega-6 fatty acids to total fatty acids || ||	TRUE	igd	0.003	2.9e-07	344182	SGLT2 inhibition	TRUE	reported	HyJ7bX	TRUE
rs8057326	C	T	C	T	0.008	-0.00084514	0.523	0.521293	FALSE	FALSE	FALSE	met-d-Omega_6_pct	16	31524123	0.00402883	NA	0.780001	Ratio of omega-6 fatty acids to total fatty acids || id:met-d-Omega_6_pct	Ratio of omega-6 fatty acids to total fatty acids	Ratio of omega-6 fatty acids to total fatty acids || ||	TRUE	igd	0.002	0.00028	344182	SGLT2 inhibition	TRUE	reported	HyJ7bX	TRUE
rs9930811	G	A	G	A	0.016	-0.00250737	0.365	0.366049	FALSE	FALSE	FALSE	met-d-Omega_6_pct	16	31400360	0.00417916	NA	0.55	Ratio of omega-6 fatty acids to total fatty acids || id:met-d-Omega_6_pct	Ratio of omega-6 fatty acids to total fatty acids	Ratio of omega-6 fatty acids to total fatty acids || ||	TRUE	igd	0.002	8.69e-12	344182	SGLT2 inhibition	TRUE	reported	HyJ7bX	TRUE
rs11865835	C	T	C	T	0.011	-0.00286134	0.284	0.282793	FALSE	FALSE	FALSE	met-d-Phe	16	31509816	0.00460515	NA	0.53	Phenylalanine || id:met-d-Phe	Phenylalanine	Phenylalanine || ||	TRUE	igd	0.003	1.34e-05	344182	SGLT2 inhibition	TRUE	reported	HyJ7bX	TRUE
rs34497199	T	C	T	C	0.012	-0.000628567	0.475	0.471781	FALSE	FALSE	FALSE	met-d-Phe	16	31551332	0.00416054	NA	0.88	Phenylalanine || id:met-d-Phe	Phenylalanine	Phenylalanine || ||	TRUE	igd	0.002	5.98e-07	344182	SGLT2 inhibition	TRUE	reported	HyJ7bX	TRUE
rs35445454	T	C	T	C	0.013	-0.0019931	0.344	0.344789	FALSE	FALSE	FALSE	met-d-Phe	16	31699326	0.00436209	NA	0.649999	Phenylalanine || id:met-d-Phe	Phenylalanine	Phenylalanine || ||	TRUE	igd	0.002	1.24e-07	344182	SGLT2 inhibition	TRUE	reported	HyJ7bX	TRUE
rs4488457	G	T	G	T	0.013	-0.00509022	0.712	0.711709	FALSE	FALSE	FALSE	met-d-Phe	16	31659189	0.00457842	NA	0.27	Phenylalanine || id:met-d-Phe	Phenylalanine	Phenylalanine || ||	TRUE	igd	0.003	2.9e-07	344182	SGLT2 inhibition	TRUE	reported	HyJ7bX	TRUE
rs8057326	C	T	C	T	0.008	0.000679585	0.523	0.521292	FALSE	FALSE	FALSE	met-d-Phe	16	31524123	0.00413831	NA	0.87	Phenylalanine || id:met-d-Phe	Phenylalanine	Phenylalanine || ||	TRUE	igd	0.002	0.00028	344182	SGLT2 inhibition	TRUE	reported	HyJ7bX	TRUE
rs9930811	G	A	G	A	0.016	-0.00634234	0.365	0.366071	FALSE	FALSE	FALSE	met-d-Phe	16	31400360	0.00429278	NA	0.14	Phenylalanine || id:met-d-Phe	Phenylalanine	Phenylalanine || ||	TRUE	igd	0.002	8.69e-12	344182	SGLT2 inhibition	TRUE	reported	HyJ7bX	TRUE
rs11865835	C	T	C	T	0.011	0.00424852	0.284	0.282769	FALSE	FALSE	FALSE	met-d-Phosphatidylc	16	31509816	0.00431304	NA	0.450001	Phosphatidylcholines || id:met-d-Phosphatidylc	Phosphatidylcholines	Phosphatidylcholines || ||	TRUE	igd	0.003	1.34e-05	344182	SGLT2 inhibition	TRUE	reported	HyJ7bX	TRUE
rs34497199	T	C	T	C	0.012	0.00715897	0.475	0.471791	FALSE	FALSE	FALSE	met-d-Phosphatidylc	16	31551332	0.00389645	NA	0.0649995	Phosphatidylcholines || id:met-d-Phosphatidylc	Phosphatidylcholines	Phosphatidylcholines || ||	TRUE	igd	0.002	5.98e-07	344182	SGLT2 inhibition	TRUE	reported	HyJ7bX	TRUE
rs35445454	T	C	T	C	0.013	0.00282539	0.344	0.344788	FALSE	FALSE	FALSE	met-d-Phosphatidylc	16	31699326	0.00408509	NA	0.42	Phosphatidylcholines || id:met-d-Phosphatidylc	Phosphatidylcholines	Phosphatidylcholines || ||	TRUE	igd	0.002	1.24e-07	344182	SGLT2 inhibition	TRUE	reported	HyJ7bX	TRUE
rs4488457	G	T	G	T	0.013	0.00873669	0.712	0.711716	FALSE	FALSE	FALSE	met-d-Phosphatidylc	16	31659189	0.00428783	NA	0.0549997	Phosphatidylcholines || id:met-d-Phosphatidylc	Phosphatidylcholines	Phosphatidylcholines || ||	TRUE	igd	0.003	2.9e-07	344182	SGLT2 inhibition	TRUE	reported	HyJ7bX	TRUE
rs8057326	C	T	C	T	0.008	0.0052658	0.523	0.521293	FALSE	FALSE	FALSE	met-d-Phosphatidylc	16	31524123	0.00387561	NA	0.2	Phosphatidylcholines || id:met-d-Phosphatidylc	Phosphatidylcholines	Phosphatidylcholines || ||	TRUE	igd	0.002	0.00028	344182	SGLT2 inhibition	TRUE	reported	HyJ7bX	TRUE
rs9930811	G	A	G	A	0.016	0.00145172	0.365	0.366049	FALSE	FALSE	FALSE	met-d-Phosphatidylc	16	31400360	0.00402022	NA	0.89	Phosphatidylcholines || id:met-d-Phosphatidylc	Phosphatidylcholines	Phosphatidylcholines || ||	TRUE	igd	0.002	8.69e-12	344182	SGLT2 inhibition	TRUE	reported	HyJ7bX	TRUE
rs11865835	C	T	C	T	0.011	0.00380517	0.284	0.282769	FALSE	FALSE	FALSE	met-d-Phosphoglyc	16	31509816	0.00436078	NA	0.49	Phosphoglycerides || id:met-d-Phosphoglyc	Phosphoglycerides	Phosphoglycerides || ||	TRUE	igd	0.003	1.34e-05	344182	SGLT2 inhibition	TRUE	reported	HyJ7bX	TRUE
rs34497199	T	C	T	C	0.012	0.00698965	0.475	0.471791	FALSE	FALSE	FALSE	met-d-Phosphoglyc	16	31551332	0.00393958	NA	0.0700003	Phosphoglycerides || id:met-d-Phosphoglyc	Phosphoglycerides	Phosphoglycerides || ||	TRUE	igd	0.002	5.98e-07	344182	SGLT2 inhibition	TRUE	reported	HyJ7bX	TRUE
rs35445454	T	C	T	C	0.013	0.00264879	0.344	0.344788	FALSE	FALSE	FALSE	met-d-Phosphoglyc	16	31699326	0.0041303	NA	0.44	Phosphoglycerides || id:met-d-Phosphoglyc	Phosphoglycerides	Phosphoglycerides || ||	TRUE	igd	0.002	1.24e-07	344182	SGLT2 inhibition	TRUE	reported	HyJ7bX	TRUE
rs4488457	G	T	G	T	0.013	0.00955944	0.712	0.711716	FALSE	FALSE	FALSE	met-d-Phosphoglyc	16	31659189	0.00433529	NA	0.0359998	Phosphoglycerides || id:met-d-Phosphoglyc	Phosphoglycerides	Phosphoglycerides || ||	TRUE	igd	0.003	2.9e-07	344182	SGLT2 inhibition	TRUE	reported	HyJ7bX	TRUE
rs8057326	C	T	C	T	0.008	0.00560397	0.523	0.521293	FALSE	FALSE	FALSE	met-d-Phosphoglyc	16	31524123	0.0039185	NA	0.17	Phosphoglycerides || id:met-d-Phosphoglyc	Phosphoglycerides	Phosphoglycerides || ||	TRUE	igd	0.002	0.00028	344182	SGLT2 inhibition	TRUE	reported	HyJ7bX	TRUE
rs9930811	G	A	G	A	0.016	0.000558455	0.365	0.366049	FALSE	FALSE	FALSE	met-d-Phosphoglyc	16	31400360	0.00406471	NA	0.95	Phosphoglycerides || id:met-d-Phosphoglyc	Phosphoglycerides	Phosphoglycerides || ||	TRUE	igd	0.002	8.69e-12	344182	SGLT2 inhibition	TRUE	reported	HyJ7bX	TRUE
rs11865835	C	T	C	T	0.011	0.00357898	0.284	0.282769	FALSE	FALSE	FALSE	met-d-PUFA	16	31509816	0.00449312	NA	0.39	Polyunsaturated fatty acids || id:met-d-PUFA	Polyunsaturated fatty acids	Polyunsaturated fatty acids || ||	TRUE	igd	0.003	1.34e-05	344182	SGLT2 inhibition	TRUE	reported	HyJ7bX	TRUE
rs34497199	T	C	T	C	0.012	0.00553705	0.475	0.471791	FALSE	FALSE	FALSE	met-d-PUFA	16	31551332	0.00405913	NA	0.13	Polyunsaturated fatty acids || id:met-d-PUFA	Polyunsaturated fatty acids	Polyunsaturated fatty acids || ||	TRUE	igd	0.002	5.98e-07	344182	SGLT2 inhibition	TRUE	reported	HyJ7bX	TRUE
rs35445454	T	C	T	C	0.013	0.00114408	0.344	0.344788	FALSE	FALSE	FALSE	met-d-PUFA	16	31699326	0.00425564	NA	0.64	Polyunsaturated fatty acids || id:met-d-PUFA	Polyunsaturated fatty acids	Polyunsaturated fatty acids || ||	TRUE	igd	0.002	1.24e-07	344182	SGLT2 inhibition	TRUE	reported	HyJ7bX	TRUE
rs4488457	G	T	G	T	0.013	0.00820245	0.712	0.711716	FALSE	FALSE	FALSE	met-d-PUFA	16	31659189	0.00446686	NA	0.0680002	Polyunsaturated fatty acids || id:met-d-PUFA	Polyunsaturated fatty acids	Polyunsaturated fatty acids || ||	TRUE	igd	0.003	2.9e-07	344182	SGLT2 inhibition	TRUE	reported	HyJ7bX	TRUE
rs8057326	C	T	C	T	0.008	0.00492554	0.523	0.521293	FALSE	FALSE	FALSE	met-d-PUFA	16	31524123	0.00403742	NA	0.23	Polyunsaturated fatty acids || id:met-d-PUFA	Polyunsaturated fatty acids	Polyunsaturated fatty acids || ||	TRUE	igd	0.002	0.00028	344182	SGLT2 inhibition	TRUE	reported	HyJ7bX	TRUE
rs9930811	G	A	G	A	0.016	-0.000384119	0.365	0.366049	FALSE	FALSE	FALSE	met-d-PUFA	16	31400360	0.00418807	NA	0.99	Polyunsaturated fatty acids || id:met-d-PUFA	Polyunsaturated fatty acids	Polyunsaturated fatty acids || ||	TRUE	igd	0.002	8.69e-12	344182	SGLT2 inhibition	TRUE	reported	HyJ7bX	TRUE
rs11865835	C	T	C	T	0.011	-0.00362424	0.284	0.282769	FALSE	FALSE	FALSE	met-d-PUFA_by_MUFA	16	31509816	0.00441844	NA	0.32	Ratio of polyunsaturated fatty acids to monounsaturated fatty acids || id:met-d-PUFA_by_MUFA	Ratio of polyunsaturated fatty acids to monounsaturated fatty acids	Ratio of polyunsaturated fatty acids to monounsaturated fatty acids || ||	TRUE	igd	0.003	1.34e-05	344182	SGLT2 inhibition	TRUE	reported	HyJ7bX	TRUE
rs34497199	T	C	T	C	0.012	-0.00345504	0.475	0.471791	FALSE	FALSE	FALSE	met-d-PUFA_by_MUFA	16	31551332	0.00399167	NA	0.36	Ratio of polyunsaturated fatty acids to monounsaturated fatty acids || id:met-d-PUFA_by_MUFA	Ratio of polyunsaturated fatty acids to monounsaturated fatty acids	Ratio of polyunsaturated fatty acids to monounsaturated fatty acids || ||	TRUE	igd	0.002	5.98e-07	344182	SGLT2 inhibition	TRUE	reported	HyJ7bX	TRUE
rs35445454	T	C	T	C	0.013	-0.00112971	0.344	0.344788	FALSE	FALSE	FALSE	met-d-PUFA_by_MUFA	16	31699326	0.00418492	NA	0.73	Ratio of polyunsaturated fatty acids to monounsaturated fatty acids || id:met-d-PUFA_by_MUFA	Ratio of polyunsaturated fatty acids to monounsaturated fatty acids	Ratio of polyunsaturated fatty acids to monounsaturated fatty acids || ||	TRUE	igd	0.002	1.24e-07	344182	SGLT2 inhibition	TRUE	reported	HyJ7bX	TRUE
rs4488457	G	T	G	T	0.013	0.000269188	0.712	0.711716	FALSE	FALSE	FALSE	met-d-PUFA_by_MUFA	16	31659189	0.00439262	NA	0.8	Ratio of polyunsaturated fatty acids to monounsaturated fatty acids || id:met-d-PUFA_by_MUFA	Ratio of polyunsaturated fatty acids to monounsaturated fatty acids	Ratio of polyunsaturated fatty acids to monounsaturated fatty acids || ||	TRUE	igd	0.003	2.9e-07	344182	SGLT2 inhibition	TRUE	reported	HyJ7bX	TRUE
rs8057326	C	T	C	T	0.008	-0.00350461	0.523	0.521293	FALSE	FALSE	FALSE	met-d-PUFA_by_MUFA	16	31524123	0.00397032	NA	0.26	Ratio of polyunsaturated fatty acids to monounsaturated fatty acids || id:met-d-PUFA_by_MUFA	Ratio of polyunsaturated fatty acids to monounsaturated fatty acids	Ratio of polyunsaturated fatty acids to monounsaturated fatty acids || ||	TRUE	igd	0.002	0.00028	344182	SGLT2 inhibition	TRUE	reported	HyJ7bX	TRUE
rs9930811	G	A	G	A	0.016	-0.0058012	0.365	0.366049	FALSE	FALSE	FALSE	met-d-PUFA_by_MUFA	16	31400360	0.00411846	NA	0.13	Ratio of polyunsaturated fatty acids to monounsaturated fatty acids || id:met-d-PUFA_by_MUFA	Ratio of polyunsaturated fatty acids to monounsaturated fatty acids	Ratio of polyunsaturated fatty acids to monounsaturated fatty acids || ||	TRUE	igd	0.002	8.69e-12	344182	SGLT2 inhibition	TRUE	reported	HyJ7bX	TRUE
rs11865835	C	T	C	T	0.011	-0.000970833	0.284	0.282769	FALSE	FALSE	FALSE	met-d-PUFA_pct	16	31509816	0.00443307	NA	0.780001	Ratio of polyunsaturated fatty acids to total fatty acids || id:met-d-PUFA_pct	Ratio of polyunsaturated fatty acids to total fatty acids	Ratio of polyunsaturated fatty acids to total fatty acids || ||	TRUE	igd	0.003	1.34e-05	344182	SGLT2 inhibition	TRUE	reported	HyJ7bX	TRUE
rs34497199	T	C	T	C	0.012	-0.0023745	0.475	0.471791	FALSE	FALSE	FALSE	met-d-PUFA_pct	16	31551332	0.00400488	NA	0.54	Ratio of polyunsaturated fatty acids to total fatty acids || id:met-d-PUFA_pct	Ratio of polyunsaturated fatty acids to total fatty acids	Ratio of polyunsaturated fatty acids to total fatty acids || ||	TRUE	igd	0.002	5.98e-07	344182	SGLT2 inhibition	TRUE	reported	HyJ7bX	TRUE
rs35445454	T	C	T	C	0.013	0.000239051	0.344	0.344788	FALSE	FALSE	FALSE	met-d-PUFA_pct	16	31699326	0.00419877	NA	0.89	Ratio of polyunsaturated fatty acids to total fatty acids || id:met-d-PUFA_pct	Ratio of polyunsaturated fatty acids to total fatty acids	Ratio of polyunsaturated fatty acids to total fatty acids || ||	TRUE	igd	0.002	1.24e-07	344182	SGLT2 inhibition	TRUE	reported	HyJ7bX	TRUE
rs4488457	G	T	G	T	0.013	0.00040018	0.712	0.711716	FALSE	FALSE	FALSE	met-d-PUFA_pct	16	31659189	0.00440716	NA	0.98	Ratio of polyunsaturated fatty acids to total fatty acids || id:met-d-PUFA_pct	Ratio of polyunsaturated fatty acids to total fatty acids	Ratio of polyunsaturated fatty acids to total fatty acids || ||	TRUE	igd	0.003	2.9e-07	344182	SGLT2 inhibition	TRUE	reported	HyJ7bX	TRUE
rs8057326	C	T	C	T	0.008	-0.00262955	0.523	0.521293	FALSE	FALSE	FALSE	met-d-PUFA_pct	16	31524123	0.00398346	NA	0.43	Ratio of polyunsaturated fatty acids to total fatty acids || id:met-d-PUFA_pct	Ratio of polyunsaturated fatty acids to total fatty acids	Ratio of polyunsaturated fatty acids to total fatty acids || ||	TRUE	igd	0.002	0.00028	344182	SGLT2 inhibition	TRUE	reported	HyJ7bX	TRUE
rs9930811	G	A	G	A	0.016	-0.00328734	0.365	0.366049	FALSE	FALSE	FALSE	met-d-PUFA_pct	16	31400360	0.0041321	NA	0.450001	Ratio of polyunsaturated fatty acids to total fatty acids || id:met-d-PUFA_pct	Ratio of polyunsaturated fatty acids to total fatty acids	Ratio of polyunsaturated fatty acids to total fatty acids || ||	TRUE	igd	0.002	8.69e-12	344182	SGLT2 inhibition	TRUE	reported	HyJ7bX	TRUE
rs11865835	C	T	C	T	0.011	-0.00789985	0.284	0.282835	FALSE	FALSE	FALSE	met-d-Pyruvate	16	31509816	0.0046118	NA	0.0870001	Pyruvate || id:met-d-Pyruvate	Pyruvate	Pyruvate || ||	TRUE	igd	0.003	1.34e-05	344182	SGLT2 inhibition	TRUE	reported	HyJ7bX	TRUE
rs34497199	T	C	T	C	0.012	-0.00807296	0.475	0.471841	FALSE	FALSE	FALSE	met-d-Pyruvate	16	31551332	0.00416589	NA	0.0530005	Pyruvate || id:met-d-Pyruvate	Pyruvate	Pyruvate || ||	TRUE	igd	0.002	5.98e-07	344182	SGLT2 inhibition	TRUE	reported	HyJ7bX	TRUE
rs35445454	T	C	T	C	0.013	-0.00935704	0.344	0.344743	FALSE	FALSE	FALSE	met-d-Pyruvate	16	31699326	0.00436888	NA	0.032	Pyruvate || id:met-d-Pyruvate	Pyruvate	Pyruvate || ||	TRUE	igd	0.002	1.24e-07	344182	SGLT2 inhibition	TRUE	reported	HyJ7bX	TRUE
rs4488457	G	T	G	T	0.013	-0.0114577	0.712	0.711697	FALSE	FALSE	FALSE	met-d-Pyruvate	16	31659189	0.0045846	NA	0.012	Pyruvate || id:met-d-Pyruvate	Pyruvate	Pyruvate || ||	TRUE	igd	0.003	2.9e-07	344182	SGLT2 inhibition	TRUE	reported	HyJ7bX	TRUE
rs8057326	C	T	C	T	0.008	-0.00845355	0.523	0.521361	FALSE	FALSE	FALSE	met-d-Pyruvate	16	31524123	0.00414376	NA	0.0409996	Pyruvate || id:met-d-Pyruvate	Pyruvate	Pyruvate || ||	TRUE	igd	0.002	0.00028	344182	SGLT2 inhibition	TRUE	reported	HyJ7bX	TRUE
rs9930811	G	A	G	A	0.016	-0.00559968	0.365	0.366065	FALSE	FALSE	FALSE	met-d-Pyruvate	16	31400360	0.00429874	NA	0.19	Pyruvate || id:met-d-Pyruvate	Pyruvate	Pyruvate || ||	TRUE	igd	0.002	8.69e-12	344182	SGLT2 inhibition	TRUE	reported	HyJ7bX	TRUE
rs11865835	C	T	C	T	0.011	0.00115788	0.284	0.282836	FALSE	FALSE	FALSE	met-d-Remnant_C	16	31509816	0.00457494	NA	0.719999	Remnant cholesterol (non-HDL, non-LDL -cholesterol) || id:met-d-Remnant_C	Remnant cholesterol (non-HDL, non-LDL -cholesterol)	Remnant cholesterol (non-HDL, non-LDL -cholesterol) || ||	TRUE	igd	0.003	1.34e-05	344182	SGLT2 inhibition	TRUE	reported	HyJ7bX	TRUE
rs34497199	T	C	T	C	0.012	0.00276564	0.475	0.47184	FALSE	FALSE	FALSE	met-d-Remnant_C	16	31551332	0.00413322	NA	0.4	Remnant cholesterol (non-HDL, non-LDL -cholesterol) || id:met-d-Remnant_C	Remnant cholesterol (non-HDL, non-LDL -cholesterol)	Remnant cholesterol (non-HDL, non-LDL -cholesterol) || ||	TRUE	igd	0.002	5.98e-07	344182	SGLT2 inhibition	TRUE	reported	HyJ7bX	TRUE
rs35445454	T	C	T	C	0.013	-0.0017684	0.344	0.344791	FALSE	FALSE	FALSE	met-d-Remnant_C	16	31699326	0.00433379	NA	0.89	Remnant cholesterol (non-HDL, non-LDL -cholesterol) || id:met-d-Remnant_C	Remnant cholesterol (non-HDL, non-LDL -cholesterol)	Remnant cholesterol (non-HDL, non-LDL -cholesterol) || ||	TRUE	igd	0.002	1.24e-07	344182	SGLT2 inhibition	TRUE	reported	HyJ7bX	TRUE
rs4488457	G	T	G	T	0.013	0.00649557	0.712	0.711715	FALSE	FALSE	FALSE	met-d-Remnant_C	16	31659189	0.00454873	NA	0.12	Remnant cholesterol (non-HDL, non-LDL -cholesterol) || id:met-d-Remnant_C	Remnant cholesterol (non-HDL, non-LDL -cholesterol)	Remnant cholesterol (non-HDL, non-LDL -cholesterol) || ||	TRUE	igd	0.003	2.9e-07	344182	SGLT2 inhibition	TRUE	reported	HyJ7bX	TRUE
rs8057326	C	T	C	T	0.008	0.0041206	0.523	0.521343	FALSE	FALSE	FALSE	met-d-Remnant_C	16	31524123	0.00411127	NA	0.31	Remnant cholesterol (non-HDL, non-LDL -cholesterol) || id:met-d-Remnant_C	Remnant cholesterol (non-HDL, non-LDL -cholesterol)	Remnant cholesterol (non-HDL, non-LDL -cholesterol) || ||	TRUE	igd	0.002	0.00028	344182	SGLT2 inhibition	TRUE	reported	HyJ7bX	TRUE
rs9930811	G	A	G	A	0.016	-0.00258809	0.365	0.366102	FALSE	FALSE	FALSE	met-d-Remnant_C	16	31400360	0.00426472	NA	0.57	Remnant cholesterol (non-HDL, non-LDL -cholesterol) || id:met-d-Remnant_C	Remnant cholesterol (non-HDL, non-LDL -cholesterol)	Remnant cholesterol (non-HDL, non-LDL -cholesterol) || ||	TRUE	igd	0.002	8.69e-12	344182	SGLT2 inhibition	TRUE	reported	HyJ7bX	TRUE
rs11865835	C	T	C	T	0.011	0.0122554	0.284	0.282836	FALSE	FALSE	FALSE	met-d-S_HDL_C	16	31509816	0.00459748	NA	0.00449997	Cholesterol in small HDL || id:met-d-S_HDL_C	Cholesterol in small HDL	Cholesterol in small HDL || ||	TRUE	igd	0.003	1.34e-05	344182	SGLT2 inhibition	TRUE	reported	HyJ7bX	TRUE
rs34497199	T	C	T	C	0.012	0.00841542	0.475	0.47184	FALSE	FALSE	FALSE	met-d-S_HDL_C	16	31551332	0.00415358	NA	0.0309999	Cholesterol in small HDL || id:met-d-S_HDL_C	Cholesterol in small HDL	Cholesterol in small HDL || ||	TRUE	igd	0.002	5.98e-07	344182	SGLT2 inhibition	TRUE	reported	HyJ7bX	TRUE
rs35445454	T	C	T	C	0.013	0.00709952	0.344	0.344791	FALSE	FALSE	FALSE	met-d-S_HDL_C	16	31699326	0.00435514	NA	0.0739997	Cholesterol in small HDL || id:met-d-S_HDL_C	Cholesterol in small HDL	Cholesterol in small HDL || ||	TRUE	igd	0.002	1.24e-07	344182	SGLT2 inhibition	TRUE	reported	HyJ7bX	TRUE
rs4488457	G	T	G	T	0.013	0.0115077	0.712	0.711715	FALSE	FALSE	FALSE	met-d-S_HDL_C	16	31659189	0.00457115	NA	0.00710003	Cholesterol in small HDL || id:met-d-S_HDL_C	Cholesterol in small HDL	Cholesterol in small HDL || ||	TRUE	igd	0.003	2.9e-07	344182	SGLT2 inhibition	TRUE	reported	HyJ7bX	TRUE
rs8057326	C	T	C	T	0.008	0.0087029	0.523	0.521343	FALSE	FALSE	FALSE	met-d-S_HDL_C	16	31524123	0.00413153	NA	0.0230001	Cholesterol in small HDL || id:met-d-S_HDL_C	Cholesterol in small HDL	Cholesterol in small HDL || ||	TRUE	igd	0.002	0.00028	344182	SGLT2 inhibition	TRUE	reported	HyJ7bX	TRUE
rs9930811	G	A	G	A	0.016	0.00461875	0.365	0.366102	FALSE	FALSE	FALSE	met-d-S_HDL_C	16	31400360	0.00428574	NA	0.21	Cholesterol in small HDL || id:met-d-S_HDL_C	Cholesterol in small HDL	Cholesterol in small HDL || ||	TRUE	igd	0.002	8.69e-12	344182	SGLT2 inhibition	TRUE	reported	HyJ7bX	TRUE
rs11865835	C	T	C	T	0.011	0.00460803	0.284	0.282836	FALSE	FALSE	FALSE	met-d-S_HDL_C_pct	16	31509816	0.0045516	NA	0.25	Cholesterol to total lipids ratio in small HDL || id:met-d-S_HDL_C_pct	Cholesterol to total lipids ratio in small HDL	Cholesterol to total lipids ratio in small HDL || ||	TRUE	igd	0.003	1.34e-05	344182	SGLT2 inhibition	TRUE	reported	HyJ7bX	TRUE
rs34497199	T	C	T	C	0.012	0.00135097	0.475	0.47184	FALSE	FALSE	FALSE	met-d-S_HDL_C_pct	16	31551332	0.00411213	NA	0.66	Cholesterol to total lipids ratio in small HDL || id:met-d-S_HDL_C_pct	Cholesterol to total lipids ratio in small HDL	Cholesterol to total lipids ratio in small HDL || ||	TRUE	igd	0.002	5.98e-07	344182	SGLT2 inhibition	TRUE	reported	HyJ7bX	TRUE
rs35445454	T	C	T	C	0.013	0.0026895	0.344	0.344791	FALSE	FALSE	FALSE	met-d-S_HDL_C_pct	16	31699326	0.00431168	NA	0.46	Cholesterol to total lipids ratio in small HDL || id:met-d-S_HDL_C_pct	Cholesterol to total lipids ratio in small HDL	Cholesterol to total lipids ratio in small HDL || ||	TRUE	igd	0.002	1.24e-07	344182	SGLT2 inhibition	TRUE	reported	HyJ7bX	TRUE
rs4488457	G	T	G	T	0.013	0.00774011	0.712	0.711715	FALSE	FALSE	FALSE	met-d-S_HDL_C_pct	16	31659189	0.00452552	NA	0.0899995	Cholesterol to total lipids ratio in small HDL || id:met-d-S_HDL_C_pct	Cholesterol to total lipids ratio in small HDL	Cholesterol to total lipids ratio in small HDL || ||	TRUE	igd	0.003	2.9e-07	344182	SGLT2 inhibition	TRUE	reported	HyJ7bX	TRUE
rs8057326	C	T	C	T	0.008	0.00239359	0.523	0.521343	FALSE	FALSE	FALSE	met-d-S_HDL_C_pct	16	31524123	0.00409029	NA	0.56	Cholesterol to total lipids ratio in small HDL || id:met-d-S_HDL_C_pct	Cholesterol to total lipids ratio in small HDL	Cholesterol to total lipids ratio in small HDL || ||	TRUE	igd	0.002	0.00028	344182	SGLT2 inhibition	TRUE	reported	HyJ7bX	TRUE
rs9930811	G	A	G	A	0.016	-0.00233446	0.365	0.366102	FALSE	FALSE	FALSE	met-d-S_HDL_C_pct	16	31400360	0.00424296	NA	0.73	Cholesterol to total lipids ratio in small HDL || id:met-d-S_HDL_C_pct	Cholesterol to total lipids ratio in small HDL	Cholesterol to total lipids ratio in small HDL || ||	TRUE	igd	0.002	8.69e-12	344182	SGLT2 inhibition	TRUE	reported	HyJ7bX	TRUE
rs11865835	C	T	C	T	0.011	0.0125463	0.284	0.282836	FALSE	FALSE	FALSE	met-d-S_HDL_CE	16	31509816	0.00461242	NA	0.0032	Cholesteryl esters in small HDL || id:met-d-S_HDL_CE	Cholesteryl esters in small HDL	Cholesteryl esters in small HDL || ||	TRUE	igd	0.003	1.34e-05	344182	SGLT2 inhibition	TRUE	reported	HyJ7bX	TRUE
rs34497199	T	C	T	C	0.012	0.00812807	0.475	0.47184	FALSE	FALSE	FALSE	met-d-S_HDL_CE	16	31551332	0.00416708	NA	0.0350002	Cholesteryl esters in small HDL || id:met-d-S_HDL_CE	Cholesteryl esters in small HDL	Cholesteryl esters in small HDL || ||	TRUE	igd	0.002	5.98e-07	344182	SGLT2 inhibition	TRUE	reported	HyJ7bX	TRUE
rs35445454	T	C	T	C	0.013	0.00714661	0.344	0.344791	FALSE	FALSE	FALSE	met-d-S_HDL_CE	16	31699326	0.0043693	NA	0.0700003	Cholesteryl esters in small HDL || id:met-d-S_HDL_CE	Cholesteryl esters in small HDL	Cholesteryl esters in small HDL || ||	TRUE	igd	0.002	1.24e-07	344182	SGLT2 inhibition	TRUE	reported	HyJ7bX	TRUE
rs4488457	G	T	G	T	0.013	0.0112076	0.712	0.711715	FALSE	FALSE	FALSE	met-d-S_HDL_CE	16	31659189	0.004586	NA	0.00809991	Cholesteryl esters in small HDL || id:met-d-S_HDL_CE	Cholesteryl esters in small HDL	Cholesteryl esters in small HDL || ||	TRUE	igd	0.003	2.9e-07	344182	SGLT2 inhibition	TRUE	reported	HyJ7bX	TRUE
rs8057326	C	T	C	T	0.008	0.00882021	0.523	0.521343	FALSE	FALSE	FALSE	met-d-S_HDL_CE	16	31524123	0.00414495	NA	0.0189998	Cholesteryl esters in small HDL || id:met-d-S_HDL_CE	Cholesteryl esters in small HDL	Cholesteryl esters in small HDL || ||	TRUE	igd	0.002	0.00028	344182	SGLT2 inhibition	TRUE	reported	HyJ7bX	TRUE
rs9930811	G	A	G	A	0.016	0.00479753	0.365	0.366102	FALSE	FALSE	FALSE	met-d-S_HDL_CE	16	31400360	0.00429966	NA	0.18	Cholesteryl esters in small HDL || id:met-d-S_HDL_CE	Cholesteryl esters in small HDL	Cholesteryl esters in small HDL || ||	TRUE	igd	0.002	8.69e-12	344182	SGLT2 inhibition	TRUE	reported	HyJ7bX	TRUE
rs11865835	C	T	C	T	0.011	0.00605303	0.284	0.282836	FALSE	FALSE	FALSE	met-d-S_HDL_CE_pct	16	31509816	0.00454061	NA	0.11	Cholesteryl esters to total lipids ratio in small HDL || id:met-d-S_HDL_CE_pct	Cholesteryl esters to total lipids ratio in small HDL	Cholesteryl esters to total lipids ratio in small HDL || ||	TRUE	igd	0.003	1.34e-05	344182	SGLT2 inhibition	TRUE	reported	HyJ7bX	TRUE
rs34497199	T	C	T	C	0.012	0.00169955	0.475	0.47184	FALSE	FALSE	FALSE	met-d-S_HDL_CE_pct	16	31551332	0.00410221	NA	0.56	Cholesteryl esters to total lipids ratio in small HDL || id:met-d-S_HDL_CE_pct	Cholesteryl esters to total lipids ratio in small HDL	Cholesteryl esters to total lipids ratio in small HDL || ||	TRUE	igd	0.002	5.98e-07	344182	SGLT2 inhibition	TRUE	reported	HyJ7bX	TRUE
rs35445454	T	C	T	C	0.013	0.00300644	0.344	0.344791	FALSE	FALSE	FALSE	met-d-S_HDL_CE_pct	16	31699326	0.00430127	NA	0.44	Cholesteryl esters to total lipids ratio in small HDL || id:met-d-S_HDL_CE_pct	Cholesteryl esters to total lipids ratio in small HDL	Cholesteryl esters to total lipids ratio in small HDL || ||	TRUE	igd	0.002	1.24e-07	344182	SGLT2 inhibition	TRUE	reported	HyJ7bX	TRUE
rs4488457	G	T	G	T	0.013	0.00658198	0.712	0.711715	FALSE	FALSE	FALSE	met-d-S_HDL_CE_pct	16	31659189	0.0045146	NA	0.13	Cholesteryl esters to total lipids ratio in small HDL || id:met-d-S_HDL_CE_pct	Cholesteryl esters to total lipids ratio in small HDL	Cholesteryl esters to total lipids ratio in small HDL || ||	TRUE	igd	0.003	2.9e-07	344182	SGLT2 inhibition	TRUE	reported	HyJ7bX	TRUE
rs8057326	C	T	C	T	0.008	0.00337211	0.523	0.521343	FALSE	FALSE	FALSE	met-d-S_HDL_CE_pct	16	31524123	0.00408042	NA	0.34	Cholesteryl esters to total lipids ratio in small HDL || id:met-d-S_HDL_CE_pct	Cholesteryl esters to total lipids ratio in small HDL	Cholesteryl esters to total lipids ratio in small HDL || ||	TRUE	igd	0.002	0.00028	344182	SGLT2 inhibition	TRUE	reported	HyJ7bX	TRUE
rs9930811	G	A	G	A	0.016	-0.000323357	0.365	0.366102	FALSE	FALSE	FALSE	met-d-S_HDL_CE_pct	16	31400360	0.00423272	NA	0.81	Cholesteryl esters to total lipids ratio in small HDL || id:met-d-S_HDL_CE_pct	Cholesteryl esters to total lipids ratio in small HDL	Cholesteryl esters to total lipids ratio in small HDL || ||	TRUE	igd	0.002	8.69e-12	344182	SGLT2 inhibition	TRUE	reported	HyJ7bX	TRUE
rs11865835	C	T	C	T	0.011	0.00950361	0.284	0.282836	FALSE	FALSE	FALSE	met-d-S_HDL_FC	16	31509816	0.0045204	NA	0.0369999	Free cholesterol in small HDL || id:met-d-S_HDL_FC	Free cholesterol in small HDL	Free cholesterol in small HDL || ||	TRUE	igd	0.003	1.34e-05	344182	SGLT2 inhibition	TRUE	reported	HyJ7bX	TRUE
rs34497199	T	C	T	C	0.012	0.0079324	0.475	0.47184	FALSE	FALSE	FALSE	met-d-S_HDL_FC	16	31551332	0.00408394	NA	0.0460002	Free cholesterol in small HDL || id:met-d-S_HDL_FC	Free cholesterol in small HDL	Free cholesterol in small HDL || ||	TRUE	igd	0.002	5.98e-07	344182	SGLT2 inhibition	TRUE	reported	HyJ7bX	TRUE
rs35445454	T	C	T	C	0.013	0.00591119	0.344	0.344791	FALSE	FALSE	FALSE	met-d-S_HDL_FC	16	31699326	0.00428213	NA	0.15	Free cholesterol in small HDL || id:met-d-S_HDL_FC	Free cholesterol in small HDL	Free cholesterol in small HDL || ||	TRUE	igd	0.002	1.24e-07	344182	SGLT2 inhibition	TRUE	reported	HyJ7bX	TRUE
rs4488457	G	T	G	T	0.013	0.0108234	0.712	0.711715	FALSE	FALSE	FALSE	met-d-S_HDL_FC	16	31659189	0.00449451	NA	0.0179999	Free cholesterol in small HDL || id:met-d-S_HDL_FC	Free cholesterol in small HDL	Free cholesterol in small HDL || ||	TRUE	igd	0.003	2.9e-07	344182	SGLT2 inhibition	TRUE	reported	HyJ7bX	TRUE
rs8057326	C	T	C	T	0.008	0.0071125	0.523	0.521343	FALSE	FALSE	FALSE	met-d-S_HDL_FC	16	31524123	0.00406226	NA	0.0779992	Free cholesterol in small HDL || id:met-d-S_HDL_FC	Free cholesterol in small HDL	Free cholesterol in small HDL || ||	TRUE	igd	0.002	0.00028	344182	SGLT2 inhibition	TRUE	reported	HyJ7bX	TRUE
rs9930811	G	A	G	A	0.016	0.00356395	0.365	0.366102	FALSE	FALSE	FALSE	met-d-S_HDL_FC	16	31400360	0.00421388	NA	0.41	Free cholesterol in small HDL || id:met-d-S_HDL_FC	Free cholesterol in small HDL	Free cholesterol in small HDL || ||	TRUE	igd	0.002	8.69e-12	344182	SGLT2 inhibition	TRUE	reported	HyJ7bX	TRUE
rs11865835	C	T	C	T	0.011	-0.00449175	0.284	0.282836	FALSE	FALSE	FALSE	met-d-S_HDL_FC_pct	16	31509816	0.00436379	NA	0.21	Free cholesterol to total lipids ratio in small HDL || id:met-d-S_HDL_FC_pct	Free cholesterol to total lipids ratio in small HDL	Free cholesterol to total lipids ratio in small HDL || ||	TRUE	igd	0.003	1.34e-05	344182	SGLT2 inhibition	TRUE	reported	HyJ7bX	TRUE
rs34497199	T	C	T	C	0.012	-0.000400891	0.475	0.47184	FALSE	FALSE	FALSE	met-d-S_HDL_FC_pct	16	31551332	0.00394245	NA	0.81	Free cholesterol to total lipids ratio in small HDL || id:met-d-S_HDL_FC_pct	Free cholesterol to total lipids ratio in small HDL	Free cholesterol to total lipids ratio in small HDL || ||	TRUE	igd	0.002	5.98e-07	344182	SGLT2 inhibition	TRUE	reported	HyJ7bX	TRUE
rs35445454	T	C	T	C	0.013	-0.00107888	0.344	0.344791	FALSE	FALSE	FALSE	met-d-S_HDL_FC_pct	16	31699326	0.00413377	NA	0.86	Free cholesterol to total lipids ratio in small HDL || id:met-d-S_HDL_FC_pct	Free cholesterol to total lipids ratio in small HDL	Free cholesterol to total lipids ratio in small HDL || ||	TRUE	igd	0.002	1.24e-07	344182	SGLT2 inhibition	TRUE	reported	HyJ7bX	TRUE
rs4488457	G	T	G	T	0.013	0.00351004	0.712	0.711715	FALSE	FALSE	FALSE	met-d-S_HDL_FC_pct	16	31659189	0.00433879	NA	0.62	Free cholesterol to total lipids ratio in small HDL || id:met-d-S_HDL_FC_pct	Free cholesterol to total lipids ratio in small HDL	Free cholesterol to total lipids ratio in small HDL || ||	TRUE	igd	0.003	2.9e-07	344182	SGLT2 inhibition	TRUE	reported	HyJ7bX	TRUE
rs8057326	C	T	C	T	0.008	-0.00259935	0.523	0.521343	FALSE	FALSE	FALSE	met-d-S_HDL_FC_pct	16	31524123	0.00392152	NA	0.3	Free cholesterol to total lipids ratio in small HDL || id:met-d-S_HDL_FC_pct	Free cholesterol to total lipids ratio in small HDL	Free cholesterol to total lipids ratio in small HDL || ||	TRUE	igd	0.002	0.00028	344182	SGLT2 inhibition	TRUE	reported	HyJ7bX	TRUE
rs9930811	G	A	G	A	0.016	-0.00694292	0.365	0.366102	FALSE	FALSE	FALSE	met-d-S_HDL_FC_pct	16	31400360	0.00406789	NA	0.0530005	Free cholesterol to total lipids ratio in small HDL || id:met-d-S_HDL_FC_pct	Free cholesterol to total lipids ratio in small HDL	Free cholesterol to total lipids ratio in small HDL || ||	TRUE	igd	0.002	8.69e-12	344182	SGLT2 inhibition	TRUE	reported	HyJ7bX	TRUE
rs11865835	C	T	C	T	0.011	0.0109703	0.284	0.282836	FALSE	FALSE	FALSE	met-d-S_HDL_L	16	31509816	0.00459046	NA	0.00969996	Total lipids in small HDL || id:met-d-S_HDL_L	Total lipids in small HDL	Total lipids in small HDL || ||	TRUE	igd	0.003	1.34e-05	344182	SGLT2 inhibition	TRUE	reported	HyJ7bX	TRUE
rs34497199	T	C	T	C	0.012	0.00804061	0.475	0.47184	FALSE	FALSE	FALSE	met-d-S_HDL_L	16	31551332	0.00414724	NA	0.0369999	Total lipids in small HDL || id:met-d-S_HDL_L	Total lipids in small HDL	Total lipids in small HDL || ||	TRUE	igd	0.002	5.98e-07	344182	SGLT2 inhibition	TRUE	reported	HyJ7bX	TRUE
rs35445454	T	C	T	C	0.013	0.00639191	0.344	0.344791	FALSE	FALSE	FALSE	met-d-S_HDL_L	16	31699326	0.00434849	NA	0.11	Total lipids in small HDL || id:met-d-S_HDL_L	Total lipids in small HDL	Total lipids in small HDL || ||	TRUE	igd	0.002	1.24e-07	344182	SGLT2 inhibition	TRUE	reported	HyJ7bX	TRUE
rs4488457	G	T	G	T	0.013	0.00915822	0.712	0.711715	FALSE	FALSE	FALSE	met-d-S_HDL_L	16	31659189	0.00456416	NA	0.032	Total lipids in small HDL || id:met-d-S_HDL_L	Total lipids in small HDL	Total lipids in small HDL || ||	TRUE	igd	0.003	2.9e-07	344182	SGLT2 inhibition	TRUE	reported	HyJ7bX	TRUE
rs8057326	C	T	C	T	0.008	0.00807284	0.523	0.521343	FALSE	FALSE	FALSE	met-d-S_HDL_L	16	31524123	0.00412521	NA	0.0350002	Total lipids in small HDL || id:met-d-S_HDL_L	Total lipids in small HDL	Total lipids in small HDL || ||	TRUE	igd	0.002	0.00028	344182	SGLT2 inhibition	TRUE	reported	HyJ7bX	TRUE
rs9930811	G	A	G	A	0.016	0.00574595	0.365	0.366102	FALSE	FALSE	FALSE	met-d-S_HDL_L	16	31400360	0.00427919	NA	0.14	Total lipids in small HDL || id:met-d-S_HDL_L	Total lipids in small HDL	Total lipids in small HDL || ||	TRUE	igd	0.002	8.69e-12	344182	SGLT2 inhibition	TRUE	reported	HyJ7bX	TRUE
rs11865835	C	T	C	T	0.011	0.0119663	0.284	0.282836	FALSE	FALSE	FALSE	met-d-S_HDL_P	16	31509816	0.00460639	NA	0.00549997	Concentration of small HDL particles || id:met-d-S_HDL_P	Concentration of small HDL particles	Concentration of small HDL particles || ||	TRUE	igd	0.003	1.34e-05	344182	SGLT2 inhibition	TRUE	reported	HyJ7bX	TRUE
rs34497199	T	C	T	C	0.012	0.00813452	0.475	0.47184	FALSE	FALSE	FALSE	met-d-S_HDL_P	16	31551332	0.00416163	NA	0.0379997	Concentration of small HDL particles || id:met-d-S_HDL_P	Concentration of small HDL particles	Concentration of small HDL particles || ||	TRUE	igd	0.002	5.98e-07	344182	SGLT2 inhibition	TRUE	reported	HyJ7bX	TRUE
rs35445454	T	C	T	C	0.013	0.00653788	0.344	0.344791	FALSE	FALSE	FALSE	met-d-S_HDL_P	16	31699326	0.00436358	NA	0.1	Concentration of small HDL particles || id:met-d-S_HDL_P	Concentration of small HDL particles	Concentration of small HDL particles || ||	TRUE	igd	0.002	1.24e-07	344182	SGLT2 inhibition	TRUE	reported	HyJ7bX	TRUE
rs4488457	G	T	G	T	0.013	0.0109652	0.712	0.711715	FALSE	FALSE	FALSE	met-d-S_HDL_P	16	31659189	0.00458	NA	0.01	Concentration of small HDL particles || id:met-d-S_HDL_P	Concentration of small HDL particles	Concentration of small HDL particles || ||	TRUE	igd	0.003	2.9e-07	344182	SGLT2 inhibition	TRUE	reported	HyJ7bX	TRUE
rs8057326	C	T	C	T	0.008	0.00852434	0.523	0.521343	FALSE	FALSE	FALSE	met-d-S_HDL_P	16	31524123	0.00413953	NA	0.0269998	Concentration of small HDL particles || id:met-d-S_HDL_P	Concentration of small HDL particles	Concentration of small HDL particles || ||	TRUE	igd	0.002	0.00028	344182	SGLT2 inhibition	TRUE	reported	HyJ7bX	TRUE
rs9930811	G	A	G	A	0.016	0.00488928	0.365	0.366102	FALSE	FALSE	FALSE	met-d-S_HDL_P	16	31400360	0.00429403	NA	0.19	Concentration of small HDL particles || id:met-d-S_HDL_P	Concentration of small HDL particles	Concentration of small HDL particles || ||	TRUE	igd	0.002	8.69e-12	344182	SGLT2 inhibition	TRUE	reported	HyJ7bX	TRUE
rs11865835	C	T	C	T	0.011	0.00982813	0.284	0.282836	FALSE	FALSE	FALSE	met-d-S_HDL_PL	16	31509816	0.00456648	NA	0.021	Phospholipids in small HDL || id:met-d-S_HDL_PL	Phospholipids in small HDL	Phospholipids in small HDL || ||	TRUE	igd	0.003	1.34e-05	344182	SGLT2 inhibition	TRUE	reported	HyJ7bX	TRUE
rs34497199	T	C	T	C	0.012	0.00775883	0.475	0.47184	FALSE	FALSE	FALSE	met-d-S_HDL_PL	16	31551332	0.00412558	NA	0.0409996	Phospholipids in small HDL || id:met-d-S_HDL_PL	Phospholipids in small HDL	Phospholipids in small HDL || ||	TRUE	igd	0.002	5.98e-07	344182	SGLT2 inhibition	TRUE	reported	HyJ7bX	TRUE
rs35445454	T	C	T	C	0.013	0.00590377	0.344	0.344791	FALSE	FALSE	FALSE	met-d-S_HDL_PL	16	31699326	0.00432578	NA	0.14	Phospholipids in small HDL || id:met-d-S_HDL_PL	Phospholipids in small HDL	Phospholipids in small HDL || ||	TRUE	igd	0.002	1.24e-07	344182	SGLT2 inhibition	TRUE	reported	HyJ7bX	TRUE
rs4488457	G	T	G	T	0.013	0.00790988	0.712	0.711715	FALSE	FALSE	FALSE	met-d-S_HDL_PL	16	31659189	0.00454032	NA	0.0599998	Phospholipids in small HDL || id:met-d-S_HDL_PL	Phospholipids in small HDL	Phospholipids in small HDL || ||	TRUE	igd	0.003	2.9e-07	344182	SGLT2 inhibition	TRUE	reported	HyJ7bX	TRUE
rs8057326	C	T	C	T	0.008	0.00759267	0.523	0.521343	FALSE	FALSE	FALSE	met-d-S_HDL_PL	16	31524123	0.00410367	NA	0.0430002	Phospholipids in small HDL || id:met-d-S_HDL_PL	Phospholipids in small HDL	Phospholipids in small HDL || ||	TRUE	igd	0.002	0.00028	344182	SGLT2 inhibition	TRUE	reported	HyJ7bX	TRUE
rs9930811	G	A	G	A	0.016	0.00555261	0.365	0.366102	FALSE	FALSE	FALSE	met-d-S_HDL_PL	16	31400360	0.00425684	NA	0.16	Phospholipids in small HDL || id:met-d-S_HDL_PL	Phospholipids in small HDL	Phospholipids in small HDL || ||	TRUE	igd	0.002	8.69e-12	344182	SGLT2 inhibition	TRUE	reported	HyJ7bX	TRUE
rs11865835	C	T	C	T	0.011	-0.00614864	0.284	0.282836	FALSE	FALSE	FALSE	met-d-S_HDL_PL_pct	16	31509816	0.00445162	NA	0.12	Phospholipids to total lipids ratio in small HDL || id:met-d-S_HDL_PL_pct	Phospholipids to total lipids ratio in small HDL	Phospholipids to total lipids ratio in small HDL || ||	TRUE	igd	0.003	1.34e-05	344182	SGLT2 inhibition	TRUE	reported	HyJ7bX	TRUE
rs34497199	T	C	T	C	0.012	-0.000252818	0.475	0.47184	FALSE	FALSE	FALSE	met-d-S_HDL_PL_pct	16	31551332	0.00402181	NA	0.97	Phospholipids to total lipids ratio in small HDL || id:met-d-S_HDL_PL_pct	Phospholipids to total lipids ratio in small HDL	Phospholipids to total lipids ratio in small HDL || ||	TRUE	igd	0.002	5.98e-07	344182	SGLT2 inhibition	TRUE	reported	HyJ7bX	TRUE
rs35445454	T	C	T	C	0.013	-0.00221658	0.344	0.344791	FALSE	FALSE	FALSE	met-d-S_HDL_PL_pct	16	31699326	0.00421697	NA	0.55	Phospholipids to total lipids ratio in small HDL || id:met-d-S_HDL_PL_pct	Phospholipids to total lipids ratio in small HDL	Phospholipids to total lipids ratio in small HDL || ||	TRUE	igd	0.002	1.24e-07	344182	SGLT2 inhibition	TRUE	reported	HyJ7bX	TRUE
rs4488457	G	T	G	T	0.013	-0.00637492	0.712	0.711715	FALSE	FALSE	FALSE	met-d-S_HDL_PL_pct	16	31659189	0.00442612	NA	0.17	Phospholipids to total lipids ratio in small HDL || id:met-d-S_HDL_PL_pct	Phospholipids to total lipids ratio in small HDL	Phospholipids to total lipids ratio in small HDL || ||	TRUE	igd	0.003	2.9e-07	344182	SGLT2 inhibition	TRUE	reported	HyJ7bX	TRUE
rs8057326	C	T	C	T	0.008	-0.0019184	0.523	0.521343	FALSE	FALSE	FALSE	met-d-S_HDL_PL_pct	16	31524123	0.00400045	NA	0.780001	Phospholipids to total lipids ratio in small HDL || id:met-d-S_HDL_PL_pct	Phospholipids to total lipids ratio in small HDL	Phospholipids to total lipids ratio in small HDL || ||	TRUE	igd	0.002	0.00028	344182	SGLT2 inhibition	TRUE	reported	HyJ7bX	TRUE
rs9930811	G	A	G	A	0.016	-0.000377254	0.365	0.366102	FALSE	FALSE	FALSE	met-d-S_HDL_PL_pct	16	31400360	0.00414976	NA	0.719999	Phospholipids to total lipids ratio in small HDL || id:met-d-S_HDL_PL_pct	Phospholipids to total lipids ratio in small HDL	Phospholipids to total lipids ratio in small HDL || ||	TRUE	igd	0.002	8.69e-12	344182	SGLT2 inhibition	TRUE	reported	HyJ7bX	TRUE
rs11865835	C	T	C	T	0.011	0.00479722	0.284	0.282836	FALSE	FALSE	FALSE	met-d-S_HDL_TG	16	31509816	0.00446741	NA	0.21	Triglycerides in small HDL || id:met-d-S_HDL_TG	Triglycerides in small HDL	Triglycerides in small HDL || ||	TRUE	igd	0.003	1.34e-05	344182	SGLT2 inhibition	TRUE	reported	HyJ7bX	TRUE
rs34497199	T	C	T	C	0.012	0.00242547	0.475	0.47184	FALSE	FALSE	FALSE	met-d-S_HDL_TG	16	31551332	0.00403607	NA	0.5	Triglycerides in small HDL || id:met-d-S_HDL_TG	Triglycerides in small HDL	Triglycerides in small HDL || ||	TRUE	igd	0.002	5.98e-07	344182	SGLT2 inhibition	TRUE	reported	HyJ7bX	TRUE
rs35445454	T	C	T	C	0.013	0.00194241	0.344	0.344791	FALSE	FALSE	FALSE	met-d-S_HDL_TG	16	31699326	0.00423193	NA	0.61	Triglycerides in small HDL || id:met-d-S_HDL_TG	Triglycerides in small HDL	Triglycerides in small HDL || ||	TRUE	igd	0.002	1.24e-07	344182	SGLT2 inhibition	TRUE	reported	HyJ7bX	TRUE
rs4488457	G	T	G	T	0.013	0.00046024	0.712	0.711715	FALSE	FALSE	FALSE	met-d-S_HDL_TG	16	31659189	0.00444182	NA	0.8	Triglycerides in small HDL || id:met-d-S_HDL_TG	Triglycerides in small HDL	Triglycerides in small HDL || ||	TRUE	igd	0.003	2.9e-07	344182	SGLT2 inhibition	TRUE	reported	HyJ7bX	TRUE
rs8057326	C	T	C	T	0.008	0.00261896	0.523	0.521343	FALSE	FALSE	FALSE	met-d-S_HDL_TG	16	31524123	0.00401464	NA	0.43	Triglycerides in small HDL || id:met-d-S_HDL_TG	Triglycerides in small HDL	Triglycerides in small HDL || ||	TRUE	igd	0.002	0.00028	344182	SGLT2 inhibition	TRUE	reported	HyJ7bX	TRUE
rs9930811	G	A	G	A	0.016	0.00642337	0.365	0.366102	FALSE	FALSE	FALSE	met-d-S_HDL_TG	16	31400360	0.00416448	NA	0.0850002	Triglycerides in small HDL || id:met-d-S_HDL_TG	Triglycerides in small HDL	Triglycerides in small HDL || ||	TRUE	igd	0.002	8.69e-12	344182	SGLT2 inhibition	TRUE	reported	HyJ7bX	TRUE
rs11865835	C	T	C	T	0.011	3.76957e-05	0.284	0.282836	FALSE	FALSE	FALSE	met-d-S_HDL_TG_pct	16	31509816	0.00437851	NA	0.79	Triglycerides to total lipids ratio in small HDL || id:met-d-S_HDL_TG_pct	Triglycerides to total lipids ratio in small HDL	Triglycerides to total lipids ratio in small HDL || ||	TRUE	igd	0.003	1.34e-05	344182	SGLT2 inhibition	TRUE	reported	HyJ7bX	TRUE
rs34497199	T	C	T	C	0.012	-0.00107486	0.475	0.47184	FALSE	FALSE	FALSE	met-d-S_HDL_TG_pct	16	31551332	0.00395575	NA	0.84	Triglycerides to total lipids ratio in small HDL || id:met-d-S_HDL_TG_pct	Triglycerides to total lipids ratio in small HDL	Triglycerides to total lipids ratio in small HDL || ||	TRUE	igd	0.002	5.98e-07	344182	SGLT2 inhibition	TRUE	reported	HyJ7bX	TRUE
rs35445454	T	C	T	C	0.013	-0.00112743	0.344	0.344791	FALSE	FALSE	FALSE	met-d-S_HDL_TG_pct	16	31699326	0.00414771	NA	0.85	Triglycerides to total lipids ratio in small HDL || id:met-d-S_HDL_TG_pct	Triglycerides to total lipids ratio in small HDL	Triglycerides to total lipids ratio in small HDL || ||	TRUE	igd	0.002	1.24e-07	344182	SGLT2 inhibition	TRUE	reported	HyJ7bX	TRUE
rs4488457	G	T	G	T	0.013	-0.00421947	0.712	0.711715	FALSE	FALSE	FALSE	met-d-S_HDL_TG_pct	16	31659189	0.00435343	NA	0.41	Triglycerides to total lipids ratio in small HDL || id:met-d-S_HDL_TG_pct	Triglycerides to total lipids ratio in small HDL	Triglycerides to total lipids ratio in small HDL || ||	TRUE	igd	0.003	2.9e-07	344182	SGLT2 inhibition	TRUE	reported	HyJ7bX	TRUE
rs8057326	C	T	C	T	0.008	-0.000760267	0.523	0.521343	FALSE	FALSE	FALSE	met-d-S_HDL_TG_pct	16	31524123	0.00393475	NA	0.94	Triglycerides to total lipids ratio in small HDL || id:met-d-S_HDL_TG_pct	Triglycerides to total lipids ratio in small HDL	Triglycerides to total lipids ratio in small HDL || ||	TRUE	igd	0.002	0.00028	344182	SGLT2 inhibition	TRUE	reported	HyJ7bX	TRUE
rs9930811	G	A	G	A	0.016	0.00428488	0.365	0.366102	FALSE	FALSE	FALSE	met-d-S_HDL_TG_pct	16	31400360	0.00408161	NA	0.21	Triglycerides to total lipids ratio in small HDL || id:met-d-S_HDL_TG_pct	Triglycerides to total lipids ratio in small HDL	Triglycerides to total lipids ratio in small HDL || ||	TRUE	igd	0.002	8.69e-12	344182	SGLT2 inhibition	TRUE	reported	HyJ7bX	TRUE
rs11865835	C	T	C	T	0.011	0.00335147	0.284	0.282836	FALSE	FALSE	FALSE	met-d-S_LDL_C	16	31509816	0.00461007	NA	0.35	Cholesterol in small LDL || id:met-d-S_LDL_C	Cholesterol in small LDL	Cholesterol in small LDL || ||	TRUE	igd	0.003	1.34e-05	344182	SGLT2 inhibition	TRUE	reported	HyJ7bX	TRUE
rs34497199	T	C	T	C	0.012	0.00231559	0.475	0.47184	FALSE	FALSE	FALSE	met-d-S_LDL_C	16	31551332	0.00416495	NA	0.49	Cholesterol in small LDL || id:met-d-S_LDL_C	Cholesterol in small LDL	Cholesterol in small LDL || ||	TRUE	igd	0.002	5.98e-07	344182	SGLT2 inhibition	TRUE	reported	HyJ7bX	TRUE
rs35445454	T	C	T	C	0.013	-0.00102478	0.344	0.344791	FALSE	FALSE	FALSE	met-d-S_LDL_C	16	31699326	0.00436706	NA	0.92	Cholesterol in small LDL || id:met-d-S_LDL_C	Cholesterol in small LDL	Cholesterol in small LDL || ||	TRUE	igd	0.002	1.24e-07	344182	SGLT2 inhibition	TRUE	reported	HyJ7bX	TRUE
rs4488457	G	T	G	T	0.013	0.00713767	0.712	0.711715	FALSE	FALSE	FALSE	met-d-S_LDL_C	16	31659189	0.00458366	NA	0.0980009	Cholesterol in small LDL || id:met-d-S_LDL_C	Cholesterol in small LDL	Cholesterol in small LDL || ||	TRUE	igd	0.003	2.9e-07	344182	SGLT2 inhibition	TRUE	reported	HyJ7bX	TRUE
rs8057326	C	T	C	T	0.008	0.00329358	0.523	0.521343	FALSE	FALSE	FALSE	met-d-S_LDL_C	16	31524123	0.00414284	NA	0.43	Cholesterol in small LDL || id:met-d-S_LDL_C	Cholesterol in small LDL	Cholesterol in small LDL || ||	TRUE	igd	0.002	0.00028	344182	SGLT2 inhibition	TRUE	reported	HyJ7bX	TRUE
rs9930811	G	A	G	A	0.016	-0.00172654	0.365	0.366102	FALSE	FALSE	FALSE	met-d-S_LDL_C	16	31400360	0.00429746	NA	0.84	Cholesterol in small LDL || id:met-d-S_LDL_C	Cholesterol in small LDL	Cholesterol in small LDL || ||	TRUE	igd	0.002	8.69e-12	344182	SGLT2 inhibition	TRUE	reported	HyJ7bX	TRUE
rs11865835	C	T	C	T	0.011	0.00466429	0.284	0.282836	FALSE	FALSE	FALSE	met-d-S_LDL_C_pct	16	31509816	0.00462193	NA	0.28	Cholesterol to total lipids ratio in small LDL || id:met-d-S_LDL_C_pct	Cholesterol to total lipids ratio in small LDL	Cholesterol to total lipids ratio in small LDL || ||	TRUE	igd	0.003	1.34e-05	344182	SGLT2 inhibition	TRUE	reported	HyJ7bX	TRUE
rs34497199	T	C	T	C	0.012	0.00380094	0.475	0.47184	FALSE	FALSE	FALSE	met-d-S_LDL_C_pct	16	31551332	0.00417567	NA	0.31	Cholesterol to total lipids ratio in small LDL || id:met-d-S_LDL_C_pct	Cholesterol to total lipids ratio in small LDL	Cholesterol to total lipids ratio in small LDL || ||	TRUE	igd	0.002	5.98e-07	344182	SGLT2 inhibition	TRUE	reported	HyJ7bX	TRUE
rs35445454	T	C	T	C	0.013	0.000257973	0.344	0.344791	FALSE	FALSE	FALSE	met-d-S_LDL_C_pct	16	31699326	0.0043783	NA	0.79	Cholesterol to total lipids ratio in small LDL || id:met-d-S_LDL_C_pct	Cholesterol to total lipids ratio in small LDL	Cholesterol to total lipids ratio in small LDL || ||	TRUE	igd	0.002	1.24e-07	344182	SGLT2 inhibition	TRUE	reported	HyJ7bX	TRUE
rs4488457	G	T	G	T	0.013	0.00854707	0.712	0.711715	FALSE	FALSE	FALSE	met-d-S_LDL_C_pct	16	31659189	0.00459545	NA	0.0430002	Cholesterol to total lipids ratio in small LDL || id:met-d-S_LDL_C_pct	Cholesterol to total lipids ratio in small LDL	Cholesterol to total lipids ratio in small LDL || ||	TRUE	igd	0.003	2.9e-07	344182	SGLT2 inhibition	TRUE	reported	HyJ7bX	TRUE
rs8057326	C	T	C	T	0.008	0.00692187	0.523	0.521343	FALSE	FALSE	FALSE	met-d-S_LDL_C_pct	16	31524123	0.00415349	NA	0.0870001	Cholesterol to total lipids ratio in small LDL || id:met-d-S_LDL_C_pct	Cholesterol to total lipids ratio in small LDL	Cholesterol to total lipids ratio in small LDL || ||	TRUE	igd	0.002	0.00028	344182	SGLT2 inhibition	TRUE	reported	HyJ7bX	TRUE
rs9930811	G	A	G	A	0.016	-0.00146505	0.365	0.366102	FALSE	FALSE	FALSE	met-d-S_LDL_C_pct	16	31400360	0.00430852	NA	0.85	Cholesterol to total lipids ratio in small LDL || id:met-d-S_LDL_C_pct	Cholesterol to total lipids ratio in small LDL	Cholesterol to total lipids ratio in small LDL || ||	TRUE	igd	0.002	8.69e-12	344182	SGLT2 inhibition	TRUE	reported	HyJ7bX	TRUE
rs11865835	C	T	C	T	0.011	0.00336376	0.284	0.282836	FALSE	FALSE	FALSE	met-d-S_LDL_CE	16	31509816	0.00460788	NA	0.33	Cholesteryl esters in small LDL || id:met-d-S_LDL_CE	Cholesteryl esters in small LDL	Cholesteryl esters in small LDL || ||	TRUE	igd	0.003	1.34e-05	344182	SGLT2 inhibition	TRUE	reported	HyJ7bX	TRUE
rs34497199	T	C	T	C	0.012	0.00263666	0.475	0.47184	FALSE	FALSE	FALSE	met-d-S_LDL_CE	16	31551332	0.00416297	NA	0.41	Cholesteryl esters in small LDL || id:met-d-S_LDL_CE	Cholesteryl esters in small LDL	Cholesteryl esters in small LDL || ||	TRUE	igd	0.002	5.98e-07	344182	SGLT2 inhibition	TRUE	reported	HyJ7bX	TRUE
rs35445454	T	C	T	C	0.013	-0.00101009	0.344	0.344791	FALSE	FALSE	FALSE	met-d-S_LDL_CE	16	31699326	0.00436499	NA	0.96	Cholesteryl esters in small LDL || id:met-d-S_LDL_CE	Cholesteryl esters in small LDL	Cholesteryl esters in small LDL || ||	TRUE	igd	0.002	1.24e-07	344182	SGLT2 inhibition	TRUE	reported	HyJ7bX	TRUE
rs4488457	G	T	G	T	0.013	0.00701171	0.712	0.711715	FALSE	FALSE	FALSE	met-d-S_LDL_CE	16	31659189	0.00458148	NA	0.1	Cholesteryl esters in small LDL || id:met-d-S_LDL_CE	Cholesteryl esters in small LDL	Cholesteryl esters in small LDL || ||	TRUE	igd	0.003	2.9e-07	344182	SGLT2 inhibition	TRUE	reported	HyJ7bX	TRUE
rs8057326	C	T	C	T	0.008	0.00358466	0.523	0.521343	FALSE	FALSE	FALSE	met-d-S_LDL_CE	16	31524123	0.00414087	NA	0.35	Cholesteryl esters in small LDL || id:met-d-S_LDL_CE	Cholesteryl esters in small LDL	Cholesteryl esters in small LDL || ||	TRUE	igd	0.002	0.00028	344182	SGLT2 inhibition	TRUE	reported	HyJ7bX	TRUE
rs9930811	G	A	G	A	0.016	-0.00120132	0.365	0.366102	FALSE	FALSE	FALSE	met-d-S_LDL_CE	16	31400360	0.00429543	NA	0.93	Cholesteryl esters in small LDL || id:met-d-S_LDL_CE	Cholesteryl esters in small LDL	Cholesteryl esters in small LDL || ||	TRUE	igd	0.002	8.69e-12	344182	SGLT2 inhibition	TRUE	reported	HyJ7bX	TRUE
rs11865835	C	T	C	T	0.011	0.00342616	0.284	0.282836	FALSE	FALSE	FALSE	met-d-S_LDL_CE_pct	16	31509816	0.00459547	NA	0.32	Cholesteryl esters to total lipids ratio in small LDL || id:met-d-S_LDL_CE_pct	Cholesteryl esters to total lipids ratio in small LDL	Cholesteryl esters to total lipids ratio in small LDL || ||	TRUE	igd	0.003	1.34e-05	344182	SGLT2 inhibition	TRUE	reported	HyJ7bX	TRUE
rs34497199	T	C	T	C	0.012	0.00445527	0.475	0.47184	FALSE	FALSE	FALSE	met-d-S_LDL_CE_pct	16	31551332	0.00415177	NA	0.16	Cholesteryl esters to total lipids ratio in small LDL || id:met-d-S_LDL_CE_pct	Cholesteryl esters to total lipids ratio in small LDL	Cholesteryl esters to total lipids ratio in small LDL || ||	TRUE	igd	0.002	5.98e-07	344182	SGLT2 inhibition	TRUE	reported	HyJ7bX	TRUE
rs35445454	T	C	T	C	0.013	0.000592999	0.344	0.344791	FALSE	FALSE	FALSE	met-d-S_LDL_CE_pct	16	31699326	0.00435324	NA	0.86	Cholesteryl esters to total lipids ratio in small LDL || id:met-d-S_LDL_CE_pct	Cholesteryl esters to total lipids ratio in small LDL	Cholesteryl esters to total lipids ratio in small LDL || ||	TRUE	igd	0.002	1.24e-07	344182	SGLT2 inhibition	TRUE	reported	HyJ7bX	TRUE
rs4488457	G	T	G	T	0.013	0.00668767	0.712	0.711715	FALSE	FALSE	FALSE	met-d-S_LDL_CE_pct	16	31659189	0.00456915	NA	0.0840001	Cholesteryl esters to total lipids ratio in small LDL || id:met-d-S_LDL_CE_pct	Cholesteryl esters to total lipids ratio in small LDL	Cholesteryl esters to total lipids ratio in small LDL || ||	TRUE	igd	0.003	2.9e-07	344182	SGLT2 inhibition	TRUE	reported	HyJ7bX	TRUE
rs8057326	C	T	C	T	0.008	0.00608404	0.523	0.521343	FALSE	FALSE	FALSE	met-d-S_LDL_CE_pct	16	31524123	0.00412972	NA	0.0690001	Cholesteryl esters to total lipids ratio in small LDL || id:met-d-S_LDL_CE_pct	Cholesteryl esters to total lipids ratio in small LDL	Cholesteryl esters to total lipids ratio in small LDL || ||	TRUE	igd	0.002	0.00028	344182	SGLT2 inhibition	TRUE	reported	HyJ7bX	TRUE
rs9930811	G	A	G	A	0.016	0.00185023	0.365	0.366102	FALSE	FALSE	FALSE	met-d-S_LDL_CE_pct	16	31400360	0.00428386	NA	0.51	Cholesteryl esters to total lipids ratio in small LDL || id:met-d-S_LDL_CE_pct	Cholesteryl esters to total lipids ratio in small LDL	Cholesteryl esters to total lipids ratio in small LDL || ||	TRUE	igd	0.002	8.69e-12	344182	SGLT2 inhibition	TRUE	reported	HyJ7bX	TRUE
rs11865835	C	T	C	T	0.011	0.00333171	0.284	0.282836	FALSE	FALSE	FALSE	met-d-S_LDL_FC	16	31509816	0.00459848	NA	0.450001	Free cholesterol in small LDL || id:met-d-S_LDL_FC	Free cholesterol in small LDL	Free cholesterol in small LDL || ||	TRUE	igd	0.003	1.34e-05	344182	SGLT2 inhibition	TRUE	reported	HyJ7bX	TRUE
rs34497199	T	C	T	C	0.012	0.00179788	0.475	0.47184	FALSE	FALSE	FALSE	met-d-S_LDL_FC	16	31551332	0.00415448	NA	0.649999	Free cholesterol in small LDL || id:met-d-S_LDL_FC	Free cholesterol in small LDL	Free cholesterol in small LDL || ||	TRUE	igd	0.002	5.98e-07	344182	SGLT2 inhibition	TRUE	reported	HyJ7bX	TRUE
rs35445454	T	C	T	C	0.013	-0.000638915	0.344	0.344791	FALSE	FALSE	FALSE	met-d-S_LDL_FC	16	31699326	0.00435608	NA	0.82	Free cholesterol in small LDL || id:met-d-S_LDL_FC	Free cholesterol in small LDL	Free cholesterol in small LDL || ||	TRUE	igd	0.002	1.24e-07	344182	SGLT2 inhibition	TRUE	reported	HyJ7bX	TRUE
rs4488457	G	T	G	T	0.013	0.0072428	0.712	0.711715	FALSE	FALSE	FALSE	met-d-S_LDL_FC	16	31659189	0.00457213	NA	0.11	Free cholesterol in small LDL || id:met-d-S_LDL_FC	Free cholesterol in small LDL	Free cholesterol in small LDL || ||	TRUE	igd	0.003	2.9e-07	344182	SGLT2 inhibition	TRUE	reported	HyJ7bX	TRUE
rs8057326	C	T	C	T	0.008	0.00279586	0.523	0.521343	FALSE	FALSE	FALSE	met-d-S_LDL_FC	16	31524123	0.00413242	NA	0.61	Free cholesterol in small LDL || id:met-d-S_LDL_FC	Free cholesterol in small LDL	Free cholesterol in small LDL || ||	TRUE	igd	0.002	0.00028	344182	SGLT2 inhibition	TRUE	reported	HyJ7bX	TRUE
rs9930811	G	A	G	A	0.016	-0.00268411	0.365	0.366102	FALSE	FALSE	FALSE	met-d-S_LDL_FC	16	31400360	0.00428666	NA	0.59	Free cholesterol in small LDL || id:met-d-S_LDL_FC	Free cholesterol in small LDL	Free cholesterol in small LDL || ||	TRUE	igd	0.002	8.69e-12	344182	SGLT2 inhibition	TRUE	reported	HyJ7bX	TRUE
rs11865835	C	T	C	T	0.011	0.00213979	0.284	0.282836	FALSE	FALSE	FALSE	met-d-S_LDL_FC_pct	16	31509816	0.00446765	NA	0.760001	Free cholesterol to total lipids ratio in small LDL || id:met-d-S_LDL_FC_pct	Free cholesterol to total lipids ratio in small LDL	Free cholesterol to total lipids ratio in small LDL || ||	TRUE	igd	0.003	1.34e-05	344182	SGLT2 inhibition	TRUE	reported	HyJ7bX	TRUE
rs34497199	T	C	T	C	0.012	-9.63926e-05	0.475	0.47184	FALSE	FALSE	FALSE	met-d-S_LDL_FC_pct	16	31551332	0.00403629	NA	0.85	Free cholesterol to total lipids ratio in small LDL || id:met-d-S_LDL_FC_pct	Free cholesterol to total lipids ratio in small LDL	Free cholesterol to total lipids ratio in small LDL || ||	TRUE	igd	0.002	5.98e-07	344182	SGLT2 inhibition	TRUE	reported	HyJ7bX	TRUE
rs35445454	T	C	T	C	0.013	0.00261701	0.344	0.344791	FALSE	FALSE	FALSE	met-d-S_LDL_FC_pct	16	31699326	0.00423216	NA	0.56	Free cholesterol to total lipids ratio in small LDL || id:met-d-S_LDL_FC_pct	Free cholesterol to total lipids ratio in small LDL	Free cholesterol to total lipids ratio in small LDL || ||	TRUE	igd	0.002	1.24e-07	344182	SGLT2 inhibition	TRUE	reported	HyJ7bX	TRUE
rs4488457	G	T	G	T	0.013	0.00466046	0.712	0.711715	FALSE	FALSE	FALSE	met-d-S_LDL_FC_pct	16	31659189	0.00444206	NA	0.41	Free cholesterol to total lipids ratio in small LDL || id:met-d-S_LDL_FC_pct	Free cholesterol to total lipids ratio in small LDL	Free cholesterol to total lipids ratio in small LDL || ||	TRUE	igd	0.003	2.9e-07	344182	SGLT2 inhibition	TRUE	reported	HyJ7bX	TRUE
rs8057326	C	T	C	T	0.008	0.00115801	0.523	0.521343	FALSE	FALSE	FALSE	met-d-S_LDL_FC_pct	16	31524123	0.00401485	NA	0.98	Free cholesterol to total lipids ratio in small LDL || id:met-d-S_LDL_FC_pct	Free cholesterol to total lipids ratio in small LDL	Free cholesterol to total lipids ratio in small LDL || ||	TRUE	igd	0.002	0.00028	344182	SGLT2 inhibition	TRUE	reported	HyJ7bX	TRUE
rs9930811	G	A	G	A	0.016	-0.00266383	0.365	0.366102	FALSE	FALSE	FALSE	met-d-S_LDL_FC_pct	16	31400360	0.00416471	NA	0.5	Free cholesterol to total lipids ratio in small LDL || id:met-d-S_LDL_FC_pct	Free cholesterol to total lipids ratio in small LDL	Free cholesterol to total lipids ratio in small LDL || ||	TRUE	igd	0.002	8.69e-12	344182	SGLT2 inhibition	TRUE	reported	HyJ7bX	TRUE
rs11865835	C	T	C	T	0.011	0.00307002	0.284	0.282836	FALSE	FALSE	FALSE	met-d-S_LDL_L	16	31509816	0.00460465	NA	0.38	Total lipids in small LDL || id:met-d-S_LDL_L	Total lipids in small LDL	Total lipids in small LDL || ||	TRUE	igd	0.003	1.34e-05	344182	SGLT2 inhibition	TRUE	reported	HyJ7bX	TRUE
rs34497199	T	C	T	C	0.012	0.00210618	0.475	0.47184	FALSE	FALSE	FALSE	met-d-S_LDL_L	16	31551332	0.00416005	NA	0.52	Total lipids in small LDL || id:met-d-S_LDL_L	Total lipids in small LDL	Total lipids in small LDL || ||	TRUE	igd	0.002	5.98e-07	344182	SGLT2 inhibition	TRUE	reported	HyJ7bX	TRUE
rs35445454	T	C	T	C	0.013	-0.00122891	0.344	0.344791	FALSE	FALSE	FALSE	met-d-S_LDL_L	16	31699326	0.00436193	NA	0.94	Total lipids in small LDL || id:met-d-S_LDL_L	Total lipids in small LDL	Total lipids in small LDL || ||	TRUE	igd	0.002	1.24e-07	344182	SGLT2 inhibition	TRUE	reported	HyJ7bX	TRUE
rs4488457	G	T	G	T	0.013	0.00667342	0.712	0.711715	FALSE	FALSE	FALSE	met-d-S_LDL_L	16	31659189	0.00457827	NA	0.12	Total lipids in small LDL || id:met-d-S_LDL_L	Total lipids in small LDL	Total lipids in small LDL || ||	TRUE	igd	0.003	2.9e-07	344182	SGLT2 inhibition	TRUE	reported	HyJ7bX	TRUE
rs8057326	C	T	C	T	0.008	0.00283821	0.523	0.521343	FALSE	FALSE	FALSE	met-d-S_LDL_L	16	31524123	0.00413797	NA	0.5	Total lipids in small LDL || id:met-d-S_LDL_L	Total lipids in small LDL	Total lipids in small LDL || ||	TRUE	igd	0.002	0.00028	344182	SGLT2 inhibition	TRUE	reported	HyJ7bX	TRUE
rs9930811	G	A	G	A	0.016	-0.00173515	0.365	0.366102	FALSE	FALSE	FALSE	met-d-S_LDL_L	16	31400360	0.00429241	NA	0.85	Total lipids in small LDL || id:met-d-S_LDL_L	Total lipids in small LDL	Total lipids in small LDL || ||	TRUE	igd	0.002	8.69e-12	344182	SGLT2 inhibition	TRUE	reported	HyJ7bX	TRUE
rs11865835	C	T	C	T	0.011	0.000486307	0.284	0.282836	FALSE	FALSE	FALSE	met-d-S_LDL_P	16	31509816	0.00460929	NA	0.74	Concentration of small LDL particles || id:met-d-S_LDL_P	Concentration of small LDL particles	Concentration of small LDL particles || ||	TRUE	igd	0.003	1.34e-05	344182	SGLT2 inhibition	TRUE	reported	HyJ7bX	TRUE
rs34497199	T	C	T	C	0.012	0.00106995	0.475	0.47184	FALSE	FALSE	FALSE	met-d-S_LDL_P	16	31551332	0.00416425	NA	0.68	Concentration of small LDL particles || id:met-d-S_LDL_P	Concentration of small LDL particles	Concentration of small LDL particles || ||	TRUE	igd	0.002	5.98e-07	344182	SGLT2 inhibition	TRUE	reported	HyJ7bX	TRUE
rs35445454	T	C	T	C	0.013	-0.00261703	0.344	0.344791	FALSE	FALSE	FALSE	met-d-S_LDL_P	16	31699326	0.00436633	NA	0.73	Concentration of small LDL particles || id:met-d-S_LDL_P	Concentration of small LDL particles	Concentration of small LDL particles || ||	TRUE	igd	0.002	1.24e-07	344182	SGLT2 inhibition	TRUE	reported	HyJ7bX	TRUE
rs4488457	G	T	G	T	0.013	0.00580428	0.712	0.711715	FALSE	FALSE	FALSE	met-d-S_LDL_P	16	31659189	0.00458289	NA	0.19	Concentration of small LDL particles || id:met-d-S_LDL_P	Concentration of small LDL particles	Concentration of small LDL particles || ||	TRUE	igd	0.003	2.9e-07	344182	SGLT2 inhibition	TRUE	reported	HyJ7bX	TRUE
rs8057326	C	T	C	T	0.008	0.00197631	0.523	0.521343	FALSE	FALSE	FALSE	met-d-S_LDL_P	16	31524123	0.00414214	NA	0.649999	Concentration of small LDL particles || id:met-d-S_LDL_P	Concentration of small LDL particles	Concentration of small LDL particles || ||	TRUE	igd	0.002	0.00028	344182	SGLT2 inhibition	TRUE	reported	HyJ7bX	TRUE
rs9930811	G	A	G	A	0.016	-0.00251426	0.365	0.366102	FALSE	FALSE	FALSE	met-d-S_LDL_P	16	31400360	0.00429674	NA	0.67	Concentration of small LDL particles || id:met-d-S_LDL_P	Concentration of small LDL particles	Concentration of small LDL particles || ||	TRUE	igd	0.002	8.69e-12	344182	SGLT2 inhibition	TRUE	reported	HyJ7bX	TRUE
rs11865835	C	T	C	T	0.011	0.00206842	0.284	0.282836	FALSE	FALSE	FALSE	met-d-S_LDL_PL	16	31509816	0.00459475	NA	0.56	Phospholipids in small LDL || id:met-d-S_LDL_PL	Phospholipids in small LDL	Phospholipids in small LDL || ||	TRUE	igd	0.003	1.34e-05	344182	SGLT2 inhibition	TRUE	reported	HyJ7bX	TRUE
rs34497199	T	C	T	C	0.012	0.0010331	0.475	0.47184	FALSE	FALSE	FALSE	met-d-S_LDL_PL	16	31551332	0.00415111	NA	0.74	Phospholipids in small LDL || id:met-d-S_LDL_PL	Phospholipids in small LDL	Phospholipids in small LDL || ||	TRUE	igd	0.002	5.98e-07	344182	SGLT2 inhibition	TRUE	reported	HyJ7bX	TRUE
rs35445454	T	C	T	C	0.013	-0.00164058	0.344	0.344791	FALSE	FALSE	FALSE	met-d-S_LDL_PL	16	31699326	0.00435255	NA	0.97	Phospholipids in small LDL || id:met-d-S_LDL_PL	Phospholipids in small LDL	Phospholipids in small LDL || ||	TRUE	igd	0.002	1.24e-07	344182	SGLT2 inhibition	TRUE	reported	HyJ7bX	TRUE
rs4488457	G	T	G	T	0.013	0.00542627	0.712	0.711715	FALSE	FALSE	FALSE	met-d-S_LDL_PL	16	31659189	0.00456842	NA	0.2	Phospholipids in small LDL || id:met-d-S_LDL_PL	Phospholipids in small LDL	Phospholipids in small LDL || ||	TRUE	igd	0.003	2.9e-07	344182	SGLT2 inhibition	TRUE	reported	HyJ7bX	TRUE
rs8057326	C	T	C	T	0.008	0.00148702	0.523	0.521343	FALSE	FALSE	FALSE	met-d-S_LDL_PL	16	31524123	0.00412907	NA	0.82	Phospholipids in small LDL || id:met-d-S_LDL_PL	Phospholipids in small LDL	Phospholipids in small LDL || ||	TRUE	igd	0.002	0.00028	344182	SGLT2 inhibition	TRUE	reported	HyJ7bX	TRUE
rs9930811	G	A	G	A	0.016	-0.00272487	0.365	0.366102	FALSE	FALSE	FALSE	met-d-S_LDL_PL	16	31400360	0.00428318	NA	0.62	Phospholipids in small LDL || id:met-d-S_LDL_PL	Phospholipids in small LDL	Phospholipids in small LDL || ||	TRUE	igd	0.002	8.69e-12	344182	SGLT2 inhibition	TRUE	reported	HyJ7bX	TRUE
rs11865835	C	T	C	T	0.011	-0.00497545	0.284	0.282836	FALSE	FALSE	FALSE	met-d-S_LDL_PL_pct	16	31509816	0.0045958	NA	0.18	Phospholipids to total lipids ratio in small LDL || id:met-d-S_LDL_PL_pct	Phospholipids to total lipids ratio in small LDL	Phospholipids to total lipids ratio in small LDL || ||	TRUE	igd	0.003	1.34e-05	344182	SGLT2 inhibition	TRUE	reported	HyJ7bX	TRUE
rs34497199	T	C	T	C	0.012	-0.00529075	0.475	0.47184	FALSE	FALSE	FALSE	met-d-S_LDL_PL_pct	16	31551332	0.00415206	NA	0.11	Phospholipids to total lipids ratio in small LDL || id:met-d-S_LDL_PL_pct	Phospholipids to total lipids ratio in small LDL	Phospholipids to total lipids ratio in small LDL || ||	TRUE	igd	0.002	5.98e-07	344182	SGLT2 inhibition	TRUE	reported	HyJ7bX	TRUE
rs35445454	T	C	T	C	0.013	-0.00128271	0.344	0.344791	FALSE	FALSE	FALSE	met-d-S_LDL_PL_pct	16	31699326	0.00435355	NA	0.760001	Phospholipids to total lipids ratio in small LDL || id:met-d-S_LDL_PL_pct	Phospholipids to total lipids ratio in small LDL	Phospholipids to total lipids ratio in small LDL || ||	TRUE	igd	0.002	1.24e-07	344182	SGLT2 inhibition	TRUE	reported	HyJ7bX	TRUE
rs4488457	G	T	G	T	0.013	-0.00815596	0.712	0.711715	FALSE	FALSE	FALSE	met-d-S_LDL_PL_pct	16	31659189	0.00456947	NA	0.0409996	Phospholipids to total lipids ratio in small LDL || id:met-d-S_LDL_PL_pct	Phospholipids to total lipids ratio in small LDL	Phospholipids to total lipids ratio in small LDL || ||	TRUE	igd	0.003	2.9e-07	344182	SGLT2 inhibition	TRUE	reported	HyJ7bX	TRUE
rs8057326	C	T	C	T	0.008	-0.0065559	0.523	0.521343	FALSE	FALSE	FALSE	met-d-S_LDL_PL_pct	16	31524123	0.00413001	NA	0.0560003	Phospholipids to total lipids ratio in small LDL || id:met-d-S_LDL_PL_pct	Phospholipids to total lipids ratio in small LDL	Phospholipids to total lipids ratio in small LDL || ||	TRUE	igd	0.002	0.00028	344182	SGLT2 inhibition	TRUE	reported	HyJ7bX	TRUE
rs9930811	G	A	G	A	0.016	-0.00303409	0.365	0.366102	FALSE	FALSE	FALSE	met-d-S_LDL_PL_pct	16	31400360	0.00428416	NA	0.36	Phospholipids to total lipids ratio in small LDL || id:met-d-S_LDL_PL_pct	Phospholipids to total lipids ratio in small LDL	Phospholipids to total lipids ratio in small LDL || ||	TRUE	igd	0.002	8.69e-12	344182	SGLT2 inhibition	TRUE	reported	HyJ7bX	TRUE
rs11865835	C	T	C	T	0.011	0.0021743	0.284	0.282836	FALSE	FALSE	FALSE	met-d-S_LDL_TG	16	31509816	0.00449648	NA	0.44	Triglycerides in small LDL || id:met-d-S_LDL_TG	Triglycerides in small LDL	Triglycerides in small LDL || ||	TRUE	igd	0.003	1.34e-05	344182	SGLT2 inhibition	TRUE	reported	HyJ7bX	TRUE
rs34497199	T	C	T	C	0.012	0.00252989	0.475	0.47184	FALSE	FALSE	FALSE	met-d-S_LDL_TG	16	31551332	0.00406233	NA	0.450001	Triglycerides in small LDL || id:met-d-S_LDL_TG	Triglycerides in small LDL	Triglycerides in small LDL || ||	TRUE	igd	0.002	5.98e-07	344182	SGLT2 inhibition	TRUE	reported	HyJ7bX	TRUE
rs35445454	T	C	T	C	0.013	-0.00135911	0.344	0.344791	FALSE	FALSE	FALSE	met-d-S_LDL_TG	16	31699326	0.00425946	NA	0.91	Triglycerides in small LDL || id:met-d-S_LDL_TG	Triglycerides in small LDL	Triglycerides in small LDL || ||	TRUE	igd	0.002	1.24e-07	344182	SGLT2 inhibition	TRUE	reported	HyJ7bX	TRUE
rs4488457	G	T	G	T	0.013	0.00163412	0.712	0.711715	FALSE	FALSE	FALSE	met-d-S_LDL_TG	16	31659189	0.00447072	NA	0.64	Triglycerides in small LDL || id:met-d-S_LDL_TG	Triglycerides in small LDL	Triglycerides in small LDL || ||	TRUE	igd	0.003	2.9e-07	344182	SGLT2 inhibition	TRUE	reported	HyJ7bX	TRUE
rs8057326	C	T	C	T	0.008	0.00168512	0.523	0.521343	FALSE	FALSE	FALSE	met-d-S_LDL_TG	16	31524123	0.00404076	NA	0.54	Triglycerides in small LDL || id:met-d-S_LDL_TG	Triglycerides in small LDL	Triglycerides in small LDL || ||	TRUE	igd	0.002	0.00028	344182	SGLT2 inhibition	TRUE	reported	HyJ7bX	TRUE
rs9930811	G	A	G	A	0.016	0.00246627	0.365	0.366102	FALSE	FALSE	FALSE	met-d-S_LDL_TG	16	31400360	0.00419158	NA	0.41	Triglycerides in small LDL || id:met-d-S_LDL_TG	Triglycerides in small LDL	Triglycerides in small LDL || ||	TRUE	igd	0.002	8.69e-12	344182	SGLT2 inhibition	TRUE	reported	HyJ7bX	TRUE
rs11865835	C	T	C	T	0.011	-0.000831323	0.284	0.282836	FALSE	FALSE	FALSE	met-d-S_LDL_TG_pct	16	31509816	0.0044668	NA	0.96	Triglycerides to total lipids ratio in small LDL || id:met-d-S_LDL_TG_pct	Triglycerides to total lipids ratio in small LDL	Triglycerides to total lipids ratio in small LDL || ||	TRUE	igd	0.003	1.34e-05	344182	SGLT2 inhibition	TRUE	reported	HyJ7bX	TRUE
rs34497199	T	C	T	C	0.012	0.000560927	0.475	0.47184	FALSE	FALSE	FALSE	met-d-S_LDL_TG_pct	16	31551332	0.00403552	NA	0.81	Triglycerides to total lipids ratio in small LDL || id:met-d-S_LDL_TG_pct	Triglycerides to total lipids ratio in small LDL	Triglycerides to total lipids ratio in small LDL || ||	TRUE	igd	0.002	5.98e-07	344182	SGLT2 inhibition	TRUE	reported	HyJ7bX	TRUE
rs35445454	T	C	T	C	0.013	-0.00132304	0.344	0.344791	FALSE	FALSE	FALSE	met-d-S_LDL_TG_pct	16	31699326	0.00423135	NA	0.719999	Triglycerides to total lipids ratio in small LDL || id:met-d-S_LDL_TG_pct	Triglycerides to total lipids ratio in small LDL	Triglycerides to total lipids ratio in small LDL || ||	TRUE	igd	0.002	1.24e-07	344182	SGLT2 inhibition	TRUE	reported	HyJ7bX	TRUE
rs4488457	G	T	G	T	0.013	-0.00531536	0.712	0.711715	FALSE	FALSE	FALSE	met-d-S_LDL_TG_pct	16	31659189	0.00444121	NA	0.28	Triglycerides to total lipids ratio in small LDL || id:met-d-S_LDL_TG_pct	Triglycerides to total lipids ratio in small LDL	Triglycerides to total lipids ratio in small LDL || ||	TRUE	igd	0.003	2.9e-07	344182	SGLT2 inhibition	TRUE	reported	HyJ7bX	TRUE
rs8057326	C	T	C	T	0.008	-0.00159323	0.523	0.521343	FALSE	FALSE	FALSE	met-d-S_LDL_TG_pct	16	31524123	0.00401409	NA	0.92	Triglycerides to total lipids ratio in small LDL || id:met-d-S_LDL_TG_pct	Triglycerides to total lipids ratio in small LDL	Triglycerides to total lipids ratio in small LDL || ||	TRUE	igd	0.002	0.00028	344182	SGLT2 inhibition	TRUE	reported	HyJ7bX	TRUE
rs9930811	G	A	G	A	0.016	0.00439826	0.365	0.366102	FALSE	FALSE	FALSE	met-d-S_LDL_TG_pct	16	31400360	0.00416391	NA	0.33	Triglycerides to total lipids ratio in small LDL || id:met-d-S_LDL_TG_pct	Triglycerides to total lipids ratio in small LDL	Triglycerides to total lipids ratio in small LDL || ||	TRUE	igd	0.002	8.69e-12	344182	SGLT2 inhibition	TRUE	reported	HyJ7bX	TRUE
rs11865835	C	T	C	T	0.011	0.002942	0.284	0.282836	FALSE	FALSE	FALSE	met-d-S_VLDL_C	16	31509816	0.00460226	NA	0.42	Cholesterol in small VLDL || id:met-d-S_VLDL_C	Cholesterol in small VLDL	Cholesterol in small VLDL || ||	TRUE	igd	0.003	1.34e-05	344182	SGLT2 inhibition	TRUE	reported	HyJ7bX	TRUE
rs34497199	T	C	T	C	0.012	0.00188057	0.475	0.47184	FALSE	FALSE	FALSE	met-d-S_VLDL_C	16	31551332	0.0041579	NA	0.56	Cholesterol in small VLDL || id:met-d-S_VLDL_C	Cholesterol in small VLDL	Cholesterol in small VLDL || ||	TRUE	igd	0.002	5.98e-07	344182	SGLT2 inhibition	TRUE	reported	HyJ7bX	TRUE
rs35445454	T	C	T	C	0.013	-0.00132209	0.344	0.344791	FALSE	FALSE	FALSE	met-d-S_VLDL_C	16	31699326	0.00435967	NA	0.99	Cholesterol in small VLDL || id:met-d-S_VLDL_C	Cholesterol in small VLDL	Cholesterol in small VLDL || ||	TRUE	igd	0.002	1.24e-07	344182	SGLT2 inhibition	TRUE	reported	HyJ7bX	TRUE
rs4488457	G	T	G	T	0.013	0.00668471	0.712	0.711715	FALSE	FALSE	FALSE	met-d-S_VLDL_C	16	31659189	0.00457589	NA	0.13	Cholesterol in small VLDL || id:met-d-S_VLDL_C	Cholesterol in small VLDL	Cholesterol in small VLDL || ||	TRUE	igd	0.003	2.9e-07	344182	SGLT2 inhibition	TRUE	reported	HyJ7bX	TRUE
rs8057326	C	T	C	T	0.008	0.00403128	0.523	0.521343	FALSE	FALSE	FALSE	met-d-S_VLDL_C	16	31524123	0.00413582	NA	0.33	Cholesterol in small VLDL || id:met-d-S_VLDL_C	Cholesterol in small VLDL	Cholesterol in small VLDL || ||	TRUE	igd	0.002	0.00028	344182	SGLT2 inhibition	TRUE	reported	HyJ7bX	TRUE
rs9930811	G	A	G	A	0.016	-0.000378023	0.365	0.366102	FALSE	FALSE	FALSE	met-d-S_VLDL_C	16	31400360	0.00429019	NA	0.97	Cholesterol in small VLDL || id:met-d-S_VLDL_C	Cholesterol in small VLDL	Cholesterol in small VLDL || ||	TRUE	igd	0.002	8.69e-12	344182	SGLT2 inhibition	TRUE	reported	HyJ7bX	TRUE
rs11865835	C	T	C	T	0.011	-0.000657892	0.284	0.282836	FALSE	FALSE	FALSE	met-d-S_VLDL_C_pct	16	31509816	0.00447861	NA	0.8	Cholesterol to total lipids ratio in small VLDL || id:met-d-S_VLDL_C_pct	Cholesterol to total lipids ratio in small VLDL	Cholesterol to total lipids ratio in small VLDL || ||	TRUE	igd	0.003	1.34e-05	344182	SGLT2 inhibition	TRUE	reported	HyJ7bX	TRUE
rs34497199	T	C	T	C	0.012	-0.000227335	0.475	0.47184	FALSE	FALSE	FALSE	met-d-S_VLDL_C_pct	16	31551332	0.00404619	NA	0.98	Cholesterol to total lipids ratio in small VLDL || id:met-d-S_VLDL_C_pct	Cholesterol to total lipids ratio in small VLDL	Cholesterol to total lipids ratio in small VLDL || ||	TRUE	igd	0.002	5.98e-07	344182	SGLT2 inhibition	TRUE	reported	HyJ7bX	TRUE
rs35445454	T	C	T	C	0.013	-0.00119656	0.344	0.344791	FALSE	FALSE	FALSE	met-d-S_VLDL_C_pct	16	31699326	0.00424254	NA	0.82	Cholesterol to total lipids ratio in small VLDL || id:met-d-S_VLDL_C_pct	Cholesterol to total lipids ratio in small VLDL	Cholesterol to total lipids ratio in small VLDL || ||	TRUE	igd	0.002	1.24e-07	344182	SGLT2 inhibition	TRUE	reported	HyJ7bX	TRUE
rs4488457	G	T	G	T	0.013	0.00928724	0.712	0.711715	FALSE	FALSE	FALSE	met-d-S_VLDL_C_pct	16	31659189	0.00445296	NA	0.0549997	Cholesterol to total lipids ratio in small VLDL || id:met-d-S_VLDL_C_pct	Cholesterol to total lipids ratio in small VLDL	Cholesterol to total lipids ratio in small VLDL || ||	TRUE	igd	0.003	2.9e-07	344182	SGLT2 inhibition	TRUE	reported	HyJ7bX	TRUE
rs8057326	C	T	C	T	0.008	0.00341391	0.523	0.521343	FALSE	FALSE	FALSE	met-d-S_VLDL_C_pct	16	31524123	0.00402471	NA	0.49	Cholesterol to total lipids ratio in small VLDL || id:met-d-S_VLDL_C_pct	Cholesterol to total lipids ratio in small VLDL	Cholesterol to total lipids ratio in small VLDL || ||	TRUE	igd	0.002	0.00028	344182	SGLT2 inhibition	TRUE	reported	HyJ7bX	TRUE
rs9930811	G	A	G	A	0.016	-0.00600985	0.365	0.366102	FALSE	FALSE	FALSE	met-d-S_VLDL_C_pct	16	31400360	0.00417492	NA	0.14	Cholesterol to total lipids ratio in small VLDL || id:met-d-S_VLDL_C_pct	Cholesterol to total lipids ratio in small VLDL	Cholesterol to total lipids ratio in small VLDL || ||	TRUE	igd	0.002	8.69e-12	344182	SGLT2 inhibition	TRUE	reported	HyJ7bX	TRUE
rs11865835	C	T	C	T	0.011	0.00283402	0.284	0.282836	FALSE	FALSE	FALSE	met-d-S_VLDL_CE	16	31509816	0.00459568	NA	0.44	Cholesteryl esters in small VLDL || id:met-d-S_VLDL_CE	Cholesteryl esters in small VLDL	Cholesteryl esters in small VLDL || ||	TRUE	igd	0.003	1.34e-05	344182	SGLT2 inhibition	TRUE	reported	HyJ7bX	TRUE
rs34497199	T	C	T	C	0.012	0.00153817	0.475	0.47184	FALSE	FALSE	FALSE	met-d-S_VLDL_CE	16	31551332	0.00415195	NA	0.61	Cholesteryl esters in small VLDL || id:met-d-S_VLDL_CE	Cholesteryl esters in small VLDL	Cholesteryl esters in small VLDL || ||	TRUE	igd	0.002	5.98e-07	344182	SGLT2 inhibition	TRUE	reported	HyJ7bX	TRUE
rs35445454	T	C	T	C	0.013	-0.00111118	0.344	0.344791	FALSE	FALSE	FALSE	met-d-S_VLDL_CE	16	31699326	0.00435344	NA	0.96	Cholesteryl esters in small VLDL || id:met-d-S_VLDL_CE	Cholesteryl esters in small VLDL	Cholesteryl esters in small VLDL || ||	TRUE	igd	0.002	1.24e-07	344182	SGLT2 inhibition	TRUE	reported	HyJ7bX	TRUE
rs4488457	G	T	G	T	0.013	0.00632572	0.712	0.711715	FALSE	FALSE	FALSE	met-d-S_VLDL_CE	16	31659189	0.00456935	NA	0.16	Cholesteryl esters in small VLDL || id:met-d-S_VLDL_CE	Cholesteryl esters in small VLDL	Cholesteryl esters in small VLDL || ||	TRUE	igd	0.003	2.9e-07	344182	SGLT2 inhibition	TRUE	reported	HyJ7bX	TRUE
rs8057326	C	T	C	T	0.008	0.0038085	0.523	0.521343	FALSE	FALSE	FALSE	met-d-S_VLDL_CE	16	31524123	0.00412991	NA	0.37	Cholesteryl esters in small VLDL || id:met-d-S_VLDL_CE	Cholesteryl esters in small VLDL	Cholesteryl esters in small VLDL || ||	TRUE	igd	0.002	0.00028	344182	SGLT2 inhibition	TRUE	reported	HyJ7bX	TRUE
rs9930811	G	A	G	A	0.016	9.59396e-06	0.365	0.366102	FALSE	FALSE	FALSE	met-d-S_VLDL_CE	16	31400360	0.00428405	NA	0.9	Cholesteryl esters in small VLDL || id:met-d-S_VLDL_CE	Cholesteryl esters in small VLDL	Cholesteryl esters in small VLDL || ||	TRUE	igd	0.002	8.69e-12	344182	SGLT2 inhibition	TRUE	reported	HyJ7bX	TRUE
rs11865835	C	T	C	T	0.011	-0.000339546	0.284	0.282836	FALSE	FALSE	FALSE	met-d-S_VLDL_CE_pct	16	31509816	0.00453438	NA	0.87	Cholesteryl esters to total lipids ratio in small VLDL || id:met-d-S_VLDL_CE_pct	Cholesteryl esters to total lipids ratio in small VLDL	Cholesteryl esters to total lipids ratio in small VLDL || ||	TRUE	igd	0.003	1.34e-05	344182	SGLT2 inhibition	TRUE	reported	HyJ7bX	TRUE
rs34497199	T	C	T	C	0.012	-0.000891479	0.475	0.47184	FALSE	FALSE	FALSE	met-d-S_VLDL_CE_pct	16	31551332	0.00409658	NA	0.86	Cholesteryl esters to total lipids ratio in small VLDL || id:met-d-S_VLDL_CE_pct	Cholesteryl esters to total lipids ratio in small VLDL	Cholesteryl esters to total lipids ratio in small VLDL || ||	TRUE	igd	0.002	5.98e-07	344182	SGLT2 inhibition	TRUE	reported	HyJ7bX	TRUE
rs35445454	T	C	T	C	0.013	-0.000679728	0.344	0.344791	FALSE	FALSE	FALSE	met-d-S_VLDL_CE_pct	16	31699326	0.00429537	NA	0.97	Cholesteryl esters to total lipids ratio in small VLDL || id:met-d-S_VLDL_CE_pct	Cholesteryl esters to total lipids ratio in small VLDL	Cholesteryl esters to total lipids ratio in small VLDL || ||	TRUE	igd	0.002	1.24e-07	344182	SGLT2 inhibition	TRUE	reported	HyJ7bX	TRUE
rs4488457	G	T	G	T	0.013	0.00878242	0.712	0.711715	FALSE	FALSE	FALSE	met-d-S_VLDL_CE_pct	16	31659189	0.00450841	NA	0.0719996	Cholesteryl esters to total lipids ratio in small VLDL || id:met-d-S_VLDL_CE_pct	Cholesteryl esters to total lipids ratio in small VLDL	Cholesteryl esters to total lipids ratio in small VLDL || ||	TRUE	igd	0.003	2.9e-07	344182	SGLT2 inhibition	TRUE	reported	HyJ7bX	TRUE
rs8057326	C	T	C	T	0.008	0.00353271	0.523	0.521343	FALSE	FALSE	FALSE	met-d-S_VLDL_CE_pct	16	31524123	0.00407482	NA	0.450001	Cholesteryl esters to total lipids ratio in small VLDL || id:met-d-S_VLDL_CE_pct	Cholesteryl esters to total lipids ratio in small VLDL	Cholesteryl esters to total lipids ratio in small VLDL || ||	TRUE	igd	0.002	0.00028	344182	SGLT2 inhibition	TRUE	reported	HyJ7bX	TRUE
rs9930811	G	A	G	A	0.016	-0.00501963	0.365	0.366102	FALSE	FALSE	FALSE	met-d-S_VLDL_CE_pct	16	31400360	0.00422691	NA	0.22	Cholesteryl esters to total lipids ratio in small VLDL || id:met-d-S_VLDL_CE_pct	Cholesteryl esters to total lipids ratio in small VLDL	Cholesteryl esters to total lipids ratio in small VLDL || ||	TRUE	igd	0.002	8.69e-12	344182	SGLT2 inhibition	TRUE	reported	HyJ7bX	TRUE
rs11865835	C	T	C	T	0.011	0.00292352	0.284	0.282836	FALSE	FALSE	FALSE	met-d-S_VLDL_FC	16	31509816	0.00460515	NA	0.42	Free cholesterol in small VLDL || id:met-d-S_VLDL_FC	Free cholesterol in small VLDL	Free cholesterol in small VLDL || ||	TRUE	igd	0.003	1.34e-05	344182	SGLT2 inhibition	TRUE	reported	HyJ7bX	TRUE
rs34497199	T	C	T	C	0.012	0.00232246	0.475	0.47184	FALSE	FALSE	FALSE	met-d-S_VLDL_FC	16	31551332	0.00416051	NA	0.48	Free cholesterol in small VLDL || id:met-d-S_VLDL_FC	Free cholesterol in small VLDL	Free cholesterol in small VLDL || ||	TRUE	igd	0.002	5.98e-07	344182	SGLT2 inhibition	TRUE	reported	HyJ7bX	TRUE
rs35445454	T	C	T	C	0.013	-0.00179388	0.344	0.344791	FALSE	FALSE	FALSE	met-d-S_VLDL_FC	16	31699326	0.0043624	NA	0.91	Free cholesterol in small VLDL || id:met-d-S_VLDL_FC	Free cholesterol in small VLDL	Free cholesterol in small VLDL || ||	TRUE	igd	0.002	1.24e-07	344182	SGLT2 inhibition	TRUE	reported	HyJ7bX	TRUE
rs4488457	G	T	G	T	0.013	0.006995	0.712	0.711715	FALSE	FALSE	FALSE	met-d-S_VLDL_FC	16	31659189	0.00457877	NA	0.11	Free cholesterol in small VLDL || id:met-d-S_VLDL_FC	Free cholesterol in small VLDL	Free cholesterol in small VLDL || ||	TRUE	igd	0.003	2.9e-07	344182	SGLT2 inhibition	TRUE	reported	HyJ7bX	TRUE
rs8057326	C	T	C	T	0.008	0.00419329	0.523	0.521343	FALSE	FALSE	FALSE	met-d-S_VLDL_FC	16	31524123	0.00413842	NA	0.31	Free cholesterol in small VLDL || id:met-d-S_VLDL_FC	Free cholesterol in small VLDL	Free cholesterol in small VLDL || ||	TRUE	igd	0.002	0.00028	344182	SGLT2 inhibition	TRUE	reported	HyJ7bX	TRUE
rs9930811	G	A	G	A	0.016	-0.00103961	0.365	0.366102	FALSE	FALSE	FALSE	met-d-S_VLDL_FC	16	31400360	0.00429288	NA	0.9	Free cholesterol in small VLDL || id:met-d-S_VLDL_FC	Free cholesterol in small VLDL	Free cholesterol in small VLDL || ||	TRUE	igd	0.002	8.69e-12	344182	SGLT2 inhibition	TRUE	reported	HyJ7bX	TRUE
rs11865835	C	T	C	T	0.011	-0.00128255	0.284	0.282836	FALSE	FALSE	FALSE	met-d-S_VLDL_FC_pct	16	31509816	0.00440144	NA	0.67	Free cholesterol to total lipids ratio in small VLDL || id:met-d-S_VLDL_FC_pct	Free cholesterol to total lipids ratio in small VLDL	Free cholesterol to total lipids ratio in small VLDL || ||	TRUE	igd	0.003	1.34e-05	344182	SGLT2 inhibition	TRUE	reported	HyJ7bX	TRUE
rs34497199	T	C	T	C	0.012	0.000451188	0.475	0.47184	FALSE	FALSE	FALSE	met-d-S_VLDL_FC_pct	16	31551332	0.00397647	NA	0.93	Free cholesterol to total lipids ratio in small VLDL || id:met-d-S_VLDL_FC_pct	Free cholesterol to total lipids ratio in small VLDL	Free cholesterol to total lipids ratio in small VLDL || ||	TRUE	igd	0.002	5.98e-07	344182	SGLT2 inhibition	TRUE	reported	HyJ7bX	TRUE
rs35445454	T	C	T	C	0.013	-0.00209789	0.344	0.344791	FALSE	FALSE	FALSE	met-d-S_VLDL_FC_pct	16	31699326	0.00416944	NA	0.69	Free cholesterol to total lipids ratio in small VLDL || id:met-d-S_VLDL_FC_pct	Free cholesterol to total lipids ratio in small VLDL	Free cholesterol to total lipids ratio in small VLDL || ||	TRUE	igd	0.002	1.24e-07	344182	SGLT2 inhibition	TRUE	reported	HyJ7bX	TRUE
rs4488457	G	T	G	T	0.013	0.00820454	0.712	0.711715	FALSE	FALSE	FALSE	met-d-S_VLDL_FC_pct	16	31659189	0.00437623	NA	0.0819993	Free cholesterol to total lipids ratio in small VLDL || id:met-d-S_VLDL_FC_pct	Free cholesterol to total lipids ratio in small VLDL	Free cholesterol to total lipids ratio in small VLDL || ||	TRUE	igd	0.003	2.9e-07	344182	SGLT2 inhibition	TRUE	reported	HyJ7bX	TRUE
rs8057326	C	T	C	T	0.008	0.00258274	0.523	0.521343	FALSE	FALSE	FALSE	met-d-S_VLDL_FC_pct	16	31524123	0.00395536	NA	0.66	Free cholesterol to total lipids ratio in small VLDL || id:met-d-S_VLDL_FC_pct	Free cholesterol to total lipids ratio in small VLDL	Free cholesterol to total lipids ratio in small VLDL || ||	TRUE	igd	0.002	0.00028	344182	SGLT2 inhibition	TRUE	reported	HyJ7bX	TRUE
rs9930811	G	A	G	A	0.016	-0.00666158	0.365	0.366102	FALSE	FALSE	FALSE	met-d-S_VLDL_FC_pct	16	31400360	0.00410299	NA	0.11	Free cholesterol to total lipids ratio in small VLDL || id:met-d-S_VLDL_FC_pct	Free cholesterol to total lipids ratio in small VLDL	Free cholesterol to total lipids ratio in small VLDL || ||	TRUE	igd	0.002	8.69e-12	344182	SGLT2 inhibition	TRUE	reported	HyJ7bX	TRUE
rs11865835	C	T	C	T	0.011	0.00375771	0.284	0.282836	FALSE	FALSE	FALSE	met-d-S_VLDL_L	16	31509816	0.00456011	NA	0.32	Total lipids in small VLDL || id:met-d-S_VLDL_L	Total lipids in small VLDL	Total lipids in small VLDL || ||	TRUE	igd	0.003	1.34e-05	344182	SGLT2 inhibition	TRUE	reported	HyJ7bX	TRUE
rs34497199	T	C	T	C	0.012	0.00236308	0.475	0.47184	FALSE	FALSE	FALSE	met-d-S_VLDL_L	16	31551332	0.00411982	NA	0.5	Total lipids in small VLDL || id:met-d-S_VLDL_L	Total lipids in small VLDL	Total lipids in small VLDL || ||	TRUE	igd	0.002	5.98e-07	344182	SGLT2 inhibition	TRUE	reported	HyJ7bX	TRUE
rs35445454	T	C	T	C	0.013	-0.000732207	0.344	0.344791	FALSE	FALSE	FALSE	met-d-S_VLDL_L	16	31699326	0.00431974	NA	0.95	Total lipids in small VLDL || id:met-d-S_VLDL_L	Total lipids in small VLDL	Total lipids in small VLDL || ||	TRUE	igd	0.002	1.24e-07	344182	SGLT2 inhibition	TRUE	reported	HyJ7bX	TRUE
rs4488457	G	T	G	T	0.013	0.00430165	0.712	0.711715	FALSE	FALSE	FALSE	met-d-S_VLDL_L	16	31659189	0.00453399	NA	0.36	Total lipids in small VLDL || id:met-d-S_VLDL_L	Total lipids in small VLDL	Total lipids in small VLDL || ||	TRUE	igd	0.003	2.9e-07	344182	SGLT2 inhibition	TRUE	reported	HyJ7bX	TRUE
rs8057326	C	T	C	T	0.008	0.00337154	0.523	0.521343	FALSE	FALSE	FALSE	met-d-S_VLDL_L	16	31524123	0.00409795	NA	0.41	Total lipids in small VLDL || id:met-d-S_VLDL_L	Total lipids in small VLDL	Total lipids in small VLDL || ||	TRUE	igd	0.002	0.00028	344182	SGLT2 inhibition	TRUE	reported	HyJ7bX	TRUE
rs9930811	G	A	G	A	0.016	0.00207306	0.365	0.366102	FALSE	FALSE	FALSE	met-d-S_VLDL_L	16	31400360	0.0042509	NA	0.48	Total lipids in small VLDL || id:met-d-S_VLDL_L	Total lipids in small VLDL	Total lipids in small VLDL || ||	TRUE	igd	0.002	8.69e-12	344182	SGLT2 inhibition	TRUE	reported	HyJ7bX	TRUE
rs11865835	C	T	C	T	0.011	0.00356178	0.284	0.282836	FALSE	FALSE	FALSE	met-d-S_VLDL_P	16	31509816	0.00454687	NA	0.33	Concentration of small VLDL particles || id:met-d-S_VLDL_P	Concentration of small VLDL particles	Concentration of small VLDL particles || ||	TRUE	igd	0.003	1.34e-05	344182	SGLT2 inhibition	TRUE	reported	HyJ7bX	TRUE
rs34497199	T	C	T	C	0.012	0.00207327	0.475	0.47184	FALSE	FALSE	FALSE	met-d-S_VLDL_P	16	31551332	0.00410785	NA	0.54	Concentration of small VLDL particles || id:met-d-S_VLDL_P	Concentration of small VLDL particles	Concentration of small VLDL particles || ||	TRUE	igd	0.002	5.98e-07	344182	SGLT2 inhibition	TRUE	reported	HyJ7bX	TRUE
rs35445454	T	C	T	C	0.013	-0.000884047	0.344	0.344791	FALSE	FALSE	FALSE	met-d-S_VLDL_P	16	31699326	0.0043072	NA	0.97	Concentration of small VLDL particles || id:met-d-S_VLDL_P	Concentration of small VLDL particles	Concentration of small VLDL particles || ||	TRUE	igd	0.002	1.24e-07	344182	SGLT2 inhibition	TRUE	reported	HyJ7bX	TRUE
rs4488457	G	T	G	T	0.013	0.00403917	0.712	0.711715	FALSE	FALSE	FALSE	met-d-S_VLDL_P	16	31659189	0.00452082	NA	0.39	Concentration of small VLDL particles || id:met-d-S_VLDL_P	Concentration of small VLDL particles	Concentration of small VLDL particles || ||	TRUE	igd	0.003	2.9e-07	344182	SGLT2 inhibition	TRUE	reported	HyJ7bX	TRUE
rs8057326	C	T	C	T	0.008	0.00308605	0.523	0.521343	FALSE	FALSE	FALSE	met-d-S_VLDL_P	16	31524123	0.00408604	NA	0.450001	Concentration of small VLDL particles || id:met-d-S_VLDL_P	Concentration of small VLDL particles	Concentration of small VLDL particles || ||	TRUE	igd	0.002	0.00028	344182	SGLT2 inhibition	TRUE	reported	HyJ7bX	TRUE
rs9930811	G	A	G	A	0.016	0.00226451	0.365	0.366102	FALSE	FALSE	FALSE	met-d-S_VLDL_P	16	31400360	0.00423855	NA	0.44	Concentration of small VLDL particles || id:met-d-S_VLDL_P	Concentration of small VLDL particles	Concentration of small VLDL particles || ||	TRUE	igd	0.002	8.69e-12	344182	SGLT2 inhibition	TRUE	reported	HyJ7bX	TRUE
rs11865835	C	T	C	T	0.011	0.00346428	0.284	0.282836	FALSE	FALSE	FALSE	met-d-S_VLDL_PL	16	31509816	0.00459586	NA	0.33	Phospholipids in small VLDL || id:met-d-S_VLDL_PL	Phospholipids in small VLDL	Phospholipids in small VLDL || ||	TRUE	igd	0.003	1.34e-05	344182	SGLT2 inhibition	TRUE	reported	HyJ7bX	TRUE
rs34497199	T	C	T	C	0.012	0.00242935	0.475	0.47184	FALSE	FALSE	FALSE	met-d-S_VLDL_PL	16	31551332	0.00415212	NA	0.46	Phospholipids in small VLDL || id:met-d-S_VLDL_PL	Phospholipids in small VLDL	Phospholipids in small VLDL || ||	TRUE	igd	0.002	5.98e-07	344182	SGLT2 inhibition	TRUE	reported	HyJ7bX	TRUE
rs35445454	T	C	T	C	0.013	-0.0012543	0.344	0.344791	FALSE	FALSE	FALSE	met-d-S_VLDL_PL	16	31699326	0.00435361	NA	1	Phospholipids in small VLDL || id:met-d-S_VLDL_PL	Phospholipids in small VLDL	Phospholipids in small VLDL || ||	TRUE	igd	0.002	1.24e-07	344182	SGLT2 inhibition	TRUE	reported	HyJ7bX	TRUE
rs4488457	G	T	G	T	0.013	0.00607137	0.712	0.711715	FALSE	FALSE	FALSE	met-d-S_VLDL_PL	16	31659189	0.00456953	NA	0.16	Phospholipids in small VLDL || id:met-d-S_VLDL_PL	Phospholipids in small VLDL	Phospholipids in small VLDL || ||	TRUE	igd	0.003	2.9e-07	344182	SGLT2 inhibition	TRUE	reported	HyJ7bX	TRUE
rs8057326	C	T	C	T	0.008	0.00395754	0.523	0.521343	FALSE	FALSE	FALSE	met-d-S_VLDL_PL	16	31524123	0.00413007	NA	0.32	Phospholipids in small VLDL || id:met-d-S_VLDL_PL	Phospholipids in small VLDL	Phospholipids in small VLDL || ||	TRUE	igd	0.002	0.00028	344182	SGLT2 inhibition	TRUE	reported	HyJ7bX	TRUE
rs9930811	G	A	G	A	0.016	0.000353249	0.365	0.366102	FALSE	FALSE	FALSE	met-d-S_VLDL_PL	16	31400360	0.00428422	NA	0.79	Phospholipids in small VLDL || id:met-d-S_VLDL_PL	Phospholipids in small VLDL	Phospholipids in small VLDL || ||	TRUE	igd	0.002	8.69e-12	344182	SGLT2 inhibition	TRUE	reported	HyJ7bX	TRUE
rs11865835	C	T	C	T	0.011	-0.000584788	0.284	0.282836	FALSE	FALSE	FALSE	met-d-S_VLDL_PL_pct	16	31509816	0.0044103	NA	0.82	Phospholipids to total lipids ratio in small VLDL || id:met-d-S_VLDL_PL_pct	Phospholipids to total lipids ratio in small VLDL	Phospholipids to total lipids ratio in small VLDL || ||	TRUE	igd	0.003	1.34e-05	344182	SGLT2 inhibition	TRUE	reported	HyJ7bX	TRUE
rs34497199	T	C	T	C	0.012	0.000851301	0.475	0.47184	FALSE	FALSE	FALSE	met-d-S_VLDL_PL_pct	16	31551332	0.00398448	NA	0.82	Phospholipids to total lipids ratio in small VLDL || id:met-d-S_VLDL_PL_pct	Phospholipids to total lipids ratio in small VLDL	Phospholipids to total lipids ratio in small VLDL || ||	TRUE	igd	0.002	5.98e-07	344182	SGLT2 inhibition	TRUE	reported	HyJ7bX	TRUE
rs35445454	T	C	T	C	0.013	-0.00168669	0.344	0.344791	FALSE	FALSE	FALSE	met-d-S_VLDL_PL_pct	16	31699326	0.00417783	NA	0.79	Phospholipids to total lipids ratio in small VLDL || id:met-d-S_VLDL_PL_pct	Phospholipids to total lipids ratio in small VLDL	Phospholipids to total lipids ratio in small VLDL || ||	TRUE	igd	0.002	1.24e-07	344182	SGLT2 inhibition	TRUE	reported	HyJ7bX	TRUE
rs4488457	G	T	G	T	0.013	0.00812857	0.712	0.711715	FALSE	FALSE	FALSE	met-d-S_VLDL_PL_pct	16	31659189	0.00438504	NA	0.0819993	Phospholipids to total lipids ratio in small VLDL || id:met-d-S_VLDL_PL_pct	Phospholipids to total lipids ratio in small VLDL	Phospholipids to total lipids ratio in small VLDL || ||	TRUE	igd	0.003	2.9e-07	344182	SGLT2 inhibition	TRUE	reported	HyJ7bX	TRUE
rs8057326	C	T	C	T	0.008	0.00290469	0.523	0.521343	FALSE	FALSE	FALSE	met-d-S_VLDL_PL_pct	16	31524123	0.00396332	NA	0.58	Phospholipids to total lipids ratio in small VLDL || id:met-d-S_VLDL_PL_pct	Phospholipids to total lipids ratio in small VLDL	Phospholipids to total lipids ratio in small VLDL || ||	TRUE	igd	0.002	0.00028	344182	SGLT2 inhibition	TRUE	reported	HyJ7bX	TRUE
rs9930811	G	A	G	A	0.016	-0.00641588	0.365	0.366102	FALSE	FALSE	FALSE	met-d-S_VLDL_PL_pct	16	31400360	0.00411125	NA	0.12	Phospholipids to total lipids ratio in small VLDL || id:met-d-S_VLDL_PL_pct	Phospholipids to total lipids ratio in small VLDL	Phospholipids to total lipids ratio in small VLDL || ||	TRUE	igd	0.002	8.69e-12	344182	SGLT2 inhibition	TRUE	reported	HyJ7bX	TRUE
rs11865835	C	T	C	T	0.011	0.00390284	0.284	0.282836	FALSE	FALSE	FALSE	met-d-S_VLDL_TG	16	31509816	0.00447323	NA	0.26	Triglycerides in small VLDL || id:met-d-S_VLDL_TG	Triglycerides in small VLDL	Triglycerides in small VLDL || ||	TRUE	igd	0.003	1.34e-05	344182	SGLT2 inhibition	TRUE	reported	HyJ7bX	TRUE
rs34497199	T	C	T	C	0.012	0.00212601	0.475	0.47184	FALSE	FALSE	FALSE	met-d-S_VLDL_TG	16	31551332	0.00404132	NA	0.49	Triglycerides in small VLDL || id:met-d-S_VLDL_TG	Triglycerides in small VLDL	Triglycerides in small VLDL || ||	TRUE	igd	0.002	5.98e-07	344182	SGLT2 inhibition	TRUE	reported	HyJ7bX	TRUE
rs35445454	T	C	T	C	0.013	-6.16728e-05	0.344	0.344791	FALSE	FALSE	FALSE	met-d-S_VLDL_TG	16	31699326	0.00423744	NA	0.89	Triglycerides in small VLDL || id:met-d-S_VLDL_TG	Triglycerides in small VLDL	Triglycerides in small VLDL || ||	TRUE	igd	0.002	1.24e-07	344182	SGLT2 inhibition	TRUE	reported	HyJ7bX	TRUE
rs4488457	G	T	G	T	0.013	-0.000455436	0.712	0.711715	FALSE	FALSE	FALSE	met-d-S_VLDL_TG	16	31659189	0.0044476	NA	1	Triglycerides in small VLDL || id:met-d-S_VLDL_TG	Triglycerides in small VLDL	Triglycerides in small VLDL || ||	TRUE	igd	0.003	2.9e-07	344182	SGLT2 inhibition	TRUE	reported	HyJ7bX	TRUE
rs8057326	C	T	C	T	0.008	0.00152729	0.523	0.521343	FALSE	FALSE	FALSE	met-d-S_VLDL_TG	16	31524123	0.00401986	NA	0.57	Triglycerides in small VLDL || id:met-d-S_VLDL_TG	Triglycerides in small VLDL	Triglycerides in small VLDL || ||	TRUE	igd	0.002	0.00028	344182	SGLT2 inhibition	TRUE	reported	HyJ7bX	TRUE
rs9930811	G	A	G	A	0.016	0.00477246	0.365	0.366102	FALSE	FALSE	FALSE	met-d-S_VLDL_TG	16	31400360	0.0041699	NA	0.16	Triglycerides in small VLDL || id:met-d-S_VLDL_TG	Triglycerides in small VLDL	Triglycerides in small VLDL || ||	TRUE	igd	0.002	8.69e-12	344182	SGLT2 inhibition	TRUE	reported	HyJ7bX	TRUE
rs11865835	C	T	C	T	0.011	0.000621998	0.284	0.282836	FALSE	FALSE	FALSE	met-d-S_VLDL_TG_pct	16	31509816	0.00445639	NA	0.79	Triglycerides to total lipids ratio in small VLDL || id:met-d-S_VLDL_TG_pct	Triglycerides to total lipids ratio in small VLDL	Triglycerides to total lipids ratio in small VLDL || ||	TRUE	igd	0.003	1.34e-05	344182	SGLT2 inhibition	TRUE	reported	HyJ7bX	TRUE
rs34497199	T	C	T	C	0.012	-0.00012779	0.475	0.47184	FALSE	FALSE	FALSE	met-d-S_VLDL_TG_pct	16	31551332	0.00402611	NA	0.96	Triglycerides to total lipids ratio in small VLDL || id:met-d-S_VLDL_TG_pct	Triglycerides to total lipids ratio in small VLDL	Triglycerides to total lipids ratio in small VLDL || ||	TRUE	igd	0.002	5.98e-07	344182	SGLT2 inhibition	TRUE	reported	HyJ7bX	TRUE
rs35445454	T	C	T	C	0.013	0.00134161	0.344	0.344791	FALSE	FALSE	FALSE	met-d-S_VLDL_TG_pct	16	31699326	0.00422148	NA	0.8	Triglycerides to total lipids ratio in small VLDL || id:met-d-S_VLDL_TG_pct	Triglycerides to total lipids ratio in small VLDL	Triglycerides to total lipids ratio in small VLDL || ||	TRUE	igd	0.002	1.24e-07	344182	SGLT2 inhibition	TRUE	reported	HyJ7bX	TRUE
rs4488457	G	T	G	T	0.013	-0.00920611	0.712	0.711715	FALSE	FALSE	FALSE	met-d-S_VLDL_TG_pct	16	31659189	0.00443086	NA	0.0560003	Triglycerides to total lipids ratio in small VLDL || id:met-d-S_VLDL_TG_pct	Triglycerides to total lipids ratio in small VLDL	Triglycerides to total lipids ratio in small VLDL || ||	TRUE	igd	0.003	2.9e-07	344182	SGLT2 inhibition	TRUE	reported	HyJ7bX	TRUE
rs8057326	C	T	C	T	0.008	-0.00334519	0.523	0.521343	FALSE	FALSE	FALSE	met-d-S_VLDL_TG_pct	16	31524123	0.00400473	NA	0.51	Triglycerides to total lipids ratio in small VLDL || id:met-d-S_VLDL_TG_pct	Triglycerides to total lipids ratio in small VLDL	Triglycerides to total lipids ratio in small VLDL || ||	TRUE	igd	0.002	0.00028	344182	SGLT2 inhibition	TRUE	reported	HyJ7bX	TRUE
rs9930811	G	A	G	A	0.016	0.00620497	0.365	0.366102	FALSE	FALSE	FALSE	met-d-S_VLDL_TG_pct	16	31400360	0.0041542	NA	0.13	Triglycerides to total lipids ratio in small VLDL || id:met-d-S_VLDL_TG_pct	Triglycerides to total lipids ratio in small VLDL	Triglycerides to total lipids ratio in small VLDL || ||	TRUE	igd	0.002	8.69e-12	344182	SGLT2 inhibition	TRUE	reported	HyJ7bX	TRUE
rs11865835	C	T	C	T	0.011	0.00173337	0.284	0.282769	FALSE	FALSE	FALSE	met-d-SFA	16	31509816	0.0045649	NA	0.67	Saturated fatty acids || id:met-d-SFA	Saturated fatty acids	Saturated fatty acids || ||	TRUE	igd	0.003	1.34e-05	344182	SGLT2 inhibition	TRUE	reported	HyJ7bX	TRUE
rs34497199	T	C	T	C	0.012	0.0051829	0.475	0.471791	FALSE	FALSE	FALSE	met-d-SFA	16	31551332	0.00412398	NA	0.19	Saturated fatty acids || id:met-d-SFA	Saturated fatty acids	Saturated fatty acids || ||	TRUE	igd	0.002	5.98e-07	344182	SGLT2 inhibition	TRUE	reported	HyJ7bX	TRUE
rs35445454	T	C	T	C	0.013	3.01047e-05	0.344	0.344788	FALSE	FALSE	FALSE	met-d-SFA	16	31699326	0.00432363	NA	0.94	Saturated fatty acids || id:met-d-SFA	Saturated fatty acids	Saturated fatty acids || ||	TRUE	igd	0.002	1.24e-07	344182	SGLT2 inhibition	TRUE	reported	HyJ7bX	TRUE
rs4488457	G	T	G	T	0.013	0.00579777	0.712	0.711716	FALSE	FALSE	FALSE	met-d-SFA	16	31659189	0.00453822	NA	0.2	Saturated fatty acids || id:met-d-SFA	Saturated fatty acids	Saturated fatty acids || ||	TRUE	igd	0.003	2.9e-07	344182	SGLT2 inhibition	TRUE	reported	HyJ7bX	TRUE
rs8057326	C	T	C	T	0.008	0.00451729	0.523	0.521293	FALSE	FALSE	FALSE	met-d-SFA	16	31524123	0.00410192	NA	0.27	Saturated fatty acids || id:met-d-SFA	Saturated fatty acids	Saturated fatty acids || ||	TRUE	igd	0.002	0.00028	344182	SGLT2 inhibition	TRUE	reported	HyJ7bX	TRUE
rs9930811	G	A	G	A	0.016	0.000555354	0.365	0.366049	FALSE	FALSE	FALSE	met-d-SFA	16	31400360	0.00425498	NA	0.93	Saturated fatty acids || id:met-d-SFA	Saturated fatty acids	Saturated fatty acids || ||	TRUE	igd	0.002	8.69e-12	344182	SGLT2 inhibition	TRUE	reported	HyJ7bX	TRUE
rs11865835	C	T	C	T	0.011	-0.00388034	0.284	0.282769	FALSE	FALSE	FALSE	met-d-SFA_pct	16	31509816	0.00454297	NA	0.39	Ratio of saturated fatty acids to total fatty acids || id:met-d-SFA_pct	Ratio of saturated fatty acids to total fatty acids	Ratio of saturated fatty acids to total fatty acids || ||	TRUE	igd	0.003	1.34e-05	344182	SGLT2 inhibition	TRUE	reported	HyJ7bX	TRUE
rs34497199	T	C	T	C	0.012	0.000819342	0.475	0.471791	FALSE	FALSE	FALSE	met-d-SFA_pct	16	31551332	0.00410417	NA	0.84	Ratio of saturated fatty acids to total fatty acids || id:met-d-SFA_pct	Ratio of saturated fatty acids to total fatty acids	Ratio of saturated fatty acids to total fatty acids || ||	TRUE	igd	0.002	5.98e-07	344182	SGLT2 inhibition	TRUE	reported	HyJ7bX	TRUE
rs35445454	T	C	T	C	0.013	-0.0027204	0.344	0.344788	FALSE	FALSE	FALSE	met-d-SFA_pct	16	31699326	0.00430286	NA	0.53	Ratio of saturated fatty acids to total fatty acids || id:met-d-SFA_pct	Ratio of saturated fatty acids to total fatty acids	Ratio of saturated fatty acids to total fatty acids || ||	TRUE	igd	0.002	1.24e-07	344182	SGLT2 inhibition	TRUE	reported	HyJ7bX	TRUE
rs4488457	G	T	G	T	0.013	-0.00021902	0.712	0.711716	FALSE	FALSE	FALSE	met-d-SFA_pct	16	31659189	0.00451642	NA	0.96	Ratio of saturated fatty acids to total fatty acids || id:met-d-SFA_pct	Ratio of saturated fatty acids to total fatty acids	Ratio of saturated fatty acids to total fatty acids || ||	TRUE	igd	0.003	2.9e-07	344182	SGLT2 inhibition	TRUE	reported	HyJ7bX	TRUE
rs8057326	C	T	C	T	0.008	0.000467612	0.523	0.521293	FALSE	FALSE	FALSE	met-d-SFA_pct	16	31524123	0.00408221	NA	0.91	Ratio of saturated fatty acids to total fatty acids || id:met-d-SFA_pct	Ratio of saturated fatty acids to total fatty acids	Ratio of saturated fatty acids to total fatty acids || ||	TRUE	igd	0.002	0.00028	344182	SGLT2 inhibition	TRUE	reported	HyJ7bX	TRUE
rs9930811	G	A	G	A	0.016	-0.00208789	0.365	0.366049	FALSE	FALSE	FALSE	met-d-SFA_pct	16	31400360	0.00423454	NA	0.62	Ratio of saturated fatty acids to total fatty acids || id:met-d-SFA_pct	Ratio of saturated fatty acids to total fatty acids	Ratio of saturated fatty acids to total fatty acids || ||	TRUE	igd	0.002	8.69e-12	344182	SGLT2 inhibition	TRUE	reported	HyJ7bX	TRUE
rs11865835	C	T	C	T	0.011	0.00181974	0.284	0.282769	FALSE	FALSE	FALSE	met-d-Sphingomyelins	16	31509816	0.00430444	NA	0.89	Sphingomyelins || id:met-d-Sphingomyelins	Sphingomyelins	Sphingomyelins || ||	TRUE	igd	0.003	1.34e-05	344182	SGLT2 inhibition	TRUE	reported	HyJ7bX	TRUE
rs34497199	T	C	T	C	0.012	0.00532261	0.475	0.471791	FALSE	FALSE	FALSE	met-d-Sphingomyelins	16	31551332	0.00388868	NA	0.21	Sphingomyelins || id:met-d-Sphingomyelins	Sphingomyelins	Sphingomyelins || ||	TRUE	igd	0.002	5.98e-07	344182	SGLT2 inhibition	TRUE	reported	HyJ7bX	TRUE
rs35445454	T	C	T	C	0.013	0.000954777	0.344	0.344788	FALSE	FALSE	FALSE	met-d-Sphingomyelins	16	31699326	0.00407694	NA	0.77	Sphingomyelins || id:met-d-Sphingomyelins	Sphingomyelins	Sphingomyelins || ||	TRUE	igd	0.002	1.24e-07	344182	SGLT2 inhibition	TRUE	reported	HyJ7bX	TRUE
rs4488457	G	T	G	T	0.013	0.0106055	0.712	0.711716	FALSE	FALSE	FALSE	met-d-Sphingomyelins	16	31659189	0.00427928	NA	0.0189998	Sphingomyelins || id:met-d-Sphingomyelins	Sphingomyelins	Sphingomyelins || ||	TRUE	igd	0.003	2.9e-07	344182	SGLT2 inhibition	TRUE	reported	HyJ7bX	TRUE
rs8057326	C	T	C	T	0.008	0.00544905	0.523	0.521293	FALSE	FALSE	FALSE	met-d-Sphingomyelins	16	31524123	0.00386788	NA	0.25	Sphingomyelins || id:met-d-Sphingomyelins	Sphingomyelins	Sphingomyelins || ||	TRUE	igd	0.002	0.00028	344182	SGLT2 inhibition	TRUE	reported	HyJ7bX	TRUE
rs9930811	G	A	G	A	0.016	-0.00414179	0.365	0.366049	FALSE	FALSE	FALSE	met-d-Sphingomyelins	16	31400360	0.0040122	NA	0.21	Sphingomyelins || id:met-d-Sphingomyelins	Sphingomyelins	Sphingomyelins || ||	TRUE	igd	0.002	8.69e-12	344182	SGLT2 inhibition	TRUE	reported	HyJ7bX	TRUE
rs11865835	C	T	C	T	0.011	0.00119423	0.284	0.282769	FALSE	FALSE	FALSE	met-d-TG_by_PG	16	31509816	0.0042773	NA	0.49	Ratio of triglycerides to phosphoglycerides || id:met-d-TG_by_PG	Ratio of triglycerides to phosphoglycerides	Ratio of triglycerides to phosphoglycerides || ||	TRUE	igd	0.003	1.34e-05	344182	SGLT2 inhibition	TRUE	reported	HyJ7bX	TRUE
rs34497199	T	C	T	C	0.012	-0.000145231	0.475	0.471791	FALSE	FALSE	FALSE	met-d-TG_by_PG	16	31551332	0.00386416	NA	0.88	Ratio of triglycerides to phosphoglycerides || id:met-d-TG_by_PG	Ratio of triglycerides to phosphoglycerides	Ratio of triglycerides to phosphoglycerides || ||	TRUE	igd	0.002	5.98e-07	344182	SGLT2 inhibition	TRUE	reported	HyJ7bX	TRUE
rs35445454	T	C	T	C	0.013	-0.00266367	0.344	0.344788	FALSE	FALSE	FALSE	met-d-TG_by_PG	16	31699326	0.00405123	NA	0.62	Ratio of triglycerides to phosphoglycerides || id:met-d-TG_by_PG	Ratio of triglycerides to phosphoglycerides	Ratio of triglycerides to phosphoglycerides || ||	TRUE	igd	0.002	1.24e-07	344182	SGLT2 inhibition	TRUE	reported	HyJ7bX	TRUE
rs4488457	G	T	G	T	0.013	-0.00537193	0.712	0.711716	FALSE	FALSE	FALSE	met-d-TG_by_PG	16	31659189	0.0042523	NA	0.3	Ratio of triglycerides to phosphoglycerides || id:met-d-TG_by_PG	Ratio of triglycerides to phosphoglycerides	Ratio of triglycerides to phosphoglycerides || ||	TRUE	igd	0.003	2.9e-07	344182	SGLT2 inhibition	TRUE	reported	HyJ7bX	TRUE
rs8057326	C	T	C	T	0.008	-0.000560609	0.523	0.521293	FALSE	FALSE	FALSE	met-d-TG_by_PG	16	31524123	0.00384348	NA	0.88	Ratio of triglycerides to phosphoglycerides || id:met-d-TG_by_PG	Ratio of triglycerides to phosphoglycerides	Ratio of triglycerides to phosphoglycerides || ||	TRUE	igd	0.002	0.00028	344182	SGLT2 inhibition	TRUE	reported	HyJ7bX	TRUE
rs9930811	G	A	G	A	0.016	0.00466379	0.365	0.366049	FALSE	FALSE	FALSE	met-d-TG_by_PG	16	31400360	0.0039869	NA	0.13	Ratio of triglycerides to phosphoglycerides || id:met-d-TG_by_PG	Ratio of triglycerides to phosphoglycerides	Ratio of triglycerides to phosphoglycerides || ||	TRUE	igd	0.002	8.69e-12	344182	SGLT2 inhibition	TRUE	reported	HyJ7bX	TRUE
rs11865835	C	T	C	T	0.011	-0.0036033	0.284	0.282808	FALSE	FALSE	FALSE	met-d-Total_BCAA	16	31509816	0.00445213	NA	0.42	Total concentration of branched-chain amino acids (leucine + isoleucine + valine) || id:met-d-Total_BCAA	Total concentration of branched-chain amino acids (leucine + isoleucine + valine)	Total concentration of branched-chain amino acids (leucine + isoleucine + valine) || ||	TRUE	igd	0.003	1.34e-05	344182	SGLT2 inhibition	TRUE	reported	HyJ7bX	TRUE
rs34497199	T	C	T	C	0.012	0.000906496	0.475	0.471821	FALSE	FALSE	FALSE	met-d-Total_BCAA	16	31551332	0.0040221	NA	0.82	Total concentration of branched-chain amino acids (leucine + isoleucine + valine) || id:met-d-Total_BCAA	Total concentration of branched-chain amino acids (leucine + isoleucine + valine)	Total concentration of branched-chain amino acids (leucine + isoleucine + valine) || ||	TRUE	igd	0.002	5.98e-07	344182	SGLT2 inhibition	TRUE	reported	HyJ7bX	TRUE
rs35445454	T	C	T	C	0.013	0.000170044	0.344	0.344771	FALSE	FALSE	FALSE	met-d-Total_BCAA	16	31699326	0.00421738	NA	0.97	Total concentration of branched-chain amino acids (leucine + isoleucine + valine) || id:met-d-Total_BCAA	Total concentration of branched-chain amino acids (leucine + isoleucine + valine)	Total concentration of branched-chain amino acids (leucine + isoleucine + valine) || ||	TRUE	igd	0.002	1.24e-07	344182	SGLT2 inhibition	TRUE	reported	HyJ7bX	TRUE
rs4488457	G	T	G	T	0.013	-0.00479346	0.712	0.711703	FALSE	FALSE	FALSE	met-d-Total_BCAA	16	31659189	0.00442638	NA	0.28	Total concentration of branched-chain amino acids (leucine + isoleucine + valine) || id:met-d-Total_BCAA	Total concentration of branched-chain amino acids (leucine + isoleucine + valine)	Total concentration of branched-chain amino acids (leucine + isoleucine + valine) || ||	TRUE	igd	0.003	2.9e-07	344182	SGLT2 inhibition	TRUE	reported	HyJ7bX	TRUE
rs8057326	C	T	C	T	0.008	0.00104223	0.523	0.52134	FALSE	FALSE	FALSE	met-d-Total_BCAA	16	31524123	0.00400075	NA	0.79	Total concentration of branched-chain amino acids (leucine + isoleucine + valine) || id:met-d-Total_BCAA	Total concentration of branched-chain amino acids (leucine + isoleucine + valine)	Total concentration of branched-chain amino acids (leucine + isoleucine + valine) || ||	TRUE	igd	0.002	0.00028	344182	SGLT2 inhibition	TRUE	reported	HyJ7bX	TRUE
rs9930811	G	A	G	A	0.016	-0.00238692	0.365	0.366083	FALSE	FALSE	FALSE	met-d-Total_BCAA	16	31400360	0.00415005	NA	0.57	Total concentration of branched-chain amino acids (leucine + isoleucine + valine) || id:met-d-Total_BCAA	Total concentration of branched-chain amino acids (leucine + isoleucine + valine)	Total concentration of branched-chain amino acids (leucine + isoleucine + valine) || ||	TRUE	igd	0.002	8.69e-12	344182	SGLT2 inhibition	TRUE	reported	HyJ7bX	TRUE
rs11865835	C	T	C	T	0.011	0.00265719	0.284	0.282836	FALSE	FALSE	FALSE	met-d-Total_C	16	31509816	0.00445849	NA	0.58	Total cholesterol || id:met-d-Total_C	Total cholesterol	Total cholesterol || ||	TRUE	igd	0.003	1.34e-05	344182	SGLT2 inhibition	TRUE	reported	HyJ7bX	TRUE
rs34497199	T	C	T	C	0.012	0.00465111	0.475	0.47184	FALSE	FALSE	FALSE	met-d-Total_C	16	31551332	0.00402801	NA	0.2	Total cholesterol || id:met-d-Total_C	Total cholesterol	Total cholesterol || ||	TRUE	igd	0.002	5.98e-07	344182	SGLT2 inhibition	TRUE	reported	HyJ7bX	TRUE
rs35445454	T	C	T	C	0.013	-3.10552e-05	0.344	0.344791	FALSE	FALSE	FALSE	met-d-Total_C	16	31699326	0.00422348	NA	0.83	Total cholesterol || id:met-d-Total_C	Total cholesterol	Total cholesterol || ||	TRUE	igd	0.002	1.24e-07	344182	SGLT2 inhibition	TRUE	reported	HyJ7bX	TRUE
rs4488457	G	T	G	T	0.013	0.00946375	0.712	0.711715	FALSE	FALSE	FALSE	met-d-Total_C	16	31659189	0.00443295	NA	0.0309999	Total cholesterol || id:met-d-Total_C	Total cholesterol	Total cholesterol || ||	TRUE	igd	0.003	2.9e-07	344182	SGLT2 inhibition	TRUE	reported	HyJ7bX	TRUE
rs8057326	C	T	C	T	0.008	0.00480823	0.523	0.521343	FALSE	FALSE	FALSE	met-d-Total_C	16	31524123	0.00400662	NA	0.24	Total cholesterol || id:met-d-Total_C	Total cholesterol	Total cholesterol || ||	TRUE	igd	0.002	0.00028	344182	SGLT2 inhibition	TRUE	reported	HyJ7bX	TRUE
rs9930811	G	A	G	A	0.016	-0.0026463	0.365	0.366102	FALSE	FALSE	FALSE	met-d-Total_C	16	31400360	0.00415617	NA	0.5	Total cholesterol || id:met-d-Total_C	Total cholesterol	Total cholesterol || ||	TRUE	igd	0.002	8.69e-12	344182	SGLT2 inhibition	TRUE	reported	HyJ7bX	TRUE
rs11865835	C	T	C	T	0.011	0.00294671	0.284	0.282836	FALSE	FALSE	FALSE	met-d-Total_CE	16	31509816	0.00444232	NA	0.56	Total esterified cholesterol || id:met-d-Total_CE	Total esterified cholesterol	Total esterified cholesterol || ||	TRUE	igd	0.003	1.34e-05	344182	SGLT2 inhibition	TRUE	reported	HyJ7bX	TRUE
rs34497199	T	C	T	C	0.012	0.00488412	0.475	0.47184	FALSE	FALSE	FALSE	met-d-Total_CE	16	31551332	0.00401341	NA	0.19	Total esterified cholesterol || id:met-d-Total_CE	Total esterified cholesterol	Total esterified cholesterol || ||	TRUE	igd	0.002	5.98e-07	344182	SGLT2 inhibition	TRUE	reported	HyJ7bX	TRUE
rs35445454	T	C	T	C	0.013	0.000464348	0.344	0.344791	FALSE	FALSE	FALSE	met-d-Total_CE	16	31699326	0.00420816	NA	0.760001	Total esterified cholesterol || id:met-d-Total_CE	Total esterified cholesterol	Total esterified cholesterol || ||	TRUE	igd	0.002	1.24e-07	344182	SGLT2 inhibition	TRUE	reported	HyJ7bX	TRUE
rs4488457	G	T	G	T	0.013	0.00989129	0.712	0.711715	FALSE	FALSE	FALSE	met-d-Total_CE	16	31659189	0.00441688	NA	0.025	Total esterified cholesterol || id:met-d-Total_CE	Total esterified cholesterol	Total esterified cholesterol || ||	TRUE	igd	0.003	2.9e-07	344182	SGLT2 inhibition	TRUE	reported	HyJ7bX	TRUE
rs8057326	C	T	C	T	0.008	0.00493798	0.523	0.521343	FALSE	FALSE	FALSE	met-d-Total_CE	16	31524123	0.00399209	NA	0.23	Total esterified cholesterol || id:met-d-Total_CE	Total esterified cholesterol	Total esterified cholesterol || ||	TRUE	igd	0.002	0.00028	344182	SGLT2 inhibition	TRUE	reported	HyJ7bX	TRUE
rs9930811	G	A	G	A	0.016	-0.00259579	0.365	0.366102	FALSE	FALSE	FALSE	met-d-Total_CE	16	31400360	0.0041411	NA	0.49	Total esterified cholesterol || id:met-d-Total_CE	Total esterified cholesterol	Total esterified cholesterol || ||	TRUE	igd	0.002	8.69e-12	344182	SGLT2 inhibition	TRUE	reported	HyJ7bX	TRUE
rs11865835	C	T	C	T	0.011	0.00322907	0.284	0.282769	FALSE	FALSE	FALSE	met-d-Total_FA	16	31509816	0.00457053	NA	0.450001	Total fatty acids || id:met-d-Total_FA	Total fatty acids	Total fatty acids || ||	TRUE	igd	0.003	1.34e-05	344182	SGLT2 inhibition	TRUE	reported	HyJ7bX	TRUE
rs34497199	T	C	T	C	0.012	0.00579097	0.475	0.471791	FALSE	FALSE	FALSE	met-d-Total_FA	16	31551332	0.00412906	NA	0.14	Total fatty acids || id:met-d-Total_FA	Total fatty acids	Total fatty acids || ||	TRUE	igd	0.002	5.98e-07	344182	SGLT2 inhibition	TRUE	reported	HyJ7bX	TRUE
rs35445454	T	C	T	C	0.013	0.000817736	0.344	0.344788	FALSE	FALSE	FALSE	met-d-Total_FA	16	31699326	0.00432896	NA	0.77	Total fatty acids || id:met-d-Total_FA	Total fatty acids	Total fatty acids || ||	TRUE	igd	0.002	1.24e-07	344182	SGLT2 inhibition	TRUE	reported	HyJ7bX	TRUE
rs4488457	G	T	G	T	0.013	0.0067603	0.712	0.711716	FALSE	FALSE	FALSE	met-d-Total_FA	16	31659189	0.00454381	NA	0.15	Total fatty acids || id:met-d-Total_FA	Total fatty acids	Total fatty acids || ||	TRUE	igd	0.003	2.9e-07	344182	SGLT2 inhibition	TRUE	reported	HyJ7bX	TRUE
rs8057326	C	T	C	T	0.008	0.00499446	0.523	0.521293	FALSE	FALSE	FALSE	met-d-Total_FA	16	31524123	0.00410698	NA	0.23	Total fatty acids || id:met-d-Total_FA	Total fatty acids	Total fatty acids || ||	TRUE	igd	0.002	0.00028	344182	SGLT2 inhibition	TRUE	reported	HyJ7bX	TRUE
rs9930811	G	A	G	A	0.016	0.00131271	0.365	0.366049	FALSE	FALSE	FALSE	met-d-Total_FA	16	31400360	0.00426022	NA	0.74	Total fatty acids || id:met-d-Total_FA	Total fatty acids	Total fatty acids || ||	TRUE	igd	0.002	8.69e-12	344182	SGLT2 inhibition	TRUE	reported	HyJ7bX	TRUE
rs11865835	C	T	C	T	0.011	0.00190081	0.284	0.282836	FALSE	FALSE	FALSE	met-d-Total_FC	16	31509816	0.00449942	NA	0.6	Total free cholesterol || id:met-d-Total_FC	Total free cholesterol	Total free cholesterol || ||	TRUE	igd	0.003	1.34e-05	344182	SGLT2 inhibition	TRUE	reported	HyJ7bX	TRUE
rs34497199	T	C	T	C	0.012	0.00402571	0.475	0.47184	FALSE	FALSE	FALSE	met-d-Total_FC	16	31551332	0.00406499	NA	0.23	Total free cholesterol || id:met-d-Total_FC	Total free cholesterol	Total free cholesterol || ||	TRUE	igd	0.002	5.98e-07	344182	SGLT2 inhibition	TRUE	reported	HyJ7bX	TRUE
rs35445454	T	C	T	C	0.013	-0.00120331	0.344	0.344791	FALSE	FALSE	FALSE	met-d-Total_FC	16	31699326	0.00426225	NA	0.94	Total free cholesterol || id:met-d-Total_FC	Total free cholesterol	Total free cholesterol || ||	TRUE	igd	0.002	1.24e-07	344182	SGLT2 inhibition	TRUE	reported	HyJ7bX	TRUE
rs4488457	G	T	G	T	0.013	0.00830342	0.712	0.711715	FALSE	FALSE	FALSE	met-d-Total_FC	16	31659189	0.00447364	NA	0.0470002	Total free cholesterol || id:met-d-Total_FC	Total free cholesterol	Total free cholesterol || ||	TRUE	igd	0.003	2.9e-07	344182	SGLT2 inhibition	TRUE	reported	HyJ7bX	TRUE
rs8057326	C	T	C	T	0.008	0.00442447	0.523	0.521343	FALSE	FALSE	FALSE	met-d-Total_FC	16	31524123	0.0040434	NA	0.24	Total free cholesterol || id:met-d-Total_FC	Total free cholesterol	Total free cholesterol || ||	TRUE	igd	0.002	0.00028	344182	SGLT2 inhibition	TRUE	reported	HyJ7bX	TRUE
rs9930811	G	A	G	A	0.016	-0.00272098	0.365	0.366102	FALSE	FALSE	FALSE	met-d-Total_FC	16	31400360	0.00419432	NA	0.58	Total free cholesterol || id:met-d-Total_FC	Total free cholesterol	Total free cholesterol || ||	TRUE	igd	0.002	8.69e-12	344182	SGLT2 inhibition	TRUE	reported	HyJ7bX	TRUE
rs11865835	C	T	C	T	0.011	0.00280264	0.284	0.282836	FALSE	FALSE	FALSE	met-d-Total_L	16	31509816	0.00453088	NA	0.52	Total lipids in lipoprotein particles || id:met-d-Total_L	Total lipids in lipoprotein particles	Total lipids in lipoprotein particles || ||	TRUE	igd	0.003	1.34e-05	344182	SGLT2 inhibition	TRUE	reported	HyJ7bX	TRUE
rs34497199	T	C	T	C	0.012	0.00516867	0.475	0.47184	FALSE	FALSE	FALSE	met-d-Total_L	16	31551332	0.00409341	NA	0.16	Total lipids in lipoprotein particles || id:met-d-Total_L	Total lipids in lipoprotein particles	Total lipids in lipoprotein particles || ||	TRUE	igd	0.002	5.98e-07	344182	SGLT2 inhibition	TRUE	reported	HyJ7bX	TRUE
rs35445454	T	C	T	C	0.013	-0.000537116	0.344	0.344791	FALSE	FALSE	FALSE	met-d-Total_L	16	31699326	0.00429205	NA	0.94	Total lipids in lipoprotein particles || id:met-d-Total_L	Total lipids in lipoprotein particles	Total lipids in lipoprotein particles || ||	TRUE	igd	0.002	1.24e-07	344182	SGLT2 inhibition	TRUE	reported	HyJ7bX	TRUE
rs4488457	G	T	G	T	0.013	0.00781944	0.712	0.711715	FALSE	FALSE	FALSE	met-d-Total_L	16	31659189	0.00450492	NA	0.0710003	Total lipids in lipoprotein particles || id:met-d-Total_L	Total lipids in lipoprotein particles	Total lipids in lipoprotein particles || ||	TRUE	igd	0.003	2.9e-07	344182	SGLT2 inhibition	TRUE	reported	HyJ7bX	TRUE
rs8057326	C	T	C	T	0.008	0.00470699	0.523	0.521343	FALSE	FALSE	FALSE	met-d-Total_L	16	31524123	0.00407168	NA	0.25	Total lipids in lipoprotein particles || id:met-d-Total_L	Total lipids in lipoprotein particles	Total lipids in lipoprotein particles || ||	TRUE	igd	0.002	0.00028	344182	SGLT2 inhibition	TRUE	reported	HyJ7bX	TRUE
rs9930811	G	A	G	A	0.016	-0.000711767	0.365	0.366102	FALSE	FALSE	FALSE	met-d-Total_L	16	31400360	0.00422365	NA	0.89	Total lipids in lipoprotein particles || id:met-d-Total_L	Total lipids in lipoprotein particles	Total lipids in lipoprotein particles || ||	TRUE	igd	0.002	8.69e-12	344182	SGLT2 inhibition	TRUE	reported	HyJ7bX	TRUE
rs11865835	C	T	C	T	0.011	0.00666122	0.284	0.282836	FALSE	FALSE	FALSE	met-d-Total_P	16	31509816	0.00432914	NA	0.17	Total concentration of lipoprotein particles || id:met-d-Total_P	Total concentration of lipoprotein particles	Total concentration of lipoprotein particles || ||	TRUE	igd	0.003	1.34e-05	344182	SGLT2 inhibition	TRUE	reported	HyJ7bX	TRUE
rs34497199	T	C	T	C	0.012	0.00791261	0.475	0.47184	FALSE	FALSE	FALSE	met-d-Total_P	16	31551332	0.00391115	NA	0.0430002	Total concentration of lipoprotein particles || id:met-d-Total_P	Total concentration of lipoprotein particles	Total concentration of lipoprotein particles || ||	TRUE	igd	0.002	5.98e-07	344182	SGLT2 inhibition	TRUE	reported	HyJ7bX	TRUE
rs35445454	T	C	T	C	0.013	0.00442099	0.344	0.344791	FALSE	FALSE	FALSE	met-d-Total_P	16	31699326	0.00410094	NA	0.26	Total concentration of lipoprotein particles || id:met-d-Total_P	Total concentration of lipoprotein particles	Total concentration of lipoprotein particles || ||	TRUE	igd	0.002	1.24e-07	344182	SGLT2 inhibition	TRUE	reported	HyJ7bX	TRUE
rs4488457	G	T	G	T	0.013	0.0115433	0.712	0.711715	FALSE	FALSE	FALSE	met-d-Total_P	16	31659189	0.00430434	NA	0.00710003	Total concentration of lipoprotein particles || id:met-d-Total_P	Total concentration of lipoprotein particles	Total concentration of lipoprotein particles || ||	TRUE	igd	0.003	2.9e-07	344182	SGLT2 inhibition	TRUE	reported	HyJ7bX	TRUE
rs8057326	C	T	C	T	0.008	0.00680596	0.523	0.521343	FALSE	FALSE	FALSE	met-d-Total_P	16	31524123	0.00389038	NA	0.0879995	Total concentration of lipoprotein particles || id:met-d-Total_P	Total concentration of lipoprotein particles	Total concentration of lipoprotein particles || ||	TRUE	igd	0.002	0.00028	344182	SGLT2 inhibition	TRUE	reported	HyJ7bX	TRUE
rs9930811	G	A	G	A	0.016	0.000783528	0.365	0.366102	FALSE	FALSE	FALSE	met-d-Total_P	16	31400360	0.00403558	NA	0.94	Total concentration of lipoprotein particles || id:met-d-Total_P	Total concentration of lipoprotein particles	Total concentration of lipoprotein particles || ||	TRUE	igd	0.002	8.69e-12	344182	SGLT2 inhibition	TRUE	reported	HyJ7bX	TRUE
rs11865835	C	T	C	T	0.011	0.00264439	0.284	0.282836	FALSE	FALSE	FALSE	met-d-Total_PL	16	31509816	0.00438409	NA	0.64	Total phospholipids in lipoprotein particles || id:met-d-Total_PL	Total phospholipids in lipoprotein particles	Total phospholipids in lipoprotein particles || ||	TRUE	igd	0.003	1.34e-05	344182	SGLT2 inhibition	TRUE	reported	HyJ7bX	TRUE
rs34497199	T	C	T	C	0.012	0.00593926	0.475	0.47184	FALSE	FALSE	FALSE	met-d-Total_PL	16	31551332	0.0039608	NA	0.12	Total phospholipids in lipoprotein particles || id:met-d-Total_PL	Total phospholipids in lipoprotein particles	Total phospholipids in lipoprotein particles || ||	TRUE	igd	0.002	5.98e-07	344182	SGLT2 inhibition	TRUE	reported	HyJ7bX	TRUE
rs35445454	T	C	T	C	0.013	0.000431406	0.344	0.344791	FALSE	FALSE	FALSE	met-d-Total_PL	16	31699326	0.004153	NA	0.82	Total phospholipids in lipoprotein particles || id:met-d-Total_PL	Total phospholipids in lipoprotein particles	Total phospholipids in lipoprotein particles || ||	TRUE	igd	0.002	1.24e-07	344182	SGLT2 inhibition	TRUE	reported	HyJ7bX	TRUE
rs4488457	G	T	G	T	0.013	0.00865791	0.712	0.711715	FALSE	FALSE	FALSE	met-d-Total_PL	16	31659189	0.00435898	NA	0.0549997	Total phospholipids in lipoprotein particles || id:met-d-Total_PL	Total phospholipids in lipoprotein particles	Total phospholipids in lipoprotein particles || ||	TRUE	igd	0.003	2.9e-07	344182	SGLT2 inhibition	TRUE	reported	HyJ7bX	TRUE
rs8057326	C	T	C	T	0.008	0.00495087	0.523	0.521343	FALSE	FALSE	FALSE	met-d-Total_PL	16	31524123	0.00393976	NA	0.22	Total phospholipids in lipoprotein particles || id:met-d-Total_PL	Total phospholipids in lipoprotein particles	Total phospholipids in lipoprotein particles || ||	TRUE	igd	0.002	0.00028	344182	SGLT2 inhibition	TRUE	reported	HyJ7bX	TRUE
rs9930811	G	A	G	A	0.016	-0.00109976	0.365	0.366102	FALSE	FALSE	FALSE	met-d-Total_PL	16	31400360	0.00408681	NA	0.709999	Total phospholipids in lipoprotein particles || id:met-d-Total_PL	Total phospholipids in lipoprotein particles	Total phospholipids in lipoprotein particles || ||	TRUE	igd	0.002	8.69e-12	344182	SGLT2 inhibition	TRUE	reported	HyJ7bX	TRUE
rs11865835	C	T	C	T	0.011	0.00274184	0.284	0.282836	FALSE	FALSE	FALSE	met-d-Total_TG	16	31509816	0.00446172	NA	0.36	Total triglycerides || id:met-d-Total_TG	Total triglycerides	Total triglycerides || ||	TRUE	igd	0.003	1.34e-05	344182	SGLT2 inhibition	TRUE	reported	HyJ7bX	TRUE
rs34497199	T	C	T	C	0.012	0.0027273	0.475	0.47184	FALSE	FALSE	FALSE	met-d-Total_TG	16	31551332	0.00403093	NA	0.4	Total triglycerides || id:met-d-Total_TG	Total triglycerides	Total triglycerides || ||	TRUE	igd	0.002	5.98e-07	344182	SGLT2 inhibition	TRUE	reported	HyJ7bX	TRUE
rs35445454	T	C	T	C	0.013	-0.00123311	0.344	0.344791	FALSE	FALSE	FALSE	met-d-Total_TG	16	31699326	0.00422654	NA	0.91	Total triglycerides || id:met-d-Total_TG	Total triglycerides	Total triglycerides || ||	TRUE	igd	0.002	1.24e-07	344182	SGLT2 inhibition	TRUE	reported	HyJ7bX	TRUE
rs4488457	G	T	G	T	0.013	-0.000698112	0.712	0.711715	FALSE	FALSE	FALSE	met-d-Total_TG	16	31659189	0.00443616	NA	0.99	Total triglycerides || id:met-d-Total_TG	Total triglycerides	Total triglycerides || ||	TRUE	igd	0.003	2.9e-07	344182	SGLT2 inhibition	TRUE	reported	HyJ7bX	TRUE
rs8057326	C	T	C	T	0.008	0.0018531	0.523	0.521343	FALSE	FALSE	FALSE	met-d-Total_TG	16	31524123	0.00400953	NA	0.49	Total triglycerides || id:met-d-Total_TG	Total triglycerides	Total triglycerides || ||	TRUE	igd	0.002	0.00028	344182	SGLT2 inhibition	TRUE	reported	HyJ7bX	TRUE
rs9930811	G	A	G	A	0.016	0.00415567	0.365	0.366102	FALSE	FALSE	FALSE	met-d-Total_TG	16	31400360	0.00415918	NA	0.2	Total triglycerides || id:met-d-Total_TG	Total triglycerides	Total triglycerides || ||	TRUE	igd	0.002	8.69e-12	344182	SGLT2 inhibition	TRUE	reported	HyJ7bX	TRUE
rs11865835	C	T	C	T	0.011	-0.000773674	0.284	0.282781	FALSE	FALSE	FALSE	met-d-Tyr	16	31509816	0.00459765	NA	0.87	Tyrosine || id:met-d-Tyr	Tyrosine	Tyrosine || ||	TRUE	igd	0.003	1.34e-05	344182	SGLT2 inhibition	TRUE	reported	HyJ7bX	TRUE
rs34497199	T	C	T	C	0.012	0.000168588	0.475	0.471776	FALSE	FALSE	FALSE	met-d-Tyr	16	31551332	0.00415377	NA	0.97	Tyrosine || id:met-d-Tyr	Tyrosine	Tyrosine || ||	TRUE	igd	0.002	5.98e-07	344182	SGLT2 inhibition	TRUE	reported	HyJ7bX	TRUE
rs35445454	T	C	T	C	0.013	0.0026746	0.344	0.34478	FALSE	FALSE	FALSE	met-d-Tyr	16	31699326	0.00435449	NA	0.54	Tyrosine || id:met-d-Tyr	Tyrosine	Tyrosine || ||	TRUE	igd	0.002	1.24e-07	344182	SGLT2 inhibition	TRUE	reported	HyJ7bX	TRUE
rs4488457	G	T	G	T	0.013	-0.00353545	0.712	0.711722	FALSE	FALSE	FALSE	met-d-Tyr	16	31659189	0.00457051	NA	0.44	Tyrosine || id:met-d-Tyr	Tyrosine	Tyrosine || ||	TRUE	igd	0.003	2.9e-07	344182	SGLT2 inhibition	TRUE	reported	HyJ7bX	TRUE
rs8057326	C	T	C	T	0.008	0.00239047	0.523	0.521305	FALSE	FALSE	FALSE	met-d-Tyr	16	31524123	0.00413158	NA	0.56	Tyrosine || id:met-d-Tyr	Tyrosine	Tyrosine || ||	TRUE	igd	0.002	0.00028	344182	SGLT2 inhibition	TRUE	reported	HyJ7bX	TRUE
rs9930811	G	A	G	A	0.016	-0.000937419	0.365	0.366042	FALSE	FALSE	FALSE	met-d-Tyr	16	31400360	0.00428555	NA	0.83	Tyrosine || id:met-d-Tyr	Tyrosine	Tyrosine || ||	TRUE	igd	0.002	8.69e-12	344182	SGLT2 inhibition	TRUE	reported	HyJ7bX	TRUE
rs11865835	C	T	C	T	0.011	-0.002186	0.284	0.282769	FALSE	FALSE	FALSE	met-d-Unsaturation	16	31509816	0.00438074	NA	0.51	Degree of unsaturation || id:met-d-Unsaturation	Degree of unsaturation	Degree of unsaturation || ||	TRUE	igd	0.003	1.34e-05	344182	SGLT2 inhibition	TRUE	reported	HyJ7bX	TRUE
rs34497199	T	C	T	C	0.012	-0.00237998	0.475	0.471791	FALSE	FALSE	FALSE	met-d-Unsaturation	16	31551332	0.00395761	NA	0.47	Degree of unsaturation || id:met-d-Unsaturation	Degree of unsaturation	Degree of unsaturation || ||	TRUE	igd	0.002	5.98e-07	344182	SGLT2 inhibition	TRUE	reported	HyJ7bX	TRUE
rs35445454	T	C	T	C	0.013	-0.000184725	0.344	0.344788	FALSE	FALSE	FALSE	met-d-Unsaturation	16	31699326	0.00414921	NA	0.96	Degree of unsaturation || id:met-d-Unsaturation	Degree of unsaturation	Degree of unsaturation || ||	TRUE	igd	0.002	1.24e-07	344182	SGLT2 inhibition	TRUE	reported	HyJ7bX	TRUE
rs4488457	G	T	G	T	0.013	0.00345753	0.712	0.711716	FALSE	FALSE	FALSE	met-d-Unsaturation	16	31659189	0.00435514	NA	0.64	Degree of unsaturation || id:met-d-Unsaturation	Degree of unsaturation	Degree of unsaturation || ||	TRUE	igd	0.003	2.9e-07	344182	SGLT2 inhibition	TRUE	reported	HyJ7bX	TRUE
rs8057326	C	T	C	T	0.008	-0.00186733	0.523	0.521293	FALSE	FALSE	FALSE	met-d-Unsaturation	16	31524123	0.00393644	NA	0.39	Degree of unsaturation || id:met-d-Unsaturation	Degree of unsaturation	Degree of unsaturation || ||	TRUE	igd	0.002	0.00028	344182	SGLT2 inhibition	TRUE	reported	HyJ7bX	TRUE
rs9930811	G	A	G	A	0.016	-0.00650935	0.365	0.366049	FALSE	FALSE	FALSE	met-d-Unsaturation	16	31400360	0.00408332	NA	0.11	Degree of unsaturation || id:met-d-Unsaturation	Degree of unsaturation	Degree of unsaturation || ||	TRUE	igd	0.002	8.69e-12	344182	SGLT2 inhibition	TRUE	reported	HyJ7bX	TRUE
rs11865835	C	T	C	T	0.011	-0.00104817	0.284	0.282805	FALSE	FALSE	FALSE	met-d-Val	16	31509816	0.00447776	NA	0.81	Valine || id:met-d-Val	Valine	Valine || ||	TRUE	igd	0.003	1.34e-05	344182	SGLT2 inhibition	TRUE	reported	HyJ7bX	TRUE
rs34497199	T	C	T	C	0.012	0.00263307	0.475	0.471821	FALSE	FALSE	FALSE	met-d-Val	16	31551332	0.00404527	NA	0.52	Valine || id:met-d-Val	Valine	Valine || ||	TRUE	igd	0.002	5.98e-07	344182	SGLT2 inhibition	TRUE	reported	HyJ7bX	TRUE
rs35445454	T	C	T	C	0.013	0.00214552	0.344	0.344768	FALSE	FALSE	FALSE	met-d-Val	16	31699326	0.00424166	NA	0.61	Valine || id:met-d-Val	Valine	Valine || ||	TRUE	igd	0.002	1.24e-07	344182	SGLT2 inhibition	TRUE	reported	HyJ7bX	TRUE
rs4488457	G	T	G	T	0.013	-0.00212771	0.712	0.711701	FALSE	FALSE	FALSE	met-d-Val	16	31659189	0.00445187	NA	0.630001	Valine || id:met-d-Val	Valine	Valine || ||	TRUE	igd	0.003	2.9e-07	344182	SGLT2 inhibition	TRUE	reported	HyJ7bX	TRUE
rs8057326	C	T	C	T	0.008	0.00276004	0.523	0.52134	FALSE	FALSE	FALSE	met-d-Val	16	31524123	0.0040238	NA	0.49	Valine || id:met-d-Val	Valine	Valine || ||	TRUE	igd	0.002	0.00028	344182	SGLT2 inhibition	TRUE	reported	HyJ7bX	TRUE
rs9930811	G	A	G	A	0.016	0.000290612	0.365	0.36608	FALSE	FALSE	FALSE	met-d-Val	16	31400360	0.00417393	NA	0.94	Valine || id:met-d-Val	Valine	Valine || ||	TRUE	igd	0.002	8.69e-12	344182	SGLT2 inhibition	TRUE	reported	HyJ7bX	TRUE
rs11865835	C	T	C	T	0.011	0.0010018	0.284	0.282836	FALSE	FALSE	FALSE	met-d-VLDL_C	16	31509816	0.00459749	NA	0.68	VLDL cholesterol || id:met-d-VLDL_C	VLDL cholesterol	VLDL cholesterol || ||	TRUE	igd	0.003	1.34e-05	344182	SGLT2 inhibition	TRUE	reported	HyJ7bX	TRUE
rs34497199	T	C	T	C	0.012	0.0020672	0.475	0.47184	FALSE	FALSE	FALSE	met-d-VLDL_C	16	31551332	0.00415359	NA	0.53	VLDL cholesterol || id:met-d-VLDL_C	VLDL cholesterol	VLDL cholesterol || ||	TRUE	igd	0.002	5.98e-07	344182	SGLT2 inhibition	TRUE	reported	HyJ7bX	TRUE
rs35445454	T	C	T	C	0.013	-0.00306778	0.344	0.344791	FALSE	FALSE	FALSE	met-d-VLDL_C	16	31699326	0.00435515	NA	0.62	VLDL cholesterol || id:met-d-VLDL_C	VLDL cholesterol	VLDL cholesterol || ||	TRUE	igd	0.002	1.24e-07	344182	SGLT2 inhibition	TRUE	reported	HyJ7bX	TRUE
rs4488457	G	T	G	T	0.013	0.00475193	0.712	0.711715	FALSE	FALSE	FALSE	met-d-VLDL_C	16	31659189	0.00457116	NA	0.29	VLDL cholesterol || id:met-d-VLDL_C	VLDL cholesterol	VLDL cholesterol || ||	TRUE	igd	0.003	2.9e-07	344182	SGLT2 inhibition	TRUE	reported	HyJ7bX	TRUE
rs8057326	C	T	C	T	0.008	0.00345373	0.523	0.521343	FALSE	FALSE	FALSE	met-d-VLDL_C	16	31524123	0.00413154	NA	0.39	VLDL cholesterol || id:met-d-VLDL_C	VLDL cholesterol	VLDL cholesterol || ||	TRUE	igd	0.002	0.00028	344182	SGLT2 inhibition	TRUE	reported	HyJ7bX	TRUE
rs9930811	G	A	G	A	0.016	-0.000602884	0.365	0.366102	FALSE	FALSE	FALSE	met-d-VLDL_C	16	31400360	0.00428574	NA	0.99	VLDL cholesterol || id:met-d-VLDL_C	VLDL cholesterol	VLDL cholesterol || ||	TRUE	igd	0.002	8.69e-12	344182	SGLT2 inhibition	TRUE	reported	HyJ7bX	TRUE
rs11865835	C	T	C	T	0.011	0.000837933	0.284	0.282836	FALSE	FALSE	FALSE	met-d-VLDL_CE	16	31509816	0.00460461	NA	0.75	Cholesteryl esters in VLDL || id:met-d-VLDL_CE	Cholesteryl esters in VLDL	Cholesteryl esters in VLDL || ||	TRUE	igd	0.003	1.34e-05	344182	SGLT2 inhibition	TRUE	reported	HyJ7bX	TRUE
rs34497199	T	C	T	C	0.012	0.00201566	0.475	0.47184	FALSE	FALSE	FALSE	met-d-VLDL_CE	16	31551332	0.00416002	NA	0.55	Cholesteryl esters in VLDL || id:met-d-VLDL_CE	Cholesteryl esters in VLDL	Cholesteryl esters in VLDL || ||	TRUE	igd	0.002	5.98e-07	344182	SGLT2 inhibition	TRUE	reported	HyJ7bX	TRUE
rs35445454	T	C	T	C	0.013	-0.00289296	0.344	0.344791	FALSE	FALSE	FALSE	met-d-VLDL_CE	16	31699326	0.00436189	NA	0.649999	Cholesteryl esters in VLDL || id:met-d-VLDL_CE	Cholesteryl esters in VLDL	Cholesteryl esters in VLDL || ||	TRUE	igd	0.002	1.24e-07	344182	SGLT2 inhibition	TRUE	reported	HyJ7bX	TRUE
rs4488457	G	T	G	T	0.013	0.00560283	0.712	0.711715	FALSE	FALSE	FALSE	met-d-VLDL_CE	16	31659189	0.00457823	NA	0.21	Cholesteryl esters in VLDL || id:met-d-VLDL_CE	Cholesteryl esters in VLDL	Cholesteryl esters in VLDL || ||	TRUE	igd	0.003	2.9e-07	344182	SGLT2 inhibition	TRUE	reported	HyJ7bX	TRUE
rs8057326	C	T	C	T	0.008	0.00380391	0.523	0.521343	FALSE	FALSE	FALSE	met-d-VLDL_CE	16	31524123	0.00413793	NA	0.37	Cholesteryl esters in VLDL || id:met-d-VLDL_CE	Cholesteryl esters in VLDL	Cholesteryl esters in VLDL || ||	TRUE	igd	0.002	0.00028	344182	SGLT2 inhibition	TRUE	reported	HyJ7bX	TRUE
rs9930811	G	A	G	A	0.016	-0.00138464	0.365	0.366102	FALSE	FALSE	FALSE	met-d-VLDL_CE	16	31400360	0.00429238	NA	0.8	Cholesteryl esters in VLDL || id:met-d-VLDL_CE	Cholesteryl esters in VLDL	Cholesteryl esters in VLDL || ||	TRUE	igd	0.002	8.69e-12	344182	SGLT2 inhibition	TRUE	reported	HyJ7bX	TRUE
rs11865835	C	T	C	T	0.011	0.00130787	0.284	0.282836	FALSE	FALSE	FALSE	met-d-VLDL_FC	16	31509816	0.00457083	NA	0.61	Free cholesterol in VLDL || id:met-d-VLDL_FC	Free cholesterol in VLDL	Free cholesterol in VLDL || ||	TRUE	igd	0.003	1.34e-05	344182	SGLT2 inhibition	TRUE	reported	HyJ7bX	TRUE
rs34497199	T	C	T	C	0.012	0.00214599	0.475	0.47184	FALSE	FALSE	FALSE	met-d-VLDL_FC	16	31551332	0.0041295	NA	0.51	Free cholesterol in VLDL || id:met-d-VLDL_FC	Free cholesterol in VLDL	Free cholesterol in VLDL || ||	TRUE	igd	0.002	5.98e-07	344182	SGLT2 inhibition	TRUE	reported	HyJ7bX	TRUE
rs35445454	T	C	T	C	0.013	-0.00309808	0.344	0.344791	FALSE	FALSE	FALSE	met-d-VLDL_FC	16	31699326	0.00432989	NA	0.6	Free cholesterol in VLDL || id:met-d-VLDL_FC	Free cholesterol in VLDL	Free cholesterol in VLDL || ||	TRUE	igd	0.002	1.24e-07	344182	SGLT2 inhibition	TRUE	reported	HyJ7bX	TRUE
rs4488457	G	T	G	T	0.013	0.00352688	0.712	0.711715	FALSE	FALSE	FALSE	met-d-VLDL_FC	16	31659189	0.00454464	NA	0.44	Free cholesterol in VLDL || id:met-d-VLDL_FC	Free cholesterol in VLDL	Free cholesterol in VLDL || ||	TRUE	igd	0.003	2.9e-07	344182	SGLT2 inhibition	TRUE	reported	HyJ7bX	TRUE
rs8057326	C	T	C	T	0.008	0.00297588	0.523	0.521343	FALSE	FALSE	FALSE	met-d-VLDL_FC	16	31524123	0.00410757	NA	0.44	Free cholesterol in VLDL || id:met-d-VLDL_FC	Free cholesterol in VLDL	Free cholesterol in VLDL || ||	TRUE	igd	0.002	0.00028	344182	SGLT2 inhibition	TRUE	reported	HyJ7bX	TRUE
rs9930811	G	A	G	A	0.016	0.000464045	0.365	0.366102	FALSE	FALSE	FALSE	met-d-VLDL_FC	16	31400360	0.00426088	NA	0.74	Free cholesterol in VLDL || id:met-d-VLDL_FC	Free cholesterol in VLDL	Free cholesterol in VLDL || ||	TRUE	igd	0.002	8.69e-12	344182	SGLT2 inhibition	TRUE	reported	HyJ7bX	TRUE
rs11865835	C	T	C	T	0.011	0.00214668	0.284	0.282836	FALSE	FALSE	FALSE	met-d-VLDL_L	16	31509816	0.0045172	NA	0.46	Total lipids in VLDL || id:met-d-VLDL_L	Total lipids in VLDL	Total lipids in VLDL || ||	TRUE	igd	0.003	1.34e-05	344182	SGLT2 inhibition	TRUE	reported	HyJ7bX	TRUE
rs34497199	T	C	T	C	0.012	0.00259394	0.475	0.47184	FALSE	FALSE	FALSE	met-d-VLDL_L	16	31551332	0.00408105	NA	0.44	Total lipids in VLDL || id:met-d-VLDL_L	Total lipids in VLDL	Total lipids in VLDL || ||	TRUE	igd	0.002	5.98e-07	344182	SGLT2 inhibition	TRUE	reported	HyJ7bX	TRUE
rs35445454	T	C	T	C	0.013	-0.0022433	0.344	0.344791	FALSE	FALSE	FALSE	met-d-VLDL_L	16	31699326	0.0042791	NA	0.75	Total lipids in VLDL || id:met-d-VLDL_L	Total lipids in VLDL	Total lipids in VLDL || ||	TRUE	igd	0.002	1.24e-07	344182	SGLT2 inhibition	TRUE	reported	HyJ7bX	TRUE
rs4488457	G	T	G	T	0.013	0.00166013	0.712	0.711715	FALSE	FALSE	FALSE	met-d-VLDL_L	16	31659189	0.00449133	NA	0.67	Total lipids in VLDL || id:met-d-VLDL_L	Total lipids in VLDL	Total lipids in VLDL || ||	TRUE	igd	0.003	2.9e-07	344182	SGLT2 inhibition	TRUE	reported	HyJ7bX	TRUE
rs8057326	C	T	C	T	0.008	0.00272213	0.523	0.521343	FALSE	FALSE	FALSE	met-d-VLDL_L	16	31524123	0.00405938	NA	0.43	Total lipids in VLDL || id:met-d-VLDL_L	Total lipids in VLDL	Total lipids in VLDL || ||	TRUE	igd	0.002	0.00028	344182	SGLT2 inhibition	TRUE	reported	HyJ7bX	TRUE
rs9930811	G	A	G	A	0.016	0.00241156	0.365	0.366102	FALSE	FALSE	FALSE	met-d-VLDL_L	16	31400360	0.0042109	NA	0.38	Total lipids in VLDL || id:met-d-VLDL_L	Total lipids in VLDL	Total lipids in VLDL || ||	TRUE	igd	0.002	8.69e-12	344182	SGLT2 inhibition	TRUE	reported	HyJ7bX	TRUE
rs11865835	C	T	C	T	0.011	0.00164612	0.284	0.282836	FALSE	FALSE	FALSE	met-d-VLDL_P	16	31509816	0.00457976	NA	0.62	Concentration of VLDL particles || id:met-d-VLDL_P	Concentration of VLDL particles	Concentration of VLDL particles || ||	TRUE	igd	0.003	1.34e-05	344182	SGLT2 inhibition	TRUE	reported	HyJ7bX	TRUE
rs34497199	T	C	T	C	0.012	0.0020392	0.475	0.47184	FALSE	FALSE	FALSE	met-d-VLDL_P	16	31551332	0.00413757	NA	0.56	Concentration of VLDL particles || id:met-d-VLDL_P	Concentration of VLDL particles	Concentration of VLDL particles || ||	TRUE	igd	0.002	5.98e-07	344182	SGLT2 inhibition	TRUE	reported	HyJ7bX	TRUE
rs35445454	T	C	T	C	0.013	-0.00214519	0.344	0.344791	FALSE	FALSE	FALSE	met-d-VLDL_P	16	31699326	0.00433835	NA	0.760001	Concentration of VLDL particles || id:met-d-VLDL_P	Concentration of VLDL particles	Concentration of VLDL particles || ||	TRUE	igd	0.002	1.24e-07	344182	SGLT2 inhibition	TRUE	reported	HyJ7bX	TRUE
rs4488457	G	T	G	T	0.013	0.00414623	0.712	0.711715	FALSE	FALSE	FALSE	met-d-VLDL_P	16	31659189	0.00455352	NA	0.38	Concentration of VLDL particles || id:met-d-VLDL_P	Concentration of VLDL particles	Concentration of VLDL particles || ||	TRUE	igd	0.003	2.9e-07	344182	SGLT2 inhibition	TRUE	reported	HyJ7bX	TRUE
rs8057326	C	T	C	T	0.008	0.00295142	0.523	0.521343	FALSE	FALSE	FALSE	met-d-VLDL_P	16	31524123	0.0041156	NA	0.5	Concentration of VLDL particles || id:met-d-VLDL_P	Concentration of VLDL particles	Concentration of VLDL particles || ||	TRUE	igd	0.002	0.00028	344182	SGLT2 inhibition	TRUE	reported	HyJ7bX	TRUE
rs9930811	G	A	G	A	0.016	0.000341796	0.365	0.366102	FALSE	FALSE	FALSE	met-d-VLDL_P	16	31400360	0.00426921	NA	0.82	Concentration of VLDL particles || id:met-d-VLDL_P	Concentration of VLDL particles	Concentration of VLDL particles || ||	TRUE	igd	0.002	8.69e-12	344182	SGLT2 inhibition	TRUE	reported	HyJ7bX	TRUE
rs11865835	C	T	C	T	0.011	0.0017167	0.284	0.282836	FALSE	FALSE	FALSE	met-d-VLDL_PL	16	31509816	0.00454966	NA	0.56	Phospholipids in VLDL || id:met-d-VLDL_PL	Phospholipids in VLDL	Phospholipids in VLDL || ||	TRUE	igd	0.003	1.34e-05	344182	SGLT2 inhibition	TRUE	reported	HyJ7bX	TRUE
rs34497199	T	C	T	C	0.012	0.00228841	0.475	0.47184	FALSE	FALSE	FALSE	met-d-VLDL_PL	16	31551332	0.00411038	NA	0.51	Phospholipids in VLDL || id:met-d-VLDL_PL	Phospholipids in VLDL	Phospholipids in VLDL || ||	TRUE	igd	0.002	5.98e-07	344182	SGLT2 inhibition	TRUE	reported	HyJ7bX	TRUE
rs35445454	T	C	T	C	0.013	-0.00256717	0.344	0.344791	FALSE	FALSE	FALSE	met-d-VLDL_PL	16	31699326	0.00430984	NA	0.7	Phospholipids in VLDL || id:met-d-VLDL_PL	Phospholipids in VLDL	Phospholipids in VLDL || ||	TRUE	igd	0.002	1.24e-07	344182	SGLT2 inhibition	TRUE	reported	HyJ7bX	TRUE
rs4488457	G	T	G	T	0.013	0.00278143	0.712	0.711715	FALSE	FALSE	FALSE	met-d-VLDL_PL	16	31659189	0.0045236	NA	0.53	Phospholipids in VLDL || id:met-d-VLDL_PL	Phospholipids in VLDL	Phospholipids in VLDL || ||	TRUE	igd	0.003	2.9e-07	344182	SGLT2 inhibition	TRUE	reported	HyJ7bX	TRUE
rs8057326	C	T	C	T	0.008	0.00278467	0.523	0.521343	FALSE	FALSE	FALSE	met-d-VLDL_PL	16	31524123	0.00408855	NA	0.48	Phospholipids in VLDL || id:met-d-VLDL_PL	Phospholipids in VLDL	Phospholipids in VLDL || ||	TRUE	igd	0.002	0.00028	344182	SGLT2 inhibition	TRUE	reported	HyJ7bX	TRUE
rs9930811	G	A	G	A	0.016	0.00146157	0.365	0.366102	FALSE	FALSE	FALSE	met-d-VLDL_PL	16	31400360	0.00424115	NA	0.55	Phospholipids in VLDL || id:met-d-VLDL_PL	Phospholipids in VLDL	Phospholipids in VLDL || ||	TRUE	igd	0.002	8.69e-12	344182	SGLT2 inhibition	TRUE	reported	HyJ7bX	TRUE
rs11865835	C	T	C	T	0.011	0.00326346	0.284	0.282836	FALSE	FALSE	FALSE	met-d-VLDL_size	16	31509816	0.00429742	NA	0.18	Average diameter for VLDL particles || id:met-d-VLDL_size	Average diameter for VLDL particles	Average diameter for VLDL particles || ||	TRUE	igd	0.003	1.34e-05	344182	SGLT2 inhibition	TRUE	reported	HyJ7bX	TRUE
rs34497199	T	C	T	C	0.012	0.00224175	0.475	0.47184	FALSE	FALSE	FALSE	met-d-VLDL_size	16	31551332	0.00388249	NA	0.35	Average diameter for VLDL particles || id:met-d-VLDL_size	Average diameter for VLDL particles	Average diameter for VLDL particles || ||	TRUE	igd	0.002	5.98e-07	344182	SGLT2 inhibition	TRUE	reported	HyJ7bX	TRUE
rs35445454	T	C	T	C	0.013	-0.00095627	0.344	0.344791	FALSE	FALSE	FALSE	met-d-VLDL_size	16	31699326	0.0040709	NA	0.99	Average diameter for VLDL particles || id:met-d-VLDL_size	Average diameter for VLDL particles	Average diameter for VLDL particles || ||	TRUE	igd	0.002	1.24e-07	344182	SGLT2 inhibition	TRUE	reported	HyJ7bX	TRUE
rs4488457	G	T	G	T	0.013	-0.000959465	0.712	0.711715	FALSE	FALSE	FALSE	met-d-VLDL_size	16	31659189	0.0042728	NA	0.91	Average diameter for VLDL particles || id:met-d-VLDL_size	Average diameter for VLDL particles	Average diameter for VLDL particles || ||	TRUE	igd	0.003	2.9e-07	344182	SGLT2 inhibition	TRUE	reported	HyJ7bX	TRUE
rs8057326	C	T	C	T	0.008	0.00217661	0.523	0.521343	FALSE	FALSE	FALSE	met-d-VLDL_size	16	31524123	0.00386187	NA	0.28	Average diameter for VLDL particles || id:met-d-VLDL_size	Average diameter for VLDL particles	Average diameter for VLDL particles || ||	TRUE	igd	0.002	0.00028	344182	SGLT2 inhibition	TRUE	reported	HyJ7bX	TRUE
rs9930811	G	A	G	A	0.016	0.00443852	0.365	0.366102	FALSE	FALSE	FALSE	met-d-VLDL_size	16	31400360	0.00400602	NA	0.0949992	Average diameter for VLDL particles || id:met-d-VLDL_size	Average diameter for VLDL particles	Average diameter for VLDL particles || ||	TRUE	igd	0.002	8.69e-12	344182	SGLT2 inhibition	TRUE	reported	HyJ7bX	TRUE
rs11865835	C	T	C	T	0.011	0.00308739	0.284	0.282836	FALSE	FALSE	FALSE	met-d-VLDL_TG	16	31509816	0.00443561	NA	0.28	Triglycerides in VLDL || id:met-d-VLDL_TG	Triglycerides in VLDL	Triglycerides in VLDL || ||	TRUE	igd	0.003	1.34e-05	344182	SGLT2 inhibition	TRUE	reported	HyJ7bX	TRUE
rs34497199	T	C	T	C	0.012	0.00284575	0.475	0.47184	FALSE	FALSE	FALSE	met-d-VLDL_TG	16	31551332	0.00400734	NA	0.36	Triglycerides in VLDL || id:met-d-VLDL_TG	Triglycerides in VLDL	Triglycerides in VLDL || ||	TRUE	igd	0.002	5.98e-07	344182	SGLT2 inhibition	TRUE	reported	HyJ7bX	TRUE
rs35445454	T	C	T	C	0.013	-0.00122344	0.344	0.344791	FALSE	FALSE	FALSE	met-d-VLDL_TG	16	31699326	0.0042018	NA	0.96	Triglycerides in VLDL || id:met-d-VLDL_TG	Triglycerides in VLDL	Triglycerides in VLDL || ||	TRUE	igd	0.002	1.24e-07	344182	SGLT2 inhibition	TRUE	reported	HyJ7bX	TRUE
rs4488457	G	T	G	T	0.013	-0.0011309	0.712	0.711715	FALSE	FALSE	FALSE	met-d-VLDL_TG	16	31659189	0.0044102	NA	0.94	Triglycerides in VLDL || id:met-d-VLDL_TG	Triglycerides in VLDL	Triglycerides in VLDL || ||	TRUE	igd	0.003	2.9e-07	344182	SGLT2 inhibition	TRUE	reported	HyJ7bX	TRUE
rs8057326	C	T	C	T	0.008	0.00203156	0.523	0.521343	FALSE	FALSE	FALSE	met-d-VLDL_TG	16	31524123	0.00398606	NA	0.42	Triglycerides in VLDL || id:met-d-VLDL_TG	Triglycerides in VLDL	Triglycerides in VLDL || ||	TRUE	igd	0.002	0.00028	344182	SGLT2 inhibition	TRUE	reported	HyJ7bX	TRUE
rs9930811	G	A	G	A	0.016	0.00454346	0.365	0.366102	FALSE	FALSE	FALSE	met-d-VLDL_TG	16	31400360	0.00413483	NA	0.13	Triglycerides in VLDL || id:met-d-VLDL_TG	Triglycerides in VLDL	Triglycerides in VLDL || ||	TRUE	igd	0.002	8.69e-12	344182	SGLT2 inhibition	TRUE	reported	HyJ7bX	TRUE
rs11865835	C	T	C	T	0.011	-0.00995596	0.284	0.282836	FALSE	FALSE	FALSE	met-d-XL_HDL_C	16	31509816	0.00414341	NA	0.00599998	Cholesterol in very large HDL || id:met-d-XL_HDL_C	Cholesterol in very large HDL	Cholesterol in very large HDL || ||	TRUE	igd	0.003	1.34e-05	344182	SGLT2 inhibition	TRUE	reported	HyJ7bX	TRUE
rs34497199	T	C	T	C	0.012	-0.00185623	0.475	0.47184	FALSE	FALSE	FALSE	met-d-XL_HDL_C	16	31551332	0.00374336	NA	0.51	Cholesterol in very large HDL || id:met-d-XL_HDL_C	Cholesterol in very large HDL	Cholesterol in very large HDL || ||	TRUE	igd	0.002	5.98e-07	344182	SGLT2 inhibition	TRUE	reported	HyJ7bX	TRUE
rs35445454	T	C	T	C	0.013	-0.00455454	0.344	0.344791	FALSE	FALSE	FALSE	met-d-XL_HDL_C	16	31699326	0.00392501	NA	0.25	Cholesterol in very large HDL || id:met-d-XL_HDL_C	Cholesterol in very large HDL	Cholesterol in very large HDL || ||	TRUE	igd	0.002	1.24e-07	344182	SGLT2 inhibition	TRUE	reported	HyJ7bX	TRUE
rs4488457	G	T	G	T	0.013	8.89097e-05	0.712	0.711715	FALSE	FALSE	FALSE	met-d-XL_HDL_C	16	31659189	0.00411968	NA	0.84	Cholesterol in very large HDL || id:met-d-XL_HDL_C	Cholesterol in very large HDL	Cholesterol in very large HDL || ||	TRUE	igd	0.003	2.9e-07	344182	SGLT2 inhibition	TRUE	reported	HyJ7bX	TRUE
rs8057326	C	T	C	T	0.008	-0.00380099	0.523	0.521343	FALSE	FALSE	FALSE	met-d-XL_HDL_C	16	31524123	0.00372348	NA	0.19	Cholesterol in very large HDL || id:met-d-XL_HDL_C	Cholesterol in very large HDL	Cholesterol in very large HDL || ||	TRUE	igd	0.002	0.00028	344182	SGLT2 inhibition	TRUE	reported	HyJ7bX	TRUE
rs9930811	G	A	G	A	0.016	-0.00985279	0.365	0.366102	FALSE	FALSE	FALSE	met-d-XL_HDL_C	16	31400360	0.00386246	NA	0.00439997	Cholesterol in very large HDL || id:met-d-XL_HDL_C	Cholesterol in very large HDL	Cholesterol in very large HDL || ||	TRUE	igd	0.002	8.69e-12	344182	SGLT2 inhibition	TRUE	reported	HyJ7bX	TRUE
rs11865835	C	T	C	T	0.011	0.00819326	0.284	0.282862	FALSE	FALSE	FALSE	met-d-XL_HDL_C_pct	16	31509816	0.00439643	NA	0.032	Cholesterol to total lipids ratio in very large HDL || id:met-d-XL_HDL_C_pct	Cholesterol to total lipids ratio in very large HDL	Cholesterol to total lipids ratio in very large HDL || ||	TRUE	igd	0.003	1.34e-05	344182	SGLT2 inhibition	TRUE	reported	HyJ7bX	TRUE
rs34497199	T	C	T	C	0.012	0.00103734	0.475	0.471854	FALSE	FALSE	FALSE	met-d-XL_HDL_C_pct	16	31551332	0.00397199	NA	0.8	Cholesterol to total lipids ratio in very large HDL || id:met-d-XL_HDL_C_pct	Cholesterol to total lipids ratio in very large HDL	Cholesterol to total lipids ratio in very large HDL || ||	TRUE	igd	0.002	5.98e-07	344182	SGLT2 inhibition	TRUE	reported	HyJ7bX	TRUE
rs35445454	T	C	T	C	0.013	0.00199066	0.344	0.344805	FALSE	FALSE	FALSE	met-d-XL_HDL_C_pct	16	31699326	0.00416479	NA	0.59	Cholesterol to total lipids ratio in very large HDL || id:met-d-XL_HDL_C_pct	Cholesterol to total lipids ratio in very large HDL	Cholesterol to total lipids ratio in very large HDL || ||	TRUE	igd	0.002	1.24e-07	344182	SGLT2 inhibition	TRUE	reported	HyJ7bX	TRUE
rs4488457	G	T	G	T	0.013	0.00281774	0.712	0.711704	FALSE	FALSE	FALSE	met-d-XL_HDL_C_pct	16	31659189	0.00437112	NA	0.44	Cholesterol to total lipids ratio in very large HDL || id:met-d-XL_HDL_C_pct	Cholesterol to total lipids ratio in very large HDL	Cholesterol to total lipids ratio in very large HDL || ||	TRUE	igd	0.003	2.9e-07	344182	SGLT2 inhibition	TRUE	reported	HyJ7bX	TRUE
rs8057326	C	T	C	T	0.008	0.00270013	0.523	0.521352	FALSE	FALSE	FALSE	met-d-XL_HDL_C_pct	16	31524123	0.00395084	NA	0.46	Cholesterol to total lipids ratio in very large HDL || id:met-d-XL_HDL_C_pct	Cholesterol to total lipids ratio in very large HDL	Cholesterol to total lipids ratio in very large HDL || ||	TRUE	igd	0.002	0.00028	344182	SGLT2 inhibition	TRUE	reported	HyJ7bX	TRUE
rs9930811	G	A	G	A	0.016	0.00353291	0.365	0.36613	FALSE	FALSE	FALSE	met-d-XL_HDL_C_pct	16	31400360	0.00409837	NA	0.28	Cholesterol to total lipids ratio in very large HDL || id:met-d-XL_HDL_C_pct	Cholesterol to total lipids ratio in very large HDL	Cholesterol to total lipids ratio in very large HDL || ||	TRUE	igd	0.002	8.69e-12	344182	SGLT2 inhibition	TRUE	reported	HyJ7bX	TRUE
rs11865835	C	T	C	T	0.011	-0.00895943	0.284	0.282836	FALSE	FALSE	FALSE	met-d-XL_HDL_CE	16	31509816	0.00411276	NA	0.0129999	Cholesteryl esters in very large HDL || id:met-d-XL_HDL_CE	Cholesteryl esters in very large HDL	Cholesteryl esters in very large HDL || ||	TRUE	igd	0.003	1.34e-05	344182	SGLT2 inhibition	TRUE	reported	HyJ7bX	TRUE
rs34497199	T	C	T	C	0.012	-0.00138773	0.475	0.47184	FALSE	FALSE	FALSE	met-d-XL_HDL_CE	16	31551332	0.00371566	NA	0.6	Cholesteryl esters in very large HDL || id:met-d-XL_HDL_CE	Cholesteryl esters in very large HDL	Cholesteryl esters in very large HDL || ||	TRUE	igd	0.002	5.98e-07	344182	SGLT2 inhibition	TRUE	reported	HyJ7bX	TRUE
rs35445454	T	C	T	C	0.013	-0.00407249	0.344	0.344791	FALSE	FALSE	FALSE	met-d-XL_HDL_CE	16	31699326	0.00389597	NA	0.31	Cholesteryl esters in very large HDL || id:met-d-XL_HDL_CE	Cholesteryl esters in very large HDL	Cholesteryl esters in very large HDL || ||	TRUE	igd	0.002	1.24e-07	344182	SGLT2 inhibition	TRUE	reported	HyJ7bX	TRUE
rs4488457	G	T	G	T	0.013	0.000933863	0.712	0.711715	FALSE	FALSE	FALSE	met-d-XL_HDL_CE	16	31659189	0.0040892	NA	0.96	Cholesteryl esters in very large HDL || id:met-d-XL_HDL_CE	Cholesteryl esters in very large HDL	Cholesteryl esters in very large HDL || ||	TRUE	igd	0.003	2.9e-07	344182	SGLT2 inhibition	TRUE	reported	HyJ7bX	TRUE
rs8057326	C	T	C	T	0.008	-0.00332381	0.523	0.521343	FALSE	FALSE	FALSE	met-d-XL_HDL_CE	16	31524123	0.00369593	NA	0.26	Cholesteryl esters in very large HDL || id:met-d-XL_HDL_CE	Cholesteryl esters in very large HDL	Cholesteryl esters in very large HDL || ||	TRUE	igd	0.002	0.00028	344182	SGLT2 inhibition	TRUE	reported	HyJ7bX	TRUE
rs9930811	G	A	G	A	0.016	-0.00921261	0.365	0.366102	FALSE	FALSE	FALSE	met-d-XL_HDL_CE	16	31400360	0.00383388	NA	0.00739997	Cholesteryl esters in very large HDL || id:met-d-XL_HDL_CE	Cholesteryl esters in very large HDL	Cholesteryl esters in very large HDL || ||	TRUE	igd	0.002	8.69e-12	344182	SGLT2 inhibition	TRUE	reported	HyJ7bX	TRUE
rs11865835	C	T	C	T	0.011	0.00989819	0.284	0.282862	FALSE	FALSE	FALSE	met-d-XL_HDL_CE_pct	16	31509816	0.00459951	NA	0.0230001	Cholesteryl esters to total lipids ratio in very large HDL || id:met-d-XL_HDL_CE_pct	Cholesteryl esters to total lipids ratio in very large HDL	Cholesteryl esters to total lipids ratio in very large HDL || ||	TRUE	igd	0.003	1.34e-05	344182	SGLT2 inhibition	TRUE	reported	HyJ7bX	TRUE
rs34497199	T	C	T	C	0.012	0.00523189	0.475	0.471854	FALSE	FALSE	FALSE	met-d-XL_HDL_CE_pct	16	31551332	0.00415546	NA	0.17	Cholesteryl esters to total lipids ratio in very large HDL || id:met-d-XL_HDL_CE_pct	Cholesteryl esters to total lipids ratio in very large HDL	Cholesteryl esters to total lipids ratio in very large HDL || ||	TRUE	igd	0.002	5.98e-07	344182	SGLT2 inhibition	TRUE	reported	HyJ7bX	TRUE
rs35445454	T	C	T	C	0.013	0.00350086	0.344	0.344805	FALSE	FALSE	FALSE	met-d-XL_HDL_CE_pct	16	31699326	0.00435717	NA	0.37	Cholesteryl esters to total lipids ratio in very large HDL || id:met-d-XL_HDL_CE_pct	Cholesteryl esters to total lipids ratio in very large HDL	Cholesteryl esters to total lipids ratio in very large HDL || ||	TRUE	igd	0.002	1.24e-07	344182	SGLT2 inhibition	TRUE	reported	HyJ7bX	TRUE
rs4488457	G	T	G	T	0.013	0.0084724	0.712	0.711704	FALSE	FALSE	FALSE	met-d-XL_HDL_CE_pct	16	31659189	0.00457303	NA	0.0629999	Cholesteryl esters to total lipids ratio in very large HDL || id:met-d-XL_HDL_CE_pct	Cholesteryl esters to total lipids ratio in very large HDL	Cholesteryl esters to total lipids ratio in very large HDL || ||	TRUE	igd	0.003	2.9e-07	344182	SGLT2 inhibition	TRUE	reported	HyJ7bX	TRUE
rs8057326	C	T	C	T	0.008	0.00633744	0.523	0.521352	FALSE	FALSE	FALSE	met-d-XL_HDL_CE_pct	16	31524123	0.00413334	NA	0.11	Cholesteryl esters to total lipids ratio in very large HDL || id:met-d-XL_HDL_CE_pct	Cholesteryl esters to total lipids ratio in very large HDL	Cholesteryl esters to total lipids ratio in very large HDL || ||	TRUE	igd	0.002	0.00028	344182	SGLT2 inhibition	TRUE	reported	HyJ7bX	TRUE
rs9930811	G	A	G	A	0.016	0.00324845	0.365	0.36613	FALSE	FALSE	FALSE	met-d-XL_HDL_CE_pct	16	31400360	0.00428768	NA	0.36	Cholesteryl esters to total lipids ratio in very large HDL || id:met-d-XL_HDL_CE_pct	Cholesteryl esters to total lipids ratio in very large HDL	Cholesteryl esters to total lipids ratio in very large HDL || ||	TRUE	igd	0.002	8.69e-12	344182	SGLT2 inhibition	TRUE	reported	HyJ7bX	TRUE
rs11865835	C	T	C	T	0.011	-0.0125561	0.284	0.282836	FALSE	FALSE	FALSE	met-d-XL_HDL_FC	16	31509816	0.00428772	NA	0.000860003	Free cholesterol in very large HDL || id:met-d-XL_HDL_FC	Free cholesterol in very large HDL	Free cholesterol in very large HDL || ||	TRUE	igd	0.003	1.34e-05	344182	SGLT2 inhibition	TRUE	reported	HyJ7bX	TRUE
rs34497199	T	C	T	C	0.012	-0.00328543	0.475	0.47184	FALSE	FALSE	FALSE	met-d-XL_HDL_FC	16	31551332	0.00387372	NA	0.3	Free cholesterol in very large HDL || id:met-d-XL_HDL_FC	Free cholesterol in very large HDL	Free cholesterol in very large HDL || ||	TRUE	igd	0.002	5.98e-07	344182	SGLT2 inhibition	TRUE	reported	HyJ7bX	TRUE
rs35445454	T	C	T	C	0.013	-0.00616312	0.344	0.344791	FALSE	FALSE	FALSE	met-d-XL_HDL_FC	16	31699326	0.0040617	NA	0.11	Free cholesterol in very large HDL || id:met-d-XL_HDL_FC	Free cholesterol in very large HDL	Free cholesterol in very large HDL || ||	TRUE	igd	0.002	1.24e-07	344182	SGLT2 inhibition	TRUE	reported	HyJ7bX	TRUE
rs4488457	G	T	G	T	0.013	-0.00265884	0.712	0.711715	FALSE	FALSE	FALSE	met-d-XL_HDL_FC	16	31659189	0.00426315	NA	0.37	Free cholesterol in very large HDL || id:met-d-XL_HDL_FC	Free cholesterol in very large HDL	Free cholesterol in very large HDL || ||	TRUE	igd	0.003	2.9e-07	344182	SGLT2 inhibition	TRUE	reported	HyJ7bX	TRUE
rs8057326	C	T	C	T	0.008	-0.00521752	0.523	0.521343	FALSE	FALSE	FALSE	met-d-XL_HDL_FC	16	31524123	0.00385316	NA	0.0879995	Free cholesterol in very large HDL || id:met-d-XL_HDL_FC	Free cholesterol in very large HDL	Free cholesterol in very large HDL || ||	TRUE	igd	0.002	0.00028	344182	SGLT2 inhibition	TRUE	reported	HyJ7bX	TRUE
rs9930811	G	A	G	A	0.016	-0.0112795	0.365	0.366102	FALSE	FALSE	FALSE	met-d-XL_HDL_FC	16	31400360	0.00399697	NA	0.0016	Free cholesterol in very large HDL || id:met-d-XL_HDL_FC	Free cholesterol in very large HDL	Free cholesterol in very large HDL || ||	TRUE	igd	0.002	8.69e-12	344182	SGLT2 inhibition	TRUE	reported	HyJ7bX	TRUE
rs11865835	C	T	C	T	0.011	0.0049028	0.284	0.282862	FALSE	FALSE	FALSE	met-d-XL_HDL_FC_pct	16	31509816	0.00406489	NA	0.13	Free cholesterol to total lipids ratio in very large HDL || id:met-d-XL_HDL_FC_pct	Free cholesterol to total lipids ratio in very large HDL	Free cholesterol to total lipids ratio in very large HDL || ||	TRUE	igd	0.003	1.34e-05	344182	SGLT2 inhibition	TRUE	reported	HyJ7bX	TRUE
rs34497199	T	C	T	C	0.012	-0.000804828	0.475	0.471854	FALSE	FALSE	FALSE	met-d-XL_HDL_FC_pct	16	31551332	0.00367245	NA	0.87	Free cholesterol to total lipids ratio in very large HDL || id:met-d-XL_HDL_FC_pct	Free cholesterol to total lipids ratio in very large HDL	Free cholesterol to total lipids ratio in very large HDL || ||	TRUE	igd	0.002	5.98e-07	344182	SGLT2 inhibition	TRUE	reported	HyJ7bX	TRUE
rs35445454	T	C	T	C	0.013	0.000421343	0.344	0.344805	FALSE	FALSE	FALSE	met-d-XL_HDL_FC_pct	16	31699326	0.00385071	NA	0.88	Free cholesterol to total lipids ratio in very large HDL || id:met-d-XL_HDL_FC_pct	Free cholesterol to total lipids ratio in very large HDL	Free cholesterol to total lipids ratio in very large HDL || ||	TRUE	igd	0.002	1.24e-07	344182	SGLT2 inhibition	TRUE	reported	HyJ7bX	TRUE
rs4488457	G	T	G	T	0.013	-0.0028633	0.712	0.711704	FALSE	FALSE	FALSE	met-d-XL_HDL_FC_pct	16	31659189	0.00404149	NA	0.5	Free cholesterol to total lipids ratio in very large HDL || id:met-d-XL_HDL_FC_pct	Free cholesterol to total lipids ratio in very large HDL	Free cholesterol to total lipids ratio in very large HDL || ||	TRUE	igd	0.003	2.9e-07	344182	SGLT2 inhibition	TRUE	reported	HyJ7bX	TRUE
rs8057326	C	T	C	T	0.008	0.0011452	0.523	0.521352	FALSE	FALSE	FALSE	met-d-XL_HDL_FC_pct	16	31524123	0.0036529	NA	0.69	Free cholesterol to total lipids ratio in very large HDL || id:met-d-XL_HDL_FC_pct	Free cholesterol to total lipids ratio in very large HDL	Free cholesterol to total lipids ratio in very large HDL || ||	TRUE	igd	0.002	0.00028	344182	SGLT2 inhibition	TRUE	reported	HyJ7bX	TRUE
rs9930811	G	A	G	A	0.016	0.00563184	0.365	0.36613	FALSE	FALSE	FALSE	met-d-XL_HDL_FC_pct	16	31400360	0.0037893	NA	0.0719996	Free cholesterol to total lipids ratio in very large HDL || id:met-d-XL_HDL_FC_pct	Free cholesterol to total lipids ratio in very large HDL	Free cholesterol to total lipids ratio in very large HDL || ||	TRUE	igd	0.002	8.69e-12	344182	SGLT2 inhibition	TRUE	reported	HyJ7bX	TRUE
rs11865835	C	T	C	T	0.011	-0.010559	0.284	0.282836	FALSE	FALSE	FALSE	met-d-XL_HDL_L	16	31509816	0.00412911	NA	0.00369999	Total lipids in very large HDL || id:met-d-XL_HDL_L	Total lipids in very large HDL	Total lipids in very large HDL || ||	TRUE	igd	0.003	1.34e-05	344182	SGLT2 inhibition	TRUE	reported	HyJ7bX	TRUE
rs34497199	T	C	T	C	0.012	-0.00188127	0.475	0.47184	FALSE	FALSE	FALSE	met-d-XL_HDL_L	16	31551332	0.00373043	NA	0.53	Total lipids in very large HDL || id:met-d-XL_HDL_L	Total lipids in very large HDL	Total lipids in very large HDL || ||	TRUE	igd	0.002	5.98e-07	344182	SGLT2 inhibition	TRUE	reported	HyJ7bX	TRUE
rs35445454	T	C	T	C	0.013	-0.00477201	0.344	0.344791	FALSE	FALSE	FALSE	met-d-XL_HDL_L	16	31699326	0.00391146	NA	0.22	Total lipids in very large HDL || id:met-d-XL_HDL_L	Total lipids in very large HDL	Total lipids in very large HDL || ||	TRUE	igd	0.002	1.24e-07	344182	SGLT2 inhibition	TRUE	reported	HyJ7bX	TRUE
rs4488457	G	T	G	T	0.013	-0.000620593	0.712	0.711715	FALSE	FALSE	FALSE	met-d-XL_HDL_L	16	31659189	0.00410546	NA	0.74	Total lipids in very large HDL || id:met-d-XL_HDL_L	Total lipids in very large HDL	Total lipids in very large HDL || ||	TRUE	igd	0.003	2.9e-07	344182	SGLT2 inhibition	TRUE	reported	HyJ7bX	TRUE
rs8057326	C	T	C	T	0.008	-0.00392537	0.523	0.521343	FALSE	FALSE	FALSE	met-d-XL_HDL_L	16	31524123	0.00371062	NA	0.19	Total lipids in very large HDL || id:met-d-XL_HDL_L	Total lipids in very large HDL	Total lipids in very large HDL || ||	TRUE	igd	0.002	0.00028	344182	SGLT2 inhibition	TRUE	reported	HyJ7bX	TRUE
[truncated: 247 more rows]

## Sheet: MR analysis
id.outcome	exposure	method	nsnp	b	se	pval	lo_ci	up_ci
met-d-Acetate	SGLT2 inhibition	MR Egger	6	-0.324621	0.803015	0.706708	-1.89853	1.24929
[truncated: 1,244 more rows]

## Sheet: Sensitivity analysis
outcome	exposure	method	Q	Q_df	Q_pval	egger_intercept	P -intercept
[truncated: 498 more rows]
