# Supplementary material for: SGLT2 inhibition, high-density lipoprotein, and kidney function: a mendelian randomization study
Source: Lipids Health Dis. 2024 Mar 20;23:84. doi: 10.1186/s12944-024-02072-6 (PMC10953263; doi:10.1186/s12944-024-02072-6)
Supplement: Supplementary file 5 — Supplementary Material 5 [file 12944_2024_2072_MOESM5_ESM.xlsx]

## Sheet: Instrumental variables 
SNP	pval.exposure	chr.exposure	pos.exposure	beta.exposure	se.exposure	id.exposure	effect_allele.exposure	other_allele.exposure	eaf.exposure	mr_keep.exposure	pval_origin.exposure	F-statistics
rs56001710	2.19999e-08	7	25983400	0.0192058	0.0040211	met-d-XL_HDL_FC	T	A	0.58058	TRUE	reported	22.8126
rs9844972	4.30002e-08	3	150097635	-0.0373714	0.00763044	met-d-XL_HDL_FC	C	G	0.070765	TRUE	reported	23.9872
rs635634	2.90001e-08	9	136155000	-0.0254844	0.00499117	met-d-XL_HDL_FC	T	C	0.183549	TRUE	reported	26.0702
rs2425756	2e-08	20	44790262	0.0216736	0.00422105	met-d-S_HDL_FC	G	T	0.635513	TRUE	reported	26.3646
rs145860845	2.69998e-08	6	32489516	-0.0502788	0.00967494	met-d-XL_HDL_FC	A	G	0.056308	TRUE	reported	27.0068
rs1684579	4.30002e-08	16	57071113	-0.0224928	0.00429392	met-d-XL_HDL_FC	C	T	0.712679	TRUE	reported	27.4397
rs59104589	1.29999e-08	2	242237902	0.0210491	0.00400985	met-d-XL_HDL_FC	T	C	0.358826	TRUE	reported	27.5557
rs2179372	4.70002e-08	20	39913632	0.0220744	0.00414179	met-d-S_HDL_P	G	C	0.550741	TRUE	reported	28.4054
rs8178824	2.90001e-08	17	64224775	-0.0645265	0.0121045	met-d-L_LDL_CE_pct	T	C	0.030365	TRUE	reported	28.4173
rs11657987	3.79997e-08	17	76387363	0.0223258	0.00418213	met-d-S_HDL_P	T	G	0.495517	TRUE	reported	28.4983
rs11183212	2.1e-08	12	46213867	0.027232	0.00509746	met-d-L_LDL_CE_pct	G	A	0.209497	TRUE	reported	28.5398
rs2245793	3.69999e-08	9	107563603	0.036855	0.00687089	met-d-S_HDL_PL	C	T	0.901792	TRUE	reported	28.7718
rs4752979	3.59998e-08	11	47339180	0.0272122	0.00507008	met-d-L_LDL_CE_pct	G	A	0.20993	TRUE	reported	28.807
rs628751	2.30001e-08	6	139838419	0.0207228	0.00385485	met-d-XL_HDL_FC	A	C	0.520908	TRUE	reported	28.8989
rs4299376	3.79997e-08	2	44072576	-0.0238556	0.00443439	met-d-L_LDL_CE_pct	T	G	0.676279	TRUE	reported	28.941
rs72740871	3.50002e-08	15	58718176	-0.107125	0.0199051	met-d-XL_HDL_FC	G	T	0.01179	TRUE	reported	28.9636
rs2245793	4.70002e-08	9	107563603	0.0371782	0.00690699	met-d-S_HDL_L	C	T	0.901792	TRUE	reported	28.9734
rs117031192	2.90001e-08	16	56718594	0.0571611	0.0106078	met-d-L_LDL_CE_pct	C	G	0.039824	TRUE	reported	29.0369
rs78349695	2.99999e-08	18	47124982	0.0620147	0.0115059	met-d-S_HDL_C	G	C	0.033909	TRUE	reported	29.0501
rs28712821	9.59997e-09	4	39413780	0.0229099	0.00424589	met-d-S_HDL_C	A	G	0.60509	TRUE	reported	29.1145
rs1316313	4.49997e-08	10	81110307	-0.0229195	0.00424352	met-d-S_HDL_FC	T	C	0.355373	TRUE	reported	29.1714
rs3858076	3.50002e-08	9	107656122	-0.031786	0.00588007	met-d-S_HDL_C	C	A	0.142833	TRUE	reported	29.2218
rs2642438	2.30001e-08	1	220970028	0.0244385	0.00451739	met-d-S_HDL_C	G	A	0.703836	TRUE	reported	29.2667
rs236651	1.79999e-08	7	75044830	-0.022067	0.00407852	met-d-XL_HDL_FC	A	G	0.573864	TRUE	reported	29.274
rs1801699	1.2e-08	2	21233999	-0.0801468	0.0148085	met-d-S_HDL_PL	C	T	0.019387	TRUE	reported	29.2921
rs78349695	2.19999e-08	18	47124982	0.0625266	0.0115269	met-d-S_HDL_P	G	C	0.033909	TRUE	reported	29.4242
rs4655772	4.79999e-08	1	66130398	0.022636	0.00416695	met-d-S_HDL_CE	G	A	0.53203	TRUE	reported	29.5096
rs1316313	3.29997e-08	10	81110307	-0.0234138	0.00430772	met-d-S_HDL_L	T	C	0.355373	TRUE	reported	29.5426
rs10750766	5.19996e-09	11	65473798	-0.0230436	0.00423814	met-d-XL_HDL_FC	A	C	0.70979	TRUE	reported	29.5631
rs2642438	1.29999e-08	1	220970028	0.0244027	0.00448392	met-d-S_HDL_PL	G	A	0.703836	TRUE	reported	29.6183
rs13321783	3.40001e-08	3	119615375	0.0229818	0.00422008	met-d-S_HDL_C	C	T	0.395481	TRUE	reported	29.657
rs72731576	3.89996e-08	14	69296748	-0.0312872	0.00573786	met-d-S_HDL_PL	A	C	0.151961	TRUE	reported	29.7326
rs2952290	3.79997e-08	17	66463383	-0.0271823	0.00498467	met-d-S_HDL_P	A	G	0.778749	TRUE	reported	29.7372
rs77003625	4.39997e-08	11	117297389	-0.0612529	0.0112161	met-d-S_HDL_FC	A	G	0.039204	TRUE	reported	29.8243
rs71466794	2.19999e-08	11	117006383	-0.0410248	0.00750683	met-d-L_LDL_CE_pct	G	A	0.109119	TRUE	reported	29.8662
rs12787646	4e-08	11	47669665	-0.0236454	0.00432059	met-d-S_HDL_C	C	T	0.346764	TRUE	reported	29.9507
rs117040924	2.5e-09	20	44151551	-0.0994815	0.018158	met-d-XL_HDL_FC	T	C	0.01134	TRUE	reported	30.0157
rs570633098	4.20001e-08	16	70238384	-0.0738063	0.0134604	met-d-Pyruvate	T	C	0.026321	TRUE	reported	30.0657
rs1316313	2.39999e-08	10	81110307	-0.0235208	0.00428509	met-d-S_HDL_PL	T	C	0.355373	TRUE	reported	30.129
rs566260414	1.6e-08	1	27042706	-0.0402114	0.00732253	met-d-S_HDL_C	G	A	0.087714	TRUE	reported	30.1562
rs3091492	2.99999e-08	20	44051918	-0.0270184	0.00491698	met-d-S_HDL_C	A	G	0.753766	TRUE	reported	30.1941
rs4846335	1.89998e-08	1	221032881	0.0373346	0.00678611	met-d-S_HDL_L	A	C	0.103754	TRUE	reported	30.2678
rs372642577	3.50002e-08	19	45432488	-0.0506684	0.00920779	met-d-S_HDL_PL	A	C	0.08796	TRUE	reported	30.2805
rs2338223	3.79997e-08	5	71728414	-0.0229076	0.0041627	met-d-S_HDL_CE	A	G	0.452273	TRUE	reported	30.2837
rs539784143	3.59998e-08	18	47114005	0.13259	0.0240847	met-d-S_HDL_CE	A	T	0.010392	TRUE	reported	30.3067
rs2236252	3.09999e-08	20	17597531	-0.0301693	0.00547921	met-d-S_HDL_PL	T	C	0.167034	TRUE	reported	30.3176
rs1822200	1.40001e-08	8	19852829	0.0256822	0.00466221	met-d-S_HDL_PL	T	G	0.261904	TRUE	reported	30.3446
rs77003625	4.20001e-08	11	117297389	-0.0624263	0.0113263	met-d-S_HDL_PL	A	G	0.039204	TRUE	reported	30.378
rs369330343	2.90001e-08	5	74566173	0.0232982	0.00422303	met-d-L_LDL_CE_pct	C	T	0.408899	TRUE	reported	30.4366
rs2207132	2e-08	20	39142516	0.0634713	0.0115035	met-d-S_HDL_L	A	G	0.033125	TRUE	reported	30.4435
rs72660961	5.99998e-09	1	25818452	0.0213656	0.00386912	met-d-XL_HDL_FC	T	C	0.444293	TRUE	reported	30.4934
rs4261913	1.40001e-08	3	119546197	-0.0230764	0.00417583	met-d-S_HDL_FC	T	C	0.6194	TRUE	reported	30.5387
rs150057262	2.19999e-08	19	19320825	-0.11165	0.0201722	met-d-S_HDL_CE	G	C	0.012283	TRUE	reported	30.6345
rs28712821	4.70002e-09	4	39413780	0.0235434	0.00425364	met-d-S_HDL_P	A	G	0.60509	TRUE	reported	30.6349
rs536145489	9.49992e-09	20	44547062	-0.096984	0.0174912	met-d-S_HDL_PL	G	A	0.023078	TRUE	reported	30.744
rs68149176	2.90001e-08	16	87886490	-0.0271081	0.00488598	met-d-Pyruvate	T	C	0.235137	TRUE	reported	30.7819
rs144018203	4.39997e-08	11	116916060	-0.116315	0.0209417	met-d-S_HDL_CE	C	G	0.010654	TRUE	reported	30.8495
rs11601507	4.39997e-09	11	5701074	-0.0445413	0.00801781	met-d-S_HDL_L	A	C	0.069166	TRUE	reported	30.8613
rs11601507	8.40001e-09	11	5701074	-0.0447897	0.00805916	met-d-S_HDL_CE	A	C	0.069166	TRUE	reported	30.8871
rs77003625	3.2e-08	11	117297389	-0.0633227	0.0113863	met-d-S_HDL_L	A	G	0.039204	TRUE	reported	30.9281
rs13072100	4e-08	3	141196647	-0.0246996	0.00443809	met-d-S_HDL_C	A	G	0.318616	TRUE	reported	30.9733
rs9838419	3.50002e-08	3	141215409	-0.0247306	0.0044435	met-d-S_HDL_P	G	C	0.327211	TRUE	reported	30.9755
rs4846840	1.40001e-09	1	230302521	0.026548	0.00476581	met-d-XL_HDL_FC	G	T	0.794574	TRUE	reported	31.0306
rs72654472	4.60002e-08	19	45414392	-0.0713878	0.0127986	met-d-L_LDL_CE_pct	T	G	0.026843	TRUE	reported	31.1117
rs7251161	1.09999e-08	19	45706865	-0.0254717	0.00456433	met-d-L_LDL_CE_pct	A	G	0.317662	TRUE	reported	31.1431
rs12423535	4.60002e-08	12	22533320	0.0242131	0.00433756	met-d-S_HDL_P	A	C	0.582357	TRUE	reported	31.1609
rs11204751	3.50002e-08	1	150950800	-0.0264703	0.00474082	met-d-L_LDL_CE_pct	A	G	0.256559	TRUE	reported	31.1753
rs2073578	2.30001e-08	9	135862592	0.0238824	0.00427656	met-d-Pyruvate	C	A	0.380061	TRUE	reported	31.1865
rs150057262	1.09999e-08	19	19320825	-0.112348	0.0201066	met-d-S_HDL_C	G	C	0.012283	TRUE	reported	31.2215
rs7551124	1.2e-08	1	23785760	0.0345396	0.00617924	met-d-S_HDL_PL	T	C	0.87538	TRUE	reported	31.2438
rs2952290	1.2e-08	17	66463383	-0.0278263	0.00497549	met-d-S_HDL_C	A	G	0.778749	TRUE	reported	31.278
rs4261913	1e-08	3	119546197	-0.0238088	0.00425432	met-d-S_HDL_P	T	C	0.6194	TRUE	reported	31.3195
rs2111216	7.49998e-09	12	110010151	0.0231785	0.00414051	met-d-S_HDL_FC	G	A	0.591772	TRUE	reported	31.3374
rs10455872	3.09999e-08	6	161010118	-0.0425902	0.00759117	met-d-S_HDL_PL	G	A	0.07899	TRUE	reported	31.4776
rs3747207	1.6e-08	22	44324855	-0.0281929	0.00502117	met-d-S_HDL_C	A	G	0.214999	TRUE	reported	31.5261
rs2207132	1.2e-08	20	39142516	0.0648848	0.0115444	met-d-S_HDL_P	A	G	0.033125	TRUE	reported	31.5895
rs2233713	3.59998e-08	10	81107135	-0.0233539	0.0041537	met-d-S_HDL_C	C	A	0.44097	TRUE	reported	31.6118
rs143020224	2.5e-08	19	11187324	-0.0359366	0.00638116	met-d-L_LDL_CE_pct	G	C	0.119539	TRUE	reported	31.7157
rs188683895	3.09999e-08	10	96501490	-0.103026	0.0182896	met-d-XL_HDL_FC	T	C	0.011439	TRUE	reported	31.7311
rs72934503	4.90004e-08	6	98583488	0.0222763	0.0039466	met-d-XL_HDL_FC	G	A	0.451393	TRUE	reported	31.8596
rs4986970	9.90011e-09	16	67976320	-0.0634508	0.0112396	met-d-S_HDL_FC	T	A	0.033916	TRUE	reported	31.8693
rs11627138	1e-08	14	58701638	-0.0245475	0.00434549	met-d-S_HDL_L	C	T	0.653498	TRUE	reported	31.9108
rs10772564	2.90001e-08	12	12585416	-0.0246332	0.00436019	met-d-S_HDL_C	T	A	0.338228	TRUE	reported	31.9176
rs72836561	1.2e-08	17	41926126	-0.0656325	0.0116095	met-d-S_HDL_FC	T	C	0.031483	TRUE	reported	31.9603
rs4762753	6.49995e-09	12	20579969	0.0272039	0.00481139	met-d-XL_HDL_FC	T	G	0.200803	TRUE	reported	31.9684
rs1800588	5.60003e-09	15	58723675	-0.0282779	0.00499832	met-d-S_HDL_L	T	C	0.215528	TRUE	reported	32.0071
rs612177	1.2e-08	1	23792009	0.0382635	0.00676233	met-d-S_HDL_L	T	G	0.893318	TRUE	reported	32.0167
rs2199680	1.2e-08	12	21415496	0.0323146	0.00570842	met-d-L_LDL_CE_pct	T	A	0.1591	TRUE	reported	32.0454
rs3761706	8.60003e-09	2	111899881	-0.0447195	0.00789876	met-d-XL_HDL_FC	A	G	0.063161	TRUE	reported	32.0535
rs11086986	6.69993e-09	20	44533369	-0.0491282	0.00867452	met-d-S_HDL_C	A	C	0.062024	TRUE	reported	32.0753
rs186696265	1.79999e-08	6	161111700	-0.0984004	0.0173687	met-d-S_HDL_L	T	C	0.014352	TRUE	reported	32.0966
rs13072100	2e-08	3	141196647	-0.0252291	0.0044525	met-d-S_HDL_CE	A	G	0.318616	TRUE	reported	32.1067
rs3809113	1.09999e-09	12	57848708	0.0241243	0.00425407	met-d-XL_HDL_FC	G	C	0.710453	TRUE	reported	32.1588
rs1645782	6.80002e-09	19	54827480	0.0255618	0.00450587	met-d-S_HDL_C	T	G	0.307616	TRUE	reported	32.1829
rs11780884	1.2e-08	8	18246053	-0.0307409	0.00541379	met-d-S_HDL_FC	G	A	0.831514	TRUE	reported	32.2426
rs12591786	2e-08	15	60902512	-0.0325302	0.00572796	met-d-S_HDL_L	T	C	0.158556	TRUE	reported	32.2533
rs12196438	1e-08	6	25334241	-0.029259	0.00515047	met-d-XL_HDL_FC	T	C	0.168973	TRUE	reported	32.272
rs2154593	1.5e-08	22	24252085	-0.0239033	0.00420389	met-d-S_HDL_PL	G	A	0.611316	TRUE	reported	32.3305
rs6016505	1.7e-08	20	39678289	0.0230857	0.00405986	met-d-S_HDL_FC	T	C	0.549535	TRUE	reported	32.3343
rs2740488	5.80003e-09	9	107661742	-0.0266899	0.00468973	met-d-S_HDL_P	C	A	0.265313	TRUE	reported	32.3891
rs11086986	8.10009e-09	20	44533369	-0.0490311	0.00861437	met-d-S_HDL_PL	A	C	0.062024	TRUE	reported	32.3964
rs76895963	1.79999e-08	12	4384844	-0.0915029	0.0160728	met-d-S_HDL_P	G	T	0.020556	TRUE	reported	32.4106
rs2814985	8.99995e-09	6	34548296	-0.0345131	0.00605711	met-d-S_HDL_C	T	C	0.137035	TRUE	reported	32.4666
rs612177	8.40001e-09	1	23792009	0.0379684	0.00666255	met-d-S_HDL_FC	T	G	0.893318	TRUE	reported	32.4761
rs645040	1e-08	3	135926622	-0.0280889	0.00492581	met-d-S_HDL_C	T	G	0.773093	TRUE	reported	32.5173
rs11627138	5.89997e-09	14	58701638	-0.0246545	0.00432275	met-d-S_HDL_PL	C	T	0.653498	TRUE	reported	32.5291
rs3768321	5.30005e-09	1	40035928	-0.0297281	0.00520793	met-d-S_HDL_P	T	G	0.19653	TRUE	reported	32.584
rs117386336	1e-08	15	58568077	0.105256	0.0184345	met-d-XL_HDL_FC	T	G	0.010988	TRUE	reported	32.601
rs72959041	1.40001e-09	6	127454893	-0.0514693	0.00900308	met-d-XL_HDL_FC	A	G	0.04962	TRUE	reported	32.6824
rs6078	3.50002e-09	15	58833993	-0.0707009	0.0123663	met-d-S_HDL_CE	A	G	0.028854	TRUE	reported	32.6866
rs74780677	7.90005e-09	3	48601774	-0.0974685	0.0170429	met-d-S_HDL_PL	G	A	0.015223	TRUE	reported	32.7071
rs9269404	1.09999e-08	6	32541345	-0.0261619	0.0045741	met-d-XL_HDL_FC	G	A	0.522772	TRUE	reported	32.7135
rs12510382	1.09999e-08	4	970112	0.0222868	0.00389395	met-d-XL_HDL_FC	G	A	0.459919	TRUE	reported	32.7578
rs72736909	1.29999e-08	1	220999969	0.047873	0.00835944	met-d-S_HDL_P	T	C	0.066219	TRUE	reported	32.7965
rs2792735	3.59998e-09	10	113921825	-0.0259029	0.00451552	met-d-S_HDL_FC	A	G	0.720334	TRUE	reported	32.9065
rs17699030	3.79997e-09	19	11330942	-0.0656874	0.0114462	met-d-S_HDL_CE	G	A	0.033712	TRUE	reported	32.9338
rs77202366	1.6e-08	20	44716532	0.0517548	0.00900873	met-d-XL_HDL_FC	T	C	0.047872	TRUE	reported	33.0046
rs12712940	1.2e-08	2	21426743	-0.0299483	0.00520705	met-d-S_HDL_C	A	C	0.195601	TRUE	reported	33.0796
rs75281121	8e-09	16	56747976	-0.067417	0.0116984	met-d-XL_HDL_FC	C	G	0.028629	TRUE	reported	33.2113
rs268	3.89996e-09	8	19813529	-0.0902872	0.0156227	met-d-S_HDL_P	G	A	0.017779	TRUE	reported	33.3995
rs10772564	1.09999e-08	12	12585416	-0.0253029	0.0043742	met-d-S_HDL_CE	T	A	0.338228	TRUE	reported	33.4613
rs77712507	2.5e-08	16	56742475	-0.0474651	0.00820001	met-d-S_HDL_C	A	G	0.070036	TRUE	reported	33.5058
rs12712940	1.09999e-08	2	21426743	-0.0302208	0.00521611	met-d-S_HDL_P	A	C	0.195601	TRUE	reported	33.5675
rs10772564	1.40001e-08	12	12585416	-0.0253145	0.0043682	met-d-S_HDL_P	T	A	0.338228	TRUE	reported	33.5841
rs12022410	7.69999e-09	1	66153933	0.0240191	0.00414446	met-d-S_HDL_L	G	A	0.532223	TRUE	reported	33.5875
rs11601507	2.5e-09	11	5701074	0.0434644	0.00749445	met-d-XL_HDL_FC	A	C	0.069166	TRUE	reported	33.6347
rs182006	1.6e-09	15	58653753	-0.0262239	0.00451898	met-d-S_HDL_CE	G	A	0.687167	TRUE	reported	33.6755
rs4846922	3.40001e-09	1	230307182	0.0251187	0.00432832	met-d-S_HDL_PL	C	T	0.654696	TRUE	reported	33.6787
rs6592965	6.4e-09	7	50427982	0.0241822	0.00416598	met-d-Pyruvate	A	G	0.457187	TRUE	reported	33.6944
rs1645782	3.40001e-09	19	54827480	0.026251	0.00452057	met-d-S_HDL_CE	T	G	0.307616	TRUE	reported	33.7214
rs12753251	2.99999e-09	1	178529898	-0.0224156	0.00385779	met-d-XL_HDL_FC	A	G	0.533398	TRUE	reported	33.7616
rs11657987	2.59998e-09	17	76387363	0.0242973	0.00417443	met-d-S_HDL_C	T	G	0.495517	TRUE	reported	33.8783
rs3091492	4.70002e-09	20	44051918	-0.0287255	0.00493278	met-d-S_HDL_CE	A	G	0.753766	TRUE	reported	33.9119
rs9593	5.99998e-09	12	109994870	0.0238919	0.00409649	met-d-S_HDL_PL	T	A	0.523262	TRUE	reported	34.0156
rs3747207	3.79997e-09	22	44324855	-0.0293603	0.00503046	met-d-S_HDL_P	A	G	0.214999	TRUE	reported	34.0648
rs9878347	5.39995e-09	3	141169982	-0.0243876	0.00417569	met-d-S_HDL_L	C	A	0.429819	TRUE	reported	34.11
rs2395943	3.29997e-09	6	42940673	0.024259	0.00414802	met-d-S_HDL_PL	G	A	0.588436	TRUE	reported	34.203
rs11668537	7.19996e-09	19	11269677	0.0244849	0.00418372	met-d-S_HDL_PL	A	T	0.412207	TRUE	reported	34.2509
rs2729389	4.70002e-09	11	57211646	-0.0280689	0.00479267	met-d-Pyruvate	G	A	0.743554	TRUE	reported	34.3001
rs9878347	6.1e-09	3	141169982	-0.0244336	0.00415375	met-d-S_HDL_PL	C	A	0.429819	TRUE	reported	34.6014
rs3829916	3.79997e-09	10	3161216	-0.0246824	0.00419016	met-d-Pyruvate	G	A	0.42696	TRUE	reported	34.6987
rs9952972	3.79997e-09	18	43842617	-0.0280222	0.00475607	met-d-Pyruvate	A	T	0.744644	TRUE	reported	34.7143
rs7924631	8.60003e-09	11	10324061	0.0243304	0.00412691	met-d-S_HDL_PL	G	A	0.552638	TRUE	reported	34.7575
rs56959712	6.29999e-10	12	123188475	0.0278826	0.00472764	met-d-XL_HDL_FC	T	G	0.210461	TRUE	reported	34.7839
rs56210316	2.90001e-09	19	45170097	0.0721197	0.0122113	met-d-S_HDL_PL	G	A	0.029303	TRUE	reported	34.8806
rs4857406	2.30001e-10	3	98312581	-0.0227986	0.00385781	met-d-XL_HDL_FC	C	G	0.531516	TRUE	reported	34.9249
rs112875651	3.29997e-09	8	126506694	-0.0253865	0.00429508	met-d-S_HDL_CE	A	G	0.392383	TRUE	reported	34.9352
rs10935473	3.79997e-09	3	98416900	0.0244942	0.00414087	met-d-S_HDL_L	T	G	0.442426	TRUE	reported	34.99
rs76895963	5.49997e-09	12	4384844	-0.0933436	0.0157759	met-d-S_HDL_FC	G	T	0.020556	TRUE	reported	35.0091
rs73112825	2.1e-09	20	44676388	0.0573301	0.00968366	met-d-XL_HDL_FC	A	G	0.042519	TRUE	reported	35.0499
rs117652230	2e-09	15	58507602	0.0809249	0.0136385	met-d-XL_HDL_FC	G	T	0.021793	TRUE	reported	35.2072
rs838146	2.90001e-09	19	49248052	-0.0242	0.00407787	met-d-S_HDL_FC	T	C	0.500221	TRUE	reported	35.2179
rs4655772	3.09999e-09	1	66130398	0.0246578	0.00415329	met-d-S_HDL_C	G	A	0.53203	TRUE	reported	35.2472
rs148931404	8.9e-10	16	56914455	0.0776353	0.0130699	met-d-XL_HDL_FC	A	G	0.022856	TRUE	reported	35.2837
rs186696265	1.89998e-09	6	161111700	-0.102749	0.0172773	met-d-S_HDL_PL	T	C	0.014352	TRUE	reported	35.3674
rs11620783	1.5e-09	14	24871530	0.0247151	0.00415537	met-d-S_HDL_PL	T	C	0.431547	TRUE	reported	35.3757
rs35225200	8.30004e-10	4	103146888	-0.0428513	0.00719137	met-d-XL_HDL_FC	C	A	0.082582	TRUE	reported	35.5062
rs1126670	1.29999e-10	4	100052733	-0.025024	0.00419751	met-d-XL_HDL_FC	A	C	0.698735	TRUE	reported	35.541
rs76954143	2.39999e-09	12	48335825	-0.095993	0.0160814	met-d-Pyruvate	A	G	0.016702	TRUE	reported	35.6313
rs76895963	5.99998e-09	12	4384844	-0.0951453	0.0159311	met-d-S_HDL_PL	G	T	0.020556	TRUE	reported	35.6684
rs12320328	3.59998e-09	12	25408464	-0.0446173	0.00746963	met-d-S_HDL_CE	G	A	0.08399	TRUE	reported	35.6786
rs2515919	1.29999e-09	6	31564167	0.0255784	0.00427881	met-d-S_HDL_C	G	A	0.369169	TRUE	reported	35.7356
rs1229984	1.29999e-09	4	100239319	-0.0749895	0.0125284	met-d-L_LDL_CE_pct	C	T	0.97254	TRUE	reported	35.8269
rs593753	7.39997e-10	11	72691440	0.0287989	0.00481049	met-d-L_LDL_CE_pct	C	T	0.754662	TRUE	reported	35.8404
rs11601507	3.2e-10	11	5701074	-0.0477536	0.00797562	met-d-S_HDL_PL	A	C	0.069166	TRUE	reported	35.8495
rs4261913	1.40001e-09	3	119546197	-0.0253883	0.00423901	met-d-S_HDL_L	T	C	0.6194	TRUE	reported	35.8706
rs2618566	1.79999e-10	20	17844684	-0.0243307	0.00406214	met-d-XL_HDL_FC	T	G	0.660287	TRUE	reported	35.8756
rs17389465	4.09996e-09	12	25414408	-0.0482058	0.00804518	met-d-S_HDL_C	A	T	0.071227	TRUE	reported	35.9027
rs7256200	1.5e-09	19	45415935	-0.0371691	0.00618814	met-d-S_HDL_L	T	G	0.127572	TRUE	reported	36.0781
rs117264457	7.19996e-10	19	45404432	-0.0812953	0.0135339	met-d-L_LDL_CE_pct	A	G	0.023997	TRUE	reported	36.0815
rs11086986	8.19993e-10	20	44533369	-0.052209	0.00868998	met-d-S_HDL_P	A	C	0.062024	TRUE	reported	36.0955
rs2952290	9.29994e-10	17	66463383	-0.0298421	0.004967	met-d-S_HDL_L	A	G	0.778749	TRUE	reported	36.0969
rs2298428	4.09996e-10	22	21982892	-0.0322025	0.0053549	met-d-S_HDL_CE	T	C	0.182554	TRUE	reported	36.164
rs11657987	6.90001e-10	17	76387363	0.0251891	0.00418793	met-d-S_HDL_CE	T	G	0.495517	TRUE	reported	36.1765
rs3091492	1.40001e-09	20	44051918	-0.0296374	0.00492575	met-d-S_HDL_P	A	G	0.753766	TRUE	reported	36.2022
rs17389465	3.79997e-09	12	25414408	-0.0484958	0.00805995	met-d-S_HDL_P	A	T	0.071227	TRUE	reported	36.2029
rs11940694	3.59998e-10	4	39414993	0.0251293	0.0041758	met-d-S_HDL_FC	G	A	0.605104	TRUE	reported	36.2144
rs12920659	2.90001e-09	16	56895873	0.0319352	0.00530374	met-d-L_LDL_CE_pct	T	C	0.813167	TRUE	reported	36.2556
rs849327	2.19999e-09	7	28232457	0.0244217	0.00405503	met-d-XL_HDL_FC	G	A	0.656008	TRUE	reported	36.2713
rs1054156	1.5e-09	15	60931471	-0.0234156	0.00388205	met-d-XL_HDL_FC	C	T	0.565551	TRUE	reported	36.3821
rs484084	6.90001e-10	1	234857676	0.0250488	0.00415197	met-d-L_LDL_CE_pct	C	T	0.519886	TRUE	reported	36.397
rs2642438	7.90005e-10	1	220970028	0.0268034	0.00444157	met-d-S_HDL_FC	G	A	0.703836	TRUE	reported	36.4172
rs150057262	6.19998e-10	19	19320825	-0.121847	0.0201439	met-d-S_HDL_P	G	C	0.012283	TRUE	reported	36.5883
rs3087611	1.40001e-09	11	116645336	-0.0931814	0.0154003	met-d-S_HDL_FC	T	A	0.017892	TRUE	reported	36.61
rs12326633	1.7e-09	18	47102902	0.0663645	0.0109582	met-d-S_HDL_PL	C	A	0.037629	TRUE	reported	36.6769
rs36053809	6.90001e-10	1	27083093	-0.0459239	0.00757721	met-d-S_HDL_CE	C	A	0.081341	TRUE	reported	36.7332
rs71378928	6.49995e-10	17	66453305	-0.0303911	0.00501164	met-d-S_HDL_CE	G	C	0.781686	TRUE	reported	36.7733
rs907868	4.39997e-10	2	20371167	-0.0250544	0.00413093	met-d-S_HDL_L	T	C	0.472635	TRUE	reported	36.7851
rs55861954	2.69998e-09	18	47279050	0.0290505	0.00478775	met-d-S_HDL_L	C	T	0.242326	TRUE	reported	36.8167
rs11086986	5.99998e-10	20	44533369	-0.0528199	0.00870239	met-d-S_HDL_CE	A	C	0.062024	TRUE	reported	36.8399
rs2952290	3.89996e-10	17	66463383	-0.0300162	0.00494107	met-d-S_HDL_PL	A	G	0.778749	TRUE	reported	36.9037
rs4655772	1.2e-09	1	66130398	0.0253062	0.0041606	met-d-S_HDL_P	G	A	0.53203	TRUE	reported	36.9949
rs2740488	3.29997e-10	9	107661742	-0.0266226	0.00437186	met-d-XL_HDL_FC	C	A	0.265313	TRUE	reported	37.0825
rs1131165	1.79999e-08	6	31324887	0.0256251	0.00420532	met-d-L_LDL_CE_pct	C	G	0.449598	TRUE	reported	37.1307
rs28712821	1.29999e-10	4	39413780	0.0257014	0.00421621	met-d-S_HDL_PL	A	G	0.60509	TRUE	reported	37.1594
rs539784143	8e-10	18	47114005	0.146398	0.0240056	met-d-S_HDL_C	A	T	0.010392	TRUE	reported	37.1916
rs11621792	5e-10	14	24871926	0.0254756	0.00417636	met-d-S_HDL_CE	T	C	0.453802	TRUE	reported	37.2094
rs3789850	1.40001e-09	8	8686845	0.0271771	0.00445211	met-d-S_HDL_L	A	C	0.328871	TRUE	reported	37.2627
rs150812464	1.40001e-09	20	44454034	-0.067015	0.0109682	met-d-S_HDL_PL	A	G	0.036823	TRUE	reported	37.3313
rs11086986	6.1e-10	20	44533369	-0.0529444	0.00865913	met-d-S_HDL_L	A	C	0.062024	TRUE	reported	37.3845
rs75406471	6.19998e-10	10	5257647	-0.0348877	0.00570402	met-d-S_HDL_L	A	G	0.154669	TRUE	reported	37.4096
rs28712821	1.09999e-10	4	39413780	0.025961	0.00423836	met-d-S_HDL_L	A	G	0.60509	TRUE	reported	37.5186
rs4261913	6.80002e-10	3	119546197	-0.0258328	0.00421674	met-d-S_HDL_PL	T	C	0.6194	TRUE	reported	37.5309
rs77437185	1.2e-09	9	107594698	0.0660048	0.0107606	met-d-S_HDL_P	A	G	0.038504	TRUE	reported	37.6251
rs673548	9.29994e-10	2	21237544	0.0312836	0.00509847	met-d-S_HDL_CE	A	G	0.206073	TRUE	reported	37.649
rs7924631	5e-10	11	10324061	-0.0238124	0.00387793	met-d-XL_HDL_FC	G	A	0.552638	TRUE	reported	37.7056
rs2251358	8.50002e-10	20	43972682	0.0358088	0.00582288	met-d-XL_HDL_FC	C	G	0.127321	TRUE	reported	37.8185
rs3789850	1.09999e-09	8	8686845	0.0272552	0.0044285	met-d-S_HDL_PL	A	C	0.328871	TRUE	reported	37.8779
rs704	5e-09	17	26694861	-0.0253113	0.0041122	met-d-S_HDL_L	A	G	0.476025	TRUE	reported	37.8861
rs7924631	1.7e-09	11	10324061	0.0255372	0.00414874	met-d-S_HDL_L	G	A	0.552638	TRUE	reported	37.8891
rs536145489	2.99999e-10	20	44547062	-0.108548	0.0175821	met-d-S_HDL_L	G	A	0.023078	TRUE	reported	38.1155
rs77437185	8.30004e-10	9	107594698	0.0664403	0.0107412	met-d-S_HDL_C	A	G	0.038504	TRUE	reported	38.2611
rs56271783	2.39999e-10	11	64004723	-0.0578256	0.00934347	met-d-XL_HDL_FC	C	G	0.045493	TRUE	reported	38.3022
rs55714927	1.7e-10	17	7080316	0.0303035	0.004896	met-d-XL_HDL_FC	T	C	0.191001	TRUE	reported	38.3092
rs140707095	3.50002e-10	11	116990442	-0.097524	0.0157498	met-d-XL_HDL_FC	G	A	0.01592	TRUE	reported	38.3418
rs4803759	5.69994e-10	19	45327459	-0.027652	0.00446516	met-d-S_HDL_PL	C	T	0.697865	TRUE	reported	38.3512
rs3747207	5.30005e-10	22	44324855	-0.0312002	0.00503734	met-d-S_HDL_CE	A	G	0.214999	TRUE	reported	38.363
rs3800461	1.40001e-10	6	34616322	-0.0395434	0.00637471	met-d-S_HDL_FC	C	G	0.115057	TRUE	reported	38.4793
rs9273348	6.4e-09	6	32623487	0.0290633	0.00468241	met-d-S_HDL_L	G	T	0.405508	TRUE	reported	38.5257
rs2507993	3.69999e-10	6	31320309	-0.0265748	0.00427785	met-d-XL_HDL_FC	T	C	0.480329	TRUE	reported	38.5913
rs5754102	9.49948e-11	22	21916272	-0.0335544	0.00539993	met-d-S_HDL_P	A	C	0.183264	TRUE	reported	38.612
rs9923854	5e-10	16	57017002	0.0406268	0.00652329	met-d-XL_HDL_FC	G	T	0.097828	TRUE	reported	38.7875
rs73911123	2.99999e-10	20	44492024	-0.106613	0.0170991	met-d-XL_HDL_FC	A	G	0.012805	TRUE	reported	38.8753
rs536145489	2.5e-10	20	44547062	-0.109831	0.0176133	met-d-S_HDL_C	G	A	0.023078	TRUE	reported	38.8838
rs76895963	1.2e-09	12	4384844	-0.0998696	0.0160153	met-d-S_HDL_L	G	T	0.020556	TRUE	reported	38.8863
rs17411168	5.60003e-10	8	19855600	0.0286801	0.00459753	met-d-S_HDL_FC	C	T	0.265218	TRUE	reported	38.9146
rs8106814	7.10068e-11	19	45441608	-0.0260045	0.00416294	met-d-XL_HDL_FC	C	T	0.504189	TRUE	reported	39.0208
rs2298428	8.4004e-11	22	21982892	-0.0334819	0.00535956	met-d-L_LDL_CE_pct	T	C	0.182554	TRUE	reported	39.0267
rs4844599	4.09996e-10	1	207679229	0.0347902	0.00556675	met-d-Pyruvate	G	T	0.168411	TRUE	reported	39.058
rs2515919	2.99999e-10	6	31564167	0.0267974	0.00428632	met-d-S_HDL_P	G	A	0.369169	TRUE	reported	39.0855
rs6130967	2.69998e-10	20	44547689	0.148258	0.0237091	met-d-S_HDL_FC	A	G	0.007435	TRUE	reported	39.1026
rs377181093	4.90004e-10	6	31422893	0.0477577	0.00762388	met-d-S_HDL_CE	G	A	0.091638	TRUE	reported	39.2405
rs79119207	1.89998e-10	15	58740443	-0.0809389	0.0128933	met-d-XL_HDL_FC	A	C	0.022806	TRUE	reported	39.4082
rs539784143	2.39999e-10	18	47114005	0.15103	0.0240496	met-d-S_HDL_P	A	T	0.010392	TRUE	reported	39.4376
rs66781087	2e-10	18	47212159	0.026041	0.00414533	met-d-S_HDL_L	A	G	0.496909	TRUE	reported	39.4636
rs111941366	2.80001e-10	1	25736369	-0.026177	0.00415012	met-d-Pyruvate	T	C	0.445145	TRUE	reported	39.7849
rs138373837	2.69998e-10	5	36219710	0.086051	0.0136313	met-d-Pyruvate	T	C	0.02363	TRUE	reported	39.8508
rs799158	2.39999e-10	7	73019074	0.059849	0.00947903	met-d-XL_HDL_FC	C	T	0.956847	TRUE	reported	39.8645
rs185481	3.79997e-10	15	58666679	-0.0265952	0.00420741	met-d-L_LDL_CE_pct	C	T	0.536222	TRUE	reported	39.9555
rs2517801	5.30005e-09	6	29877773	0.0282889	0.0044709	met-d-S_HDL_PL	C	T	0.616836	TRUE	reported	40.0352
rs2068888	1.29999e-10	10	94839642	0.0245974	0.00386753	met-d-XL_HDL_FC	A	G	0.450086	TRUE	reported	40.4493
rs36209093	1.29999e-10	1	110229787	0.0306883	0.00481896	met-d-S_HDL_FC	T	C	0.674018	TRUE	reported	40.5545
rs9923854	3.69999e-10	16	57017002	0.0438543	0.00687729	met-d-S_HDL_FC	G	T	0.097828	TRUE	reported	40.6621
rs16940262	3.40001e-10	15	58717428	-0.030574	0.00479147	met-d-S_HDL_P	C	T	0.499586	TRUE	reported	40.7162
rs3768321	4.70002e-11	1	40035928	-0.0332257	0.00519879	met-d-S_HDL_C	T	G	0.19653	TRUE	reported	40.8455
rs6078	4.30002e-10	15	58833993	0.0735174	0.0114956	met-d-XL_HDL_FC	A	G	0.028854	TRUE	reported	40.8994
rs583104	1.09999e-10	1	109821307	-0.0312351	0.0048836	met-d-S_HDL_PL	T	G	0.773381	TRUE	reported	40.9078
rs66781087	1.09999e-10	18	47212159	0.0261184	0.00408359	met-d-S_HDL_FC	A	G	0.496909	TRUE	reported	40.9081
rs17134533	1.29999e-10	10	5247098	-0.0360101	0.00562687	met-d-S_HDL_FC	A	G	0.154005	TRUE	reported	40.9558
rs150057262	4.79954e-11	19	19320825	-0.128583	0.0200709	met-d-S_HDL_L	G	C	0.012283	TRUE	reported	41.0425
rs190543502	3.09999e-10	15	43757184	-0.0808981	0.0126263	met-d-XL_HDL_FC	C	T	0.024112	TRUE	reported	41.0511
rs3768321	2.60016e-11	1	40035928	-0.0335278	0.00521588	met-d-S_HDL_CE	T	G	0.19653	TRUE	reported	41.3195
rs7127907	3.80014e-11	11	47324472	0.0264501	0.00411055	met-d-XL_HDL_FC	C	A	0.321814	TRUE	reported	41.4052
rs536145489	3.10027e-11	20	44547062	-0.113862	0.0176699	met-d-S_HDL_CE	G	A	0.023078	TRUE	reported	41.5231
rs2519093	1.09999e-10	9	136141870	0.0344759	0.00534504	met-d-Pyruvate	T	C	0.183707	TRUE	reported	41.6034
rs11620783	5.10035e-11	14	24871530	0.02695	0.00417724	met-d-S_HDL_L	T	C	0.431547	TRUE	reported	41.6235
rs150812464	1.6e-10	20	44454034	-0.0712814	0.0110448	met-d-S_HDL_C	A	G	0.036823	TRUE	reported	41.6521
rs75406471	6.29941e-11	10	5257647	-0.0366604	0.00567405	met-d-S_HDL_PL	A	G	0.154669	TRUE	reported	41.7453
rs1801689	9.49948e-11	17	64210580	0.0723293	0.0111913	met-d-XL_HDL_FC	C	A	0.030531	TRUE	reported	41.7703
rs56030824	7.19946e-11	11	47397353	-0.0280034	0.0043322	met-d-S_HDL_FC	A	G	0.323076	TRUE	reported	41.7835
rs2298428	1.9002e-11	22	21982892	-0.0345346	0.0053377	met-d-S_HDL_C	T	C	0.182554	TRUE	reported	41.8601
rs10773112	1.09999e-10	12	125338529	0.0277578	0.00428861	met-d-XL_HDL_FC	T	C	0.720433	TRUE	reported	41.8926
rs581080	5.50047e-11	9	15305378	0.0342237	0.00528523	met-d-S_HDL_FC	C	G	0.820396	TRUE	reported	41.9301
rs149717632	5.60003e-09	6	32548921	0.0340604	0.00524903	met-d-S_HDL_PL	G	A	0.221377	TRUE	reported	42.1057
rs147667955	8.60003e-11	3	12450838	-0.14969	0.0230403	met-d-XL_HDL_FC	T	C	0.007221	TRUE	reported	42.2094
rs2642438	5.50047e-11	1	220970028	0.027418	0.00421306	met-d-XL_HDL_FC	G	A	0.703836	TRUE	reported	42.3522
rs10773049	6.70039e-11	12	124506631	0.0256742	0.0039444	met-d-XL_HDL_FC	C	T	0.393096	TRUE	reported	42.3674
rs182611493	2.60016e-11	19	19458388	-0.128338	0.0197151	met-d-S_HDL_PL	G	A	0.012523	TRUE	reported	42.3753
rs536145489	4.60045e-11	20	44547062	-0.114902	0.0176447	met-d-S_HDL_P	G	A	0.023078	TRUE	reported	42.4059
rs58953077	1.50003e-11	2	21510295	0.0279363	0.00428862	met-d-L_LDL_CE_pct	T	C	0.395672	TRUE	reported	42.4329
rs11621792	2.90001e-11	14	24871926	0.0271775	0.00416278	met-d-S_HDL_C	T	C	0.453802	TRUE	reported	42.6238
rs7115739	1.2e-10	11	61641717	0.0782336	0.0119714	met-d-XL_HDL_FC	G	T	0.972839	TRUE	reported	42.7068
rs34838631	5.30029e-11	15	58772815	-0.0368877	0.0056442	met-d-XL_HDL_FC	C	A	0.135983	TRUE	reported	42.7128
rs113629348	4.10015e-11	15	58545668	0.0780333	0.0119289	met-d-XL_HDL_FC	T	C	0.026756	TRUE	reported	42.7917
rs62276455	1.09999e-10	3	98417481	0.027246	0.00416046	met-d-S_HDL_C	A	T	0.444546	TRUE	reported	42.8867
rs116843064	4.00037e-11	19	8429323	0.0971403	0.0147921	met-d-S_HDL_C	A	G	0.019852	TRUE	reported	43.126
rs1692799	6.70039e-11	8	11685342	0.0290809	0.00442052	met-d-S_HDL_CE	G	A	0.673323	TRUE	reported	43.2782
rs12022410	5.40008e-11	1	66153933	0.0268817	0.00408331	met-d-S_HDL_FC	G	A	0.532223	TRUE	reported	43.34
rs3736896	2.09991e-11	6	34735883	-0.0338333	0.00513206	met-d-L_LDL_CE_pct	C	T	0.205505	TRUE	reported	43.4616
rs1052248	1.5e-10	6	31556581	0.0309572	0.0046842	met-d-S_HDL_PL	A	T	0.257925	TRUE	reported	43.677
rs77542162	8.30042e-11	17	67081278	0.0856429	0.0129476	met-d-XL_HDL_FC	G	A	0.022667	TRUE	reported	43.7526
rs16940262	6.00067e-11	15	58717428	-0.0316698	0.00478261	met-d-S_HDL_C	C	T	0.499586	TRUE	reported	43.8491
rs113886122	2.39994e-11	19	50044741	0.0375349	0.00566638	met-d-L_LDL_CE_pct	G	C	0.158689	TRUE	reported	43.8792
rs907868	2.70023e-11	2	20371167	-0.0269984	0.00406954	met-d-S_HDL_FC	T	C	0.472635	TRUE	reported	44.0134
rs9273348	4e-10	6	32623487	0.0310041	0.00465777	met-d-S_HDL_PL	G	T	0.405508	TRUE	reported	44.308
rs17380117	5.30029e-12	20	44734371	0.0333846	0.00499962	met-d-S_HDL_FC	G	A	0.209959	TRUE	reported	44.588
rs1052248	1.40001e-10	6	31556581	0.0315415	0.00470899	met-d-S_HDL_L	A	T	0.257925	TRUE	reported	44.8652
rs1293299	1.59993e-11	8	11677905	0.0327894	0.00489516	met-d-S_HDL_FC	C	A	0.227095	TRUE	reported	44.8676
rs1427407	2.09991e-11	2	60718043	-0.0381191	0.00569043	met-d-Pyruvate	G	T	0.844041	TRUE	reported	44.874
rs11621792	7.89951e-12	14	24871926	0.0279856	0.00417041	met-d-S_HDL_P	T	C	0.453802	TRUE	reported	45.031
rs17699030	1.20005e-11	19	11330942	-0.076701	0.011409	met-d-S_HDL_C	G	A	0.033712	TRUE	reported	45.1967
rs1692799	2.19989e-11	8	11685342	0.0296379	0.00440617	met-d-S_HDL_C	G	A	0.673323	TRUE	reported	45.2452
rs76836072	2.29985e-11	11	116653762	0.0570068	0.00847357	met-d-XL_HDL_FC	T	C	0.054301	TRUE	reported	45.2606
rs34995976	1.50003e-11	20	44373183	-0.0730461	0.0108558	met-d-S_HDL_CE	A	C	0.03714	TRUE	reported	45.2762
rs56776911	1.80011e-11	11	10321348	0.0280582	0.00416436	met-d-S_HDL_P	G	A	0.552576	TRUE	reported	45.3966
rs10889335	1.20005e-11	1	62960101	-0.0292432	0.00433594	met-d-S_HDL_CE	G	A	0.355502	TRUE	reported	45.4866
rs150812464	2.70023e-11	20	44454034	-0.0744367	0.0110252	met-d-S_HDL_L	A	G	0.036823	TRUE	reported	45.5828
rs60403635	1.50003e-11	2	21272778	-0.0690867	0.0102278	met-d-L_LDL_CE_pct	C	T	0.043021	TRUE	reported	45.6273
rs645040	5.90065e-12	3	135926622	-0.0334409	0.0049418	met-d-S_HDL_CE	T	G	0.773093	TRUE	reported	45.7916
rs267738	7.19946e-12	1	150940625	0.0331431	0.00489388	met-d-S_HDL_FC	G	T	0.219647	TRUE	reported	45.8648
rs2298428	4.70002e-12	22	21982892	-0.0355824	0.00524928	met-d-S_HDL_FC	T	C	0.182554	TRUE	reported	45.9485
rs1800961	2.70023e-12	20	43042364	-0.0813972	0.0119534	met-d-S_HDL_PL	T	C	0.030197	TRUE	reported	46.3699
rs62276455	1.20005e-11	3	98417481	0.0285051	0.00417397	met-d-S_HDL_CE	A	T	0.444546	TRUE	reported	46.6387
rs4775090	7.39946e-12	15	59012322	-0.0618393	0.00898885	met-d-XL_HDL_FC	A	G	0.049471	TRUE	reported	47.3283
rs72836561	8.69961e-13	17	41926126	-0.0758468	0.0110246	met-d-XL_HDL_FC	T	C	0.031483	TRUE	reported	47.3313
rs11620783	2.09991e-12	14	24871530	0.0283111	0.00411503	met-d-S_HDL_FC	T	C	0.431547	TRUE	reported	47.3334
rs72836561	6.89922e-12	17	41926126	-0.0814728	0.0118053	met-d-S_HDL_C	T	C	0.031483	TRUE	reported	47.629
rs62276455	7.19946e-12	3	98417481	0.0287685	0.00416828	met-d-S_HDL_P	A	T	0.444546	TRUE	reported	47.6344
rs35246381	3.69999e-12	8	18272535	-0.0342213	0.0049572	met-d-S_HDL_L	T	C	0.778774	TRUE	reported	47.6563
rs2298428	1.9002e-12	22	21982892	-0.0368434	0.00532874	met-d-S_HDL_L	T	C	0.182554	TRUE	reported	47.8047
rs3794695	4.60045e-12	16	72097827	0.0365996	0.0052888	met-d-L_LDL_CE_pct	T	C	0.189016	TRUE	reported	47.8893
rs111953743	9.3994e-13	20	44733110	0.0666939	0.00961263	met-d-XL_HDL_FC	G	A	0.042905	TRUE	reported	48.138
rs34995976	5.30029e-12	20	44373183	-0.075359	0.0108403	met-d-S_HDL_P	A	C	0.03714	TRUE	reported	48.3268
rs907868	1e-12	2	20371167	-0.0285792	0.00410911	met-d-S_HDL_PL	T	C	0.472635	TRUE	reported	48.3732
rs2425756	3.19963e-13	20	44790262	0.0296918	0.00426199	met-d-S_HDL_PL	G	T	0.635513	TRUE	reported	48.5342
rs13284054	7.8001e-12	9	107669073	-0.0444911	0.00637991	met-d-L_LDL_CE_pct	C	T	0.125077	TRUE	reported	48.6314
rs72836561	4.10015e-12	17	41926126	-0.0827066	0.0118435	met-d-S_HDL_CE	T	C	0.031483	TRUE	reported	48.7663
rs17699030	2.09991e-12	19	11330942	-0.0799945	0.0114302	met-d-S_HDL_P	G	A	0.033712	TRUE	reported	48.9793
rs56776911	2.29985e-12	11	10321348	0.0291182	0.00415677	met-d-S_HDL_C	G	A	0.552576	TRUE	reported	49.0701
rs6073852	3.40017e-12	20	44309304	-0.156561	0.0223429	met-d-XL_HDL_FC	T	C	0.007486	TRUE	reported	49.1007
rs1800961	5.70033e-13	20	43042364	-0.0843378	0.0120155	met-d-S_HDL_L	T	C	0.030197	TRUE	reported	49.2675
rs12898	1.9002e-12	8	11701198	0.0304315	0.00433454	met-d-S_HDL_P	A	G	0.653734	TRUE	reported	49.2902
rs2925979	2.49977e-12	16	81534790	0.0294925	0.00418928	met-d-XL_HDL_FC	C	T	0.69893	TRUE	reported	49.5615
rs4656292	9.49948e-13	1	161194641	0.0294772	0.00418584	met-d-S_HDL_FC	G	A	0.619566	TRUE	reported	49.5915
rs60757417	1.9002e-12	9	135864436	-0.062208	0.00883108	met-d-Pyruvate	G	C	0.059574	TRUE	reported	49.6209
rs12608026	9.8992e-13	18	47120499	0.0715442	0.010153	met-d-S_HDL_FC	G	T	0.042401	TRUE	reported	49.6547
rs539784143	6.29941e-13	18	47114005	0.166442	0.0236036	met-d-S_HDL_FC	A	T	0.010392	TRUE	reported	49.7244
rs1800961	1.20005e-12	20	43042364	-0.0863457	0.0120925	met-d-L_LDL_CE_pct	T	C	0.030197	TRUE	reported	50.9858
rs998584	2.39994e-13	6	43757896	-0.0275681	0.00385495	met-d-XL_HDL_FC	A	C	0.482334	TRUE	reported	51.1418
rs5167	6.00067e-13	19	45448465	0.0303551	0.00423991	met-d-S_HDL_FC	G	T	0.352265	TRUE	reported	51.2566
rs36057735	1.09999e-10	6	31319923	-0.0363683	0.00507797	met-d-S_HDL_FC	G	C	0.199037	TRUE	reported	51.2939
rs705379	2.99985e-14	7	94953895	-0.0280752	0.00388966	met-d-XL_HDL_FC	A	G	0.477478	TRUE	reported	52.0982
rs635634	7.39946e-14	9	136155000	0.0383953	0.00530708	met-d-S_HDL_PL	T	C	0.183549	TRUE	reported	52.3413
rs55714927	1.69981e-13	17	7080316	-0.0377052	0.00520647	met-d-S_HDL_PL	T	C	0.191001	TRUE	reported	52.4464
rs55714927	1.69981e-13	17	7080316	-0.0374552	0.00515577	met-d-S_HDL_FC	T	C	0.191001	TRUE	reported	52.7761
rs2245793	8.80035e-14	9	107563603	0.0494983	0.00680389	met-d-S_HDL_FC	C	T	0.901792	TRUE	reported	52.9256
rs12608026	1.50003e-13	18	47120499	0.0751149	0.0103065	met-d-S_HDL_L	G	T	0.042401	TRUE	reported	53.1165
rs675849	2.49977e-13	9	15298666	0.043748	0.00598424	met-d-L_LDL_CE_pct	C	T	0.860645	TRUE	reported	53.4439
rs2298428	1.20005e-13	22	21982892	-0.0387565	0.00530089	met-d-S_HDL_PL	T	C	0.182554	TRUE	reported	53.4554
rs28646006	6.09958e-12	6	32527793	0.0362564	0.00495839	met-d-S_HDL_PL	T	C	0.495264	TRUE	reported	53.4673
rs62116778	1.80011e-13	19	44894070	-0.078632	0.01075	met-d-L_LDL_CE_pct	T	G	0.038678	TRUE	reported	53.5034
rs539784143	1.80011e-13	18	47114005	0.175666	0.0239604	met-d-S_HDL_L	A	T	0.010392	TRUE	reported	53.7511
rs677622	2.70023e-14	9	15302613	0.0412294	0.00560929	met-d-XL_HDL_FC	G	A	0.863188	TRUE	reported	54.0254
rs704	1.20005e-12	17	26694861	-0.0302953	0.00409073	met-d-S_HDL_PL	A	G	0.476025	TRUE	reported	54.8465
rs9269219	2.90001e-13	6	32450333	0.0314787	0.00425044	met-d-L_LDL_CE_pct	C	T	0.576304	TRUE	reported	54.8486
rs116843064	8.00018e-14	19	8429323	0.11012	0.0148404	met-d-S_HDL_CE	A	G	0.019852	TRUE	reported	55.0606
rs36209093	9.79941e-14	1	110229787	0.036437	0.00490984	met-d-S_HDL_P	T	C	0.674018	TRUE	reported	55.0745
rs13108218	3.50026e-14	4	3443931	-0.0318241	0.00428595	met-d-L_LDL_CE_pct	G	A	0.615355	TRUE	reported	55.1338
rs114938914	2.99985e-13	2	44055510	-0.0599277	0.00806405	met-d-XL_HDL_FC	T	C	0.061414	TRUE	reported	55.2267
rs3289	9.09913e-15	8	19823192	-0.0881027	0.0118321	met-d-XL_HDL_FC	C	T	0.027457	TRUE	reported	55.444
rs36209093	7.19946e-14	1	110229787	0.0365791	0.00490122	met-d-S_HDL_C	T	C	0.674018	TRUE	reported	55.7003
rs36209093	6.4998e-14	1	110229787	0.0367163	0.00491734	met-d-S_HDL_CE	T	C	0.674018	TRUE	reported	55.7516
rs66781087	4.49987e-14	18	47212159	0.0307933	0.00412309	met-d-S_HDL_PL	A	G	0.496909	TRUE	reported	55.7785
rs268	3.50026e-14	8	19813529	-0.11678	0.0155941	met-d-S_HDL_C	G	A	0.017779	TRUE	reported	56.0811
rs112875651	2.90001e-15	8	126506694	0.0300497	0.00399655	met-d-XL_HDL_FC	A	G	0.392383	TRUE	reported	56.534
rs6993770	4.49987e-14	8	106581528	-0.0343876	0.00455777	met-d-Pyruvate	T	A	0.2879	TRUE	reported	56.9245
rs11076176	5.60015e-14	16	57007446	-0.0424321	0.00561677	met-d-S_HDL_L	G	T	0.167736	TRUE	reported	57.071
rs28383233	3.69999e-16	6	32584153	-0.0295493	0.00390522	met-d-XL_HDL_FC	A	G	0.581527	TRUE	reported	57.2537
rs4597056	1.39991e-14	11	10290923	0.0317595	0.00417236	met-d-S_HDL_CE	T	C	0.553961	TRUE	reported	57.9407
rs2803619	3.19963e-14	10	113934384	-0.032829	0.00430614	met-d-XL_HDL_FC	C	G	0.724349	TRUE	reported	58.1218
rs9923854	2.19989e-14	16	57017002	0.0536335	0.0070189	met-d-L_LDL_CE_pct	G	T	0.097828	TRUE	reported	58.3894
rs28646006	7.10068e-13	6	32527793	0.0381558	0.00498462	met-d-S_HDL_L	T	C	0.495264	TRUE	reported	58.5945
rs35246381	1.50003e-14	8	18272535	-0.037821	0.00493092	met-d-S_HDL_PL	T	C	0.778774	TRUE	reported	58.8315
rs921919	7.8001e-16	12	125265201	-0.0321009	0.00418171	met-d-XL_HDL_FC	A	G	0.669512	TRUE	reported	58.9287
rs13108218	1.69981e-14	4	3443931	0.0306102	0.00398365	met-d-XL_HDL_FC	G	A	0.615355	TRUE	reported	59.0432
rs9270000	1.50003e-14	6	32552740	0.0366208	0.00476471	met-d-S_HDL_CE	A	G	0.426349	TRUE	reported	59.0721
rs2927437	1.10002e-14	19	45241638	-0.0374914	0.00487488	met-d-XL_HDL_FC	G	A	0.806901	TRUE	reported	59.1474
rs36226283	2.29985e-14	12	125349480	0.0309967	0.00402529	met-d-XL_HDL_FC	A	G	0.358962	TRUE	reported	59.2975
rs2909211	4.40048e-14	17	66457658	0.0357755	0.004635	met-d-XL_HDL_FC	T	C	0.778902	TRUE	reported	59.5761
rs1065853	1.10002e-14	19	45413233	-0.0588584	0.0076218	met-d-S_HDL_P	T	G	0.080584	TRUE	reported	59.6351
rs536145489	1.20005e-15	20	44547062	0.12702	0.0164393	met-d-XL_HDL_FC	G	A	0.023078	TRUE	reported	59.7004
rs1318175	2.09991e-14	15	58586129	0.0438596	0.00566422	met-d-S_HDL_P	T	C	0.158864	TRUE	reported	59.9583
rs35332062	1.99986e-15	7	73012042	-0.0478164	0.00616726	met-d-S_HDL_CE	A	G	0.128774	TRUE	reported	60.1131
rs11902417	1e-13	2	21198900	0.0355413	0.00457588	met-d-XL_HDL_FC	A	G	0.22785	TRUE	reported	60.3278
rs190118115	1e-14	8	19793581	-0.113535	0.014507	met-d-XL_HDL_FC	T	C	0.018827	TRUE	reported	61.2497
rs11075253	7.00003e-16	16	15148646	0.0330673	0.00421899	met-d-XL_HDL_FC	A	C	0.295786	TRUE	reported	61.43
rs2686197	6.00067e-15	8	11661920	-0.0380861	0.00484162	met-d-S_HDL_L	A	G	0.758877	TRUE	reported	61.8802
rs2425756	2.49977e-16	20	44790262	0.0337896	0.00428413	met-d-S_HDL_L	G	T	0.635513	TRUE	reported	62.2072
rs4149307	8.60003e-16	9	107589744	0.0441683	0.00557438	met-d-S_HDL_FC	T	C	0.155371	TRUE	reported	62.781
rs13108218	6.00067e-16	4	3443931	-0.0333389	0.00419631	met-d-S_HDL_FC	G	A	0.615355	TRUE	reported	63.1201
rs5157	2.19989e-15	19	45447161	0.0331222	0.00416827	met-d-S_HDL_L	C	T	0.502347	TRUE	reported	63.1432
rs1800961	4.79954e-16	20	43042364	-0.09588	0.0120583	met-d-S_HDL_P	T	C	0.030197	TRUE	reported	63.2243
rs6065819	5.10035e-16	20	44105636	-0.0479455	0.006022	met-d-XL_HDL_FC	A	C	0.116575	TRUE	reported	63.389
rs17411133	1.80011e-16	8	19855331	0.0374773	0.00468478	met-d-S_HDL_P	A	T	0.265115	TRUE	reported	63.9968
rs1318175	2.60016e-15	15	58586129	0.0453337	0.00565373	met-d-S_HDL_C	T	C	0.158864	TRUE	reported	64.2943
rs539784143	8.9002e-16	18	47114005	0.191245	0.0238319	met-d-S_HDL_PL	A	T	0.010392	TRUE	reported	64.3966
rs2686197	1.9002e-15	8	11661920	-0.0387303	0.00481595	met-d-S_HDL_PL	A	G	0.758877	TRUE	reported	64.6752
rs1800961	2.09991e-16	20	43042364	-0.0975277	0.0120755	met-d-S_HDL_CE	T	C	0.030197	TRUE	reported	65.2298
rs35194512	1.10002e-16	1	63048277	0.032683	0.00403373	met-d-XL_HDL_FC	C	A	0.349572	TRUE	reported	65.6493
rs4704834	2.90001e-16	5	156443066	0.0350394	0.00432003	met-d-L_LDL_CE_pct	G	A	0.644037	TRUE	reported	65.787
rs268	1.20005e-16	8	19813529	-0.127169	0.0156449	met-d-S_HDL_CE	G	A	0.017779	TRUE	reported	66.0719
rs13389219	1.29987e-16	2	165528876	0.0320208	0.00393929	met-d-XL_HDL_FC	T	C	0.392528	TRUE	reported	66.0737
rs635634	6.59933e-17	9	136155000	0.0427355	0.00525533	met-d-S_HDL_FC	T	C	0.183549	TRUE	reported	66.1268
rs267738	2.80027e-16	1	150940625	0.0405546	0.00498617	met-d-S_HDL_P	G	T	0.219647	TRUE	reported	66.1525
rs11086986	3.90032e-16	20	44533369	0.066024	0.00809629	met-d-XL_HDL_FC	A	C	0.062024	TRUE	reported	66.5015
rs13108218	4.90004e-17	4	3443931	-0.0345673	0.00423767	met-d-S_HDL_PL	G	A	0.615355	TRUE	reported	66.5391
rs9270000	4.49987e-16	6	32552740	0.0388764	0.00474899	met-d-S_HDL_C	A	G	0.426349	TRUE	reported	67.0146
rs11076176	2.60016e-16	16	57007446	-0.0458077	0.00558744	met-d-S_HDL_PL	G	T	0.167736	TRUE	reported	67.2127
rs13108218	3.69999e-17	4	3443931	-0.0353502	0.00428136	met-d-S_HDL_CE	G	A	0.615355	TRUE	reported	68.1742
rs267738	8.9002e-17	1	150940625	0.04115	0.00496717	met-d-S_HDL_L	G	T	0.219647	TRUE	reported	68.6312
rs1024137	4.19952e-18	2	227095876	-0.0333213	0.00401232	met-d-XL_HDL_FC	T	G	0.646501	TRUE	reported	68.9688
rs112875651	1.29987e-16	8	126506694	-0.0355839	0.00428113	met-d-S_HDL_C	A	G	0.392383	TRUE	reported	69.086
rs7897379	2.09991e-18	10	65301725	0.0320285	0.00385232	met-d-XL_HDL_FC	C	T	0.479366	TRUE	reported	69.1239
rs1848922	1.69981e-17	2	21471603	0.0429012	0.00515952	met-d-L_LDL_CE_pct	C	T	0.795832	TRUE	reported	69.1386
rs140584594	1.10002e-16	1	110232983	0.0385255	0.00460881	met-d-S_HDL_L	G	A	0.730105	TRUE	reported	69.8745
rs2425756	7.19946e-18	20	44790262	0.0358774	0.00429175	met-d-S_HDL_C	G	T	0.635513	TRUE	reported	69.8832
rs55714927	1.39991e-17	17	7080316	-0.0438543	0.00523379	met-d-S_HDL_L	T	C	0.191001	TRUE	reported	70.2088
rs635634	8.19974e-18	9	136155000	0.0448316	0.00533496	met-d-S_HDL_L	T	C	0.183549	TRUE	reported	70.6165
rs12458441	9.70063e-18	18	47122158	0.0865835	0.0102481	met-d-S_HDL_PL	C	A	0.042494	TRUE	reported	71.3812
rs11076176	1e-16	16	57007446	-0.0476407	0.00563626	met-d-S_HDL_P	G	T	0.167736	TRUE	reported	71.4454
rs13108218	3.29989e-18	4	3443931	-0.0362642	0.00426749	met-d-S_HDL_C	G	A	0.615355	TRUE	reported	72.2123
rs3824477	1.20005e-17	9	107588328	0.105371	0.0123315	met-d-L_LDL_CE_pct	A	G	0.029039	TRUE	reported	73.0147
rs1800961	3.90032e-18	20	43042364	-0.102912	0.0120369	met-d-S_HDL_C	T	C	0.030197	TRUE	reported	73.0975
rs9769088	1.39991e-18	7	1029585	-0.0339846	0.00396546	met-d-XL_HDL_FC	C	T	0.390949	TRUE	reported	73.4475
rs9270000	2.39994e-17	6	32552740	0.0407785	0.00475733	met-d-S_HDL_P	A	G	0.426349	TRUE	reported	73.4744
rs72997616	2.70023e-18	11	75474195	-0.0611038	0.00712009	met-d-S_HDL_CE	A	C	0.094103	TRUE	reported	73.6488
rs267738	4.60045e-18	1	150940625	0.0427727	0.00497742	met-d-S_HDL_C	G	T	0.219647	TRUE	reported	73.8456
rs267738	7.29962e-18	1	150940625	0.0425251	0.00494054	met-d-S_HDL_PL	G	T	0.219647	TRUE	reported	74.087
rs10761716	2.19989e-17	10	64882300	-0.0359385	0.00417254	met-d-L_LDL_CE_pct	G	C	0.441499	TRUE	reported	74.1855
rs6938647	5.00035e-18	6	160986915	-0.0437727	0.00508125	met-d-L_LDL_CE_pct	C	A	0.782326	TRUE	reported	74.2105
rs571848809	6.29941e-18	6	161005388	-0.0541988	0.0062637	met-d-XL_HDL_FC	A	G	0.106388	TRUE	reported	74.8717
rs11789603	2.29985e-18	9	107647019	0.0566936	0.00652517	met-d-S_HDL_FC	T	C	0.108813	TRUE	reported	75.4891
rs11071371	9.70063e-19	15	58576226	0.0539679	0.00620558	met-d-L_LDL_CE_pct	T	C	0.129318	TRUE	reported	75.6321
rs17699030	3.10027e-18	19	11330942	-0.0975832	0.0112188	met-d-S_HDL_FC	G	A	0.033712	TRUE	reported	75.6584
rs3936510	1.99986e-19	5	55860866	-0.0418034	0.00479501	met-d-XL_HDL_FC	T	G	0.201954	TRUE	reported	76.0054
rs58542926	1.9002e-18	19	19379549	-0.0688394	0.00788866	met-d-S_HDL_CE	T	C	0.074402	TRUE	reported	76.1496
rs77960347	5.30029e-18	18	47109955	0.157991	0.0180678	met-d-S_HDL_CE	G	A	0.013239	TRUE	reported	76.4635
rs2425756	2.49977e-19	20	44790262	0.0376006	0.0042994	met-d-S_HDL_P	G	T	0.635513	TRUE	reported	76.4846
rs1800961	4.49987e-19	20	43042364	-0.10355	0.0118386	met-d-S_HDL_FC	T	C	0.030197	TRUE	reported	76.5067
rs16940262	3.19963e-18	15	58717428	-0.0419606	0.00479615	met-d-S_HDL_CE	C	T	0.499586	TRUE	reported	76.5417
rs267738	8.4004e-19	1	150940625	0.043848	0.00499379	met-d-S_HDL_CE	G	T	0.219647	TRUE	reported	77.0973
rs72997616	8.4004e-19	11	75474195	-0.0627096	0.0071098	met-d-S_HDL_P	A	C	0.094103	TRUE	reported	77.7953
rs1065853	8.4004e-19	19	45413233	-0.0674487	0.00763251	met-d-S_HDL_CE	T	G	0.080584	TRUE	reported	78.0931
rs11168520	9.30037e-19	12	48709103	0.0389644	0.00440618	met-d-Pyruvate	T	C	0.458922	TRUE	reported	78.2009
rs17380117	4.79954e-19	20	44734371	0.0446735	0.0050481	met-d-S_HDL_PL	G	A	0.209959	TRUE	reported	78.3148
rs79624003	1.10002e-19	7	73012785	-0.0544686	0.00612601	met-d-S_HDL_C	G	A	0.129834	TRUE	reported	79.0564
rs2631367	5.00035e-19	5	131705458	0.036896	0.00413945	met-d-Pyruvate	G	C	0.521029	TRUE	reported	79.4462
rs6130967	5.90065e-19	20	44547689	0.213411	0.023939	met-d-S_HDL_PL	A	G	0.007435	TRUE	reported	79.4734
rs7733436	5.10035e-19	5	74666492	0.0354293	0.00396141	met-d-XL_HDL_FC	T	C	0.381473	TRUE	reported	79.9881
rs12239737	6.29941e-20	1	63086001	-0.039876	0.00445123	met-d-L_LDL_CE_pct	A	T	0.334984	TRUE	reported	80.2533
rs28607776	5.30029e-20	15	58575005	-0.0545436	0.00608441	met-d-S_HDL_FC	G	A	0.131408	TRUE	reported	80.362
rs77021177	1.29987e-17	6	32472668	0.0390284	0.00435069	met-d-S_HDL_FC	A	G	0.610227	TRUE	reported	80.4721
rs13108218	4.60045e-20	4	3443931	-0.0382153	0.00425993	met-d-S_HDL_L	G	A	0.615355	TRUE	reported	80.4766
rs140584594	3.90032e-19	1	110232983	0.0412748	0.0045841	met-d-S_HDL_PL	G	A	0.730105	TRUE	reported	81.0703
rs72997616	1.10002e-19	11	75474195	-0.0640498	0.00709683	met-d-S_HDL_C	A	C	0.094103	TRUE	reported	81.4529
rs1260326	1.50003e-19	2	27730940	-0.0382608	0.00423005	met-d-Pyruvate	C	T	0.604028	TRUE	reported	81.812
rs2425756	2.49977e-20	20	44790262	0.0390307	0.00430554	met-d-S_HDL_CE	G	T	0.635513	TRUE	reported	82.1784
rs10096633	3.50026e-20	8	19830921	-0.0569772	0.00627622	met-d-L_LDL_CE_pct	T	C	0.123912	TRUE	reported	82.4149
rs10889335	9.8992e-20	1	62960101	-0.0393	0.00432173	met-d-S_HDL_C	G	A	0.355502	TRUE	reported	82.6932
rs72997616	2.29985e-19	11	75474195	-0.0636791	0.00697768	met-d-S_HDL_FC	A	C	0.094103	TRUE	reported	83.2859
rs4841605	1.29987e-19	8	11756600	0.0362501	0.00396855	met-d-XL_HDL_FC	A	G	0.606733	TRUE	reported	83.4362
rs13041203	3.80014e-21	20	44778778	-0.0582312	0.00637088	met-d-XL_HDL_FC	C	T	0.103614	TRUE	reported	83.5435
rs1354034	3.19963e-20	3	56849749	0.0388195	0.00421418	met-d-Pyruvate	C	T	0.600673	TRUE	reported	84.8543
rs737338	3.59998e-20	19	11347657	-0.103445	0.011173	met-d-S_HDL_L	T	C	0.035188	TRUE	reported	85.7195
rs11071373	6.29941e-20	15	58646053	-0.0454973	0.00490367	met-d-XL_HDL_FC	G	A	0.194286	TRUE	reported	86.0853
rs187929675	3.90032e-19	11	117111368	0.159497	0.0171589	met-d-XL_HDL_FC	T	C	0.013098	TRUE	reported	86.4025
rs55714927	4.40048e-21	17	7080316	-0.0487469	0.00524273	met-d-S_HDL_C	T	C	0.191001	TRUE	reported	86.4528
rs13108218	1.29987e-21	4	3443931	-0.040057	0.00427529	met-d-S_HDL_P	G	A	0.615355	TRUE	reported	87.7861
rs1065853	5.60015e-21	19	45413233	-0.0715151	0.0076077	met-d-S_HDL_C	T	G	0.080584	TRUE	reported	88.3667
rs1461729	6.59933e-22	8	9187242	0.0648998	0.00688565	met-d-L_LDL_CE_pct	G	A	0.899229	TRUE	reported	88.8376
rs4939883	2.70023e-21	18	47167214	0.0507597	0.00536941	met-d-S_HDL_CE	C	T	0.819149	TRUE	reported	89.3686
rs17380117	3.10027e-22	20	44734371	0.0482749	0.00508335	met-d-S_HDL_C	G	A	0.209959	TRUE	reported	90.1868
rs58542926	6.09958e-22	19	19379549	-0.0749139	0.00786302	met-d-S_HDL_C	T	C	0.074402	TRUE	reported	90.7708
rs1065853	6.4003e-22	19	45413233	-0.0713012	0.00748086	met-d-S_HDL_FC	T	G	0.080584	TRUE	reported	90.8428
rs55714927	4.19952e-22	17	7080316	-0.0501505	0.00525968	met-d-S_HDL_CE	T	C	0.191001	TRUE	reported	90.9142
rs113312468	8.30042e-22	1	155390486	-0.079824	0.00831861	met-d-Pyruvate	C	T	0.068251	TRUE	reported	92.08
rs17380117	2.09991e-22	20	44734371	0.0489652	0.00507433	met-d-S_HDL_L	G	A	0.209959	TRUE	reported	93.1146
rs28383314	1.99986e-21	6	32587213	0.0408283	0.00422463	met-d-S_HDL_PL	C	T	0.62295	TRUE	reported	93.3996
rs11076176	1e-21	16	57007446	-0.0545799	0.00564365	met-d-S_HDL_CE	G	T	0.167736	TRUE	reported	93.5288
rs55714927	9.8992e-23	17	7080316	-0.050818	0.0052524	met-d-S_HDL_P	T	C	0.191001	TRUE	reported	93.6094
rs28383314	2.09991e-21	6	32587213	0.0412287	0.00424698	met-d-S_HDL_L	C	T	0.62295	TRUE	reported	94.2408
rs9295128	2.29985e-23	6	160751531	-0.159915	0.0163881	met-d-L_LDL_CE_pct	T	G	0.016821	TRUE	reported	95.2185
rs76083992	3.59998e-22	20	44544798	0.235854	0.0239338	met-d-S_HDL_C	T	C	0.007487	TRUE	reported	97.1098
rs2519093	2.19989e-23	9	136141870	0.0526164	0.00532725	met-d-S_HDL_C	T	C	0.183745	TRUE	reported	97.552
rs6130967	7.50067e-23	20	44547689	0.238381	0.0240634	met-d-S_HDL_L	A	G	0.007435	TRUE	reported	98.1362
rs17380117	8.60003e-25	20	44734371	0.0508594	0.00509969	met-d-S_HDL_CE	G	A	0.209959	TRUE	reported	99.4615
rs17380117	1.99986e-24	20	44734371	0.0509644	0.00509241	met-d-S_HDL_P	G	A	0.209959	TRUE	reported	100.158
rs2519093	7.29962e-24	9	136141870	0.0535051	0.00534461	met-d-S_HDL_CE	T	C	0.183745	TRUE	reported	100.221
rs1065853	4.60045e-24	19	45413233	0.0764712	0.00759419	met-d-S_HDL_L	T	G	0.080584	TRUE	reported	101.399
rs5157	3.90032e-24	19	45447161	0.0419698	0.00414567	met-d-S_HDL_PL	C	T	0.502347	TRUE	reported	102.491
rs4986970	1.69981e-23	16	67976320	-0.116172	0.011471	met-d-L_LDL_CE_pct	T	A	0.033916	TRUE	reported	102.565
rs34995976	1.20005e-25	20	44373183	0.102756	0.0100997	met-d-XL_HDL_FC	A	C	0.03714	TRUE	reported	103.514
rs2740488	2.70023e-25	9	107661742	-0.0473882	0.00460325	met-d-S_HDL_FC	C	A	0.265313	TRUE	reported	105.977
rs115478735	9.8992e-26	9	136149711	0.0555223	0.00534279	met-d-S_HDL_P	T	A	0.18331	TRUE	reported	107.994
rs58542926	7.10068e-27	19	19379549	-0.0804832	0.00773192	met-d-S_HDL_FC	T	C	0.074402	TRUE	reported	108.352
rs8053808	2.09991e-25	16	70174650	0.0490312	0.00470809	met-d-Pyruvate	A	G	0.304395	TRUE	reported	108.456
rs77960347	9.79941e-25	18	47109955	0.187701	0.0180084	met-d-S_HDL_C	G	A	0.013239	TRUE	reported	108.638
rs116843064	6.09958e-26	19	8429323	0.146076	0.0137945	met-d-XL_HDL_FC	A	G	0.019852	TRUE	reported	112.136
rs112875651	3.59998e-26	8	126506694	-0.0454253	0.004289	met-d-S_HDL_P	A	G	0.392383	TRUE	reported	112.172
rs72997616	1.99986e-26	11	75474195	-0.0751786	0.00708356	met-d-S_HDL_L	A	C	0.094103	TRUE	reported	112.638
rs76083992	1.20005e-25	20	44544798	0.254633	0.0239765	met-d-S_HDL_P	T	C	0.007487	TRUE	reported	112.787
rs34060476	2.60016e-27	7	73037956	-0.0644263	0.00605342	met-d-S_HDL_P	G	A	0.134803	TRUE	reported	113.273
rs76083992	4.00037e-25	20	44544798	0.255624	0.0240107	met-d-S_HDL_CE	T	C	0.007487	TRUE	reported	113.343
rs737338	2.09991e-26	19	11347657	-0.118773	0.0111124	met-d-S_HDL_PL	T	C	0.035188	TRUE	reported	114.24
rs77960347	4.49987e-26	18	47109955	0.19311	0.0180414	met-d-S_HDL_P	G	A	0.013239	TRUE	reported	114.57
rs12712940	4.60045e-27	2	21426743	-0.0548546	0.00511888	met-d-S_HDL_FC	A	C	0.195601	TRUE	reported	114.836
rs58542926	2.70023e-27	19	19379549	-0.0846525	0.00787759	met-d-S_HDL_P	T	C	0.074402	TRUE	reported	115.476
rs7256200	2.49977e-27	19	45415935	-0.0661767	0.00615458	met-d-S_HDL_PL	T	G	0.127572	TRUE	reported	115.615
rs5880	2.90001e-28	16	57015091	-0.0960833	0.0088726	met-d-S_HDL_FC	C	G	0.054989	TRUE	reported	117.272
rs9304381	4.40048e-28	18	47158234	0.0586909	0.00535279	met-d-S_HDL_C	T	C	0.818411	TRUE	reported	120.221
rs79624003	1.50003e-28	7	73012785	-0.0661444	0.00602332	met-d-S_HDL_FC	G	A	0.129834	TRUE	reported	120.591
rs111809714	7.00003e-29	19	45443647	0.0518482	0.00470691	met-d-L_LDL_CE_pct	C	T	0.308785	TRUE	reported	121.338
rs58542926	3.50026e-28	19	19379549	-0.0860108	0.00780649	met-d-S_HDL_PL	T	C	0.074402	TRUE	reported	121.393
rs11251684	2.99985e-28	10	3102379	-0.0597884	0.00542484	met-d-Pyruvate	G	C	0.821772	TRUE	reported	121.467
rs4939883	5.90065e-29	18	47167214	0.059599	0.00536158	met-d-S_HDL_P	C	T	0.819149	TRUE	reported	123.564
rs58542926	8.9002e-30	19	19379549	-0.0877595	0.00789228	met-d-L_LDL_CE_pct	T	C	0.074402	TRUE	reported	123.647
rs2965157	1.59993e-29	19	45176340	-0.126211	0.0113307	met-d-XL_HDL_FC	C	T	0.029784	TRUE	reported	124.074
rs2119690	1.39991e-30	8	19859539	0.0511633	0.0045564	met-d-S_HDL_C	A	G	0.288459	TRUE	reported	126.088
rs10889335	1.20005e-29	1	62960101	-0.0488586	0.00432933	met-d-S_HDL_P	G	A	0.355502	TRUE	reported	127.362
rs58542926	1.9002e-29	19	19379549	-0.0885908	0.00784905	met-d-S_HDL_L	T	C	0.074402	TRUE	reported	127.392
rs599839	5.79963e-30	1	109822166	0.0558394	0.0049268	met-d-L_LDL_CE_pct	A	G	0.772085	TRUE	reported	128.455
rs563290	3.50026e-33	2	21288226	0.0571169	0.00499186	met-d-XL_HDL_FC	A	G	0.819483	TRUE	reported	130.92
rs4656292	1.20005e-30	1	161194641	0.0488603	0.00426478	met-d-S_HDL_P	G	A	0.619566	TRUE	reported	131.256
rs4656292	3.69999e-31	1	161194641	0.0486612	0.00422575	met-d-S_HDL_PL	G	A	0.619566	TRUE	reported	132.604
rs4656292	1.69981e-31	1	161194641	0.0493656	0.00424852	met-d-S_HDL_L	G	A	0.619566	TRUE	reported	135.012
rs62220377	6.70039e-32	21	45722811	0.111419	0.00947941	met-d-Pyruvate	C	A	0.051861	TRUE	reported	138.152
rs5082	1.10002e-32	1	161193683	-0.0469392	0.00397375	met-d-XL_HDL_FC	A	G	0.620745	TRUE	reported	139.531
rs72997616	4.79954e-33	11	75474195	-0.0839734	0.00704629	met-d-S_HDL_PL	A	C	0.094103	TRUE	reported	142.024
rs4656292	1e-33	1	161194641	0.0511282	0.00425728	met-d-S_HDL_C	G	A	0.619566	TRUE	reported	144.23
rs7499892	8.30042e-33	16	57006590	-0.0651152	0.00538739	met-d-S_HDL_C	T	C	0.1791	TRUE	reported	146.086
rs11591147	1.80011e-35	1	55505647	-0.177244	0.0146566	met-d-XL_HDL_FC	T	G	0.017458	TRUE	reported	146.244
rs28607776	5.90065e-34	15	58575005	0.0757723	0.006205	met-d-S_HDL_CE	G	A	0.131408	TRUE	reported	149.121
rs613808	2.19989e-36	11	116710968	-0.0569063	0.00460984	met-d-S_HDL_CE	G	A	0.71631	TRUE	reported	152.387
rs1800588	7.39946e-37	15	58723675	-0.0620765	0.00502675	met-d-L_LDL_CE_pct	T	C	0.215528	TRUE	reported	152.504
rs1260326	5.50047e-36	2	27730940	-0.0525725	0.00423121	met-d-L_LDL_CE_pct	C	T	0.603982	TRUE	reported	154.379
rs12740374	5.60015e-36	1	109817590	-0.0575533	0.00462788	met-d-XL_HDL_FC	T	G	0.221059	TRUE	reported	154.659
rs2119690	1.20005e-37	8	19859539	0.0570323	0.00457125	met-d-S_HDL_CE	A	G	0.288459	TRUE	reported	155.658
rs34060476	6.89922e-39	7	73037956	-0.0772811	0.00599942	met-d-S_HDL_PL	G	A	0.134803	TRUE	reported	165.931
rs73015021	1.39991e-38	19	11192915	-0.0760176	0.0058992	met-d-XL_HDL_FC	G	A	0.120658	TRUE	reported	166.051
rs4656292	1.20005e-39	1	161194641	0.0558287	0.00427129	met-d-S_HDL_CE	G	A	0.619566	TRUE	reported	170.843
rs261291	1.39991e-40	15	58680178	-0.0572881	0.00431972	met-d-S_HDL_P	C	T	0.356084	TRUE	reported	175.88
rs34060476	2.80027e-41	7	73037956	-0.0804183	0.00603122	met-d-S_HDL_L	G	A	0.134803	TRUE	reported	177.787
rs112875651	2.29985e-40	8	126506694	-0.056824	0.00425025	met-d-S_HDL_PL	A	G	0.392383	TRUE	reported	178.745
rs5880	1.39991e-43	16	57015091	-0.112853	0.00841588	met-d-XL_HDL_FC	C	G	0.054989	TRUE	reported	179.816
rs3812316	3.40017e-41	7	73020337	-0.0832975	0.00616513	met-d-L_LDL_CE_pct	G	C	0.129264	TRUE	reported	182.549
rs112875651	8.60003e-42	8	126506694	-0.0580394	0.0042729	met-d-S_HDL_L	A	G	0.392383	TRUE	reported	184.502
rs4240624	2.49977e-42	8	9184231	0.0973034	0.00713169	met-d-S_HDL_PL	A	G	0.909226	TRUE	reported	186.153
rs9304381	4.60045e-43	18	47158234	0.0724965	0.00526314	met-d-S_HDL_FC	T	C	0.818411	TRUE	reported	189.734
rs261291	7.50067e-44	15	58680178	-0.0594828	0.00431172	met-d-S_HDL_C	C	T	0.356084	TRUE	reported	190.319
rs4240624	1.80011e-43	8	9184231	0.0992744	0.0071697	met-d-S_HDL_L	A	G	0.909226	TRUE	reported	191.722
rs4240624	6.00067e-44	8	9184231	0.0984099	0.00706307	met-d-S_HDL_FC	A	G	0.909226	TRUE	reported	194.129
rs77960347	2.60016e-43	18	47109955	0.246899	0.0177068	met-d-S_HDL_FC	G	A	0.013239	TRUE	reported	194.428
rs77960347	1.50003e-44	18	47109955	0.253391	0.0179745	met-d-S_HDL_L	G	A	0.013239	TRUE	reported	198.732
rs112875651	1.99986e-45	8	126506694	-0.0595003	0.00420935	met-d-S_HDL_FC	A	G	0.392383	TRUE	reported	199.806
rs4939883	7.89951e-46	18	47167214	0.0759491	0.0053417	met-d-S_HDL_L	C	T	0.819149	TRUE	reported	202.156
rs117026536	7.10068e-50	8	19818773	0.0925874	0.00641384	met-d-XL_HDL_FC	T	G	0.099922	TRUE	reported	208.386
rs6857	1.80011e-50	19	45392254	0.0751892	0.00512692	met-d-XL_HDL_FC	T	C	0.170748	TRUE	reported	215.079
rs1002687	8.60003e-50	1	62963737	0.0623017	0.00423595	met-d-S_HDL_FC	A	G	0.644777	TRUE	reported	216.321
rs613808	8.60003e-51	11	116710968	-0.0675886	0.00459478	met-d-S_HDL_C	G	A	0.71631	TRUE	reported	216.38
rs4841132	5.60015e-50	8	9183596	0.106668	0.00721338	met-d-S_HDL_P	G	A	0.909149	TRUE	reported	218.671
rs6074009	8.10028e-54	20	44698616	-0.0731851	0.00484947	met-d-XL_HDL_FC	T	C	0.196342	TRUE	reported	227.749
rs6857	4.60045e-52	19	45392254	0.083658	0.00551814	met-d-L_LDL_CE_pct	T	C	0.170748	TRUE	reported	229.842
rs4841132	2.80027e-53	8	9183596	0.109878	0.00722361	met-d-S_HDL_CE	G	A	0.909149	TRUE	reported	231.373
rs4841132	2.60016e-54	8	9183596	0.111138	0.00720015	met-d-S_HDL_C	G	A	0.909149	TRUE	reported	238.255
rs588136	3.40017e-55	15	58730498	-0.0781496	0.00497106	met-d-S_HDL_FC	T	C	0.787717	TRUE	reported	247.147
rs964184	1e-59	11	116648917	-0.0979745	0.00610213	met-d-L_LDL_CE_pct	C	G	0.867255	TRUE	reported	257.788
rs1532085	1.9002e-61	15	58683366	0.0692308	0.00425289	met-d-L_LDL_CE_pct	G	A	0.613957	TRUE	reported	264.991
rs2156552	4.90004e-60	18	47181668	0.087365	0.00533638	met-d-S_HDL_PL	T	A	0.821808	TRUE	reported	268.029
rs77960347	2.49977e-60	18	47109955	0.293879	0.0178781	met-d-S_HDL_PL	G	A	0.013239	TRUE	reported	270.206
rs525028	1.20005e-64	11	116705516	-0.0760382	0.00456632	met-d-S_HDL_P	A	G	0.708552	TRUE	reported	277.288
rs1002687	2.80027e-63	1	62963737	0.072026	0.00429939	met-d-S_HDL_L	A	G	0.644777	TRUE	reported	280.65
rs5880	2.99985e-66	16	57015091	-0.15316	0.00905529	met-d-L_LDL_CE_pct	C	G	0.054989	TRUE	reported	286.079
rs2070895	9.09913e-67	15	58723939	-0.0850092	0.004997	met-d-S_HDL_P	A	G	0.218687	TRUE	reported	289.41
rs11071371	3.80014e-72	15	58576226	-0.100911	0.00576104	met-d-XL_HDL_FC	T	C	0.129318	TRUE	reported	306.814
rs34062580	3.50026e-71	7	73033559	0.100856	0.00572038	met-d-XL_HDL_FC	A	G	0.130287	TRUE	reported	310.852
rs2070895	1.9002e-71	15	58723939	-0.0881158	0.00498775	met-d-S_HDL_C	A	G	0.218687	TRUE	reported	312.103
rs3764261	8.69961e-72	16	56993324	0.0765805	0.00433052	met-d-S_HDL_FC	A	C	0.324423	TRUE	reported	312.72
rs1260326	2.39994e-70	2	27730940	-0.0751909	0.00422825	met-d-S_HDL_CE	C	T	0.603982	TRUE	reported	316.235
rs7584089	1.20005e-72	2	173402900	-0.0953089	0.00528646	met-d-Pyruvate	T	C	0.190296	TRUE	reported	325.04
rs1260326	1.10002e-79	2	27730940	0.072639	0.00393055	met-d-XL_HDL_FC	C	T	0.603982	TRUE	reported	341.533
rs1065853	1.39991e-77	19	45413233	0.140136	0.00755301	met-d-S_HDL_PL	T	G	0.080584	TRUE	reported	344.238
rs1002687	4.40048e-80	1	62963737	0.0805091	0.00427634	met-d-S_HDL_PL	A	G	0.644777	TRUE	reported	354.442
rs261290	1.50003e-79	15	58678720	-0.0806298	0.00427275	met-d-S_HDL_FC	C	T	0.654642	TRUE	reported	356.103
rs2388595	1e-84	10	3138009	-0.0827514	0.00424265	met-d-Pyruvate	T	C	0.392713	TRUE	reported	380.431
rs964184	3.40017e-85	11	116648917	0.110734	0.00567016	met-d-XL_HDL_FC	C	G	0.867255	TRUE	reported	381.392
rs525028	9.79941e-90	11	116705516	-0.0898364	0.00454948	met-d-S_HDL_L	A	G	0.708552	TRUE	reported	389.925
rs525028	5.30029e-91	11	116705516	-0.0901067	0.00452553	met-d-S_HDL_PL	A	G	0.708552	TRUE	reported	396.438
rs1260326	1.80011e-87	2	27730940	-0.0841107	0.00421427	met-d-S_HDL_C	C	T	0.603982	TRUE	reported	398.344
rs525028	3.19963e-92	11	116705516	-0.0899685	0.00448147	met-d-S_HDL_FC	A	G	0.708552	TRUE	reported	403.032
rs2678379	6.79986e-97	2	21226560	0.104991	0.0051033	met-d-L_LDL_CE_pct	G	A	0.793824	TRUE	reported	423.255
rs6065906	2.09894e-103	20	44554015	0.110079	0.00521761	met-d-S_HDL_FC	C	T	0.185854	TRUE	reported	445.108
rs1260326	2.09894e-103	2	27730940	-0.0918238	0.00422161	met-d-S_HDL_P	C	T	0.603982	TRUE	reported	473.101
rs4760682	1.59956e-111	12	48512285	-0.119237	0.0053136	met-d-Pyruvate	A	C	0.81323	TRUE	reported	503.552
rs1260326	2.50035e-121	2	27730940	-0.0969761	0.00414291	met-d-S_HDL_FC	C	T	0.603982	TRUE	reported	547.922
rs261290	6.80769e-130	15	58678720	0.105046	0.00435743	met-d-S_HDL_CE	C	T	0.654642	TRUE	reported	581.163
rs1260326	9.7949e-132	2	27730940	-0.10288	0.00418319	met-d-S_HDL_PL	C	T	0.603982	TRUE	reported	604.849
rs1260326	3.1989e-137	2	27730940	-0.105463	0.00420541	met-d-S_HDL_L	C	T	0.603982	TRUE	reported	628.903
rs3764261	3.89942e-146	16	56993324	0.112839	0.00441968	met-d-L_LDL_CE_pct	A	C	0.324423	TRUE	reported	651.834
rs174554	1.79887e-155	11	61579463	-0.103437	0.00404656	met-d-XL_HDL_FC	G	A	0.341706	TRUE	reported	653.401
rs2070895	5.29663e-175	15	58723939	-0.140079	0.00500187	met-d-S_HDL_CE	A	G	0.218687	TRUE	reported	784.298
rs1065853	1.09901e-184	19	45413233	-0.220584	0.00763601	met-d-L_LDL_CE_pct	T	G	0.080584	TRUE	reported	834.478
rs6065906	4.69894e-197	20	44554015	0.154953	0.00526821	met-d-S_HDL_PL	C	T	0.185854	TRUE	reported	865.115
rs821840	1e-200	16	56993886	0.133476	0.00410992	met-d-XL_HDL_FC	G	A	0.324538	TRUE	reported	1054.73
rs139953093	1e-200	20	44559748	0.17339	0.00528909	met-d-S_HDL_L	T	G	0.186315	TRUE	reported	1074.7
rs58952297	1e-200	20	44560820	0.179047	0.00529774	met-d-S_HDL_C	T	C	0.186362	TRUE	reported	1142.23
rs261290	1e-200	15	58678720	-0.14117	0.00405063	met-d-XL_HDL_FC	C	T	0.654642	TRUE	reported	1214.62
rs58952297	1e-200	20	44560820	0.187954	0.00530718	met-d-S_HDL_P	T	C	0.186362	TRUE	reported	1254.23
rs2070895	1e-200	15	58723939	0.16784	0.0046497	met-d-XL_HDL_FC	A	G	0.218687	TRUE	reported	1302.99
rs58952297	1e-200	20	44560820	0.193677	0.00531476	met-d-S_HDL_CE	T	C	0.186362	TRUE	reported	1327.97
rs7412	1e-200	19	45412079	-0.303187	0.00709107	met-d-XL_HDL_FC	T	C	0.080658	TRUE	reported	1828.09
rs6065904	1e-200	20	44534651	-0.200597	0.00468482	met-d-XL_HDL_FC	A	G	0.214776	TRUE	reported	1833.42

## Sheet: MR analysis
id.exposure	id.outcome	method	nsnp	b	se	pval	lo_ci	up_ci	or	or_lci95	or_uci95
met-d-L_LDL_CE_pct	eGFR	MR Egger	49	0.00431556	0.00757529	0.571602	-0.010532	0.0191631	1.00432	0.989523	1.01935
met-d-L_LDL_CE_pct	eGFR	Weighted median	49	0.00797035	0.00235561	0.000715526	0.00335335	0.0125874	1.008	1.00336	1.01267
met-d-L_LDL_CE_pct	eGFR	Inverse variance weighted	49	0.00874618	0.00359579	0.0150016	0.00169844	0.0157939	1.00878	1.0017	1.01592
met-d-L_LDL_CE_pct	eGFR	Simple mode	49	0.0104242	0.00437421	0.0211735	0.00185073	0.0189976	1.01048	1.00185	1.01918
met-d-L_LDL_CE_pct	eGFR	Weighted mode	49	0.00724075	0.00232838	0.00314658	0.00267713	0.0118044	1.00727	1.00268	1.01187
met-d-Pyruvate	eGFR	MR Egger	22	-0.0153548	0.0120728	0.218018	-0.0390175	0.00830792	0.984762	0.961734	1.00834
met-d-Pyruvate	eGFR	Weighted median	22	-0.00419039	0.00306744	0.171912	-0.0102026	0.0018218	0.995818	0.989849	1.00182
met-d-Pyruvate	eGFR	Inverse variance weighted	22	0.0031845	0.00644203	0.621071	-0.00944187	0.0158109	1.00319	0.990603	1.01594
met-d-Pyruvate	eGFR	Simple mode	22	-0.00362601	0.00612309	0.560048	-0.0156273	0.00837523	0.996381	0.984494	1.00841
met-d-Pyruvate	eGFR	Weighted mode	22	-0.00578629	0.00268968	0.0432463	-0.0110581	-0.000514512	0.99423	0.989003	0.999486
met-d-S_HDL_C	eGFR	MR Egger	60	0.00869976	0.00679818	0.20574	-0.00462468	0.0220242	1.00874	0.995386	1.02227
met-d-S_HDL_C	eGFR	Weighted median	60	-0.000300398	0.00213505	0.888108	-0.0044851	0.0038843	0.9997	0.995525	1.00389
met-d-S_HDL_C	eGFR	Inverse variance weighted	60	0.00991165	0.00360895	0.00602519	0.00283811	0.0169852	1.00996	1.00284	1.01713
met-d-S_HDL_C	eGFR	Simple mode	60	0.00167654	0.0047323	0.724395	-0.00759877	0.0109519	1.00168	0.99243	1.01101
met-d-S_HDL_C	eGFR	Weighted mode	60	0.000735427	0.00212096	0.730019	-0.00342166	0.00489251	1.00074	0.996584	1.0049
met-d-S_HDL_CE	eGFR	MR Egger	54	0.00492402	0.00629971	0.437979	-0.00742342	0.0172715	1.00494	0.992604	1.01742
met-d-S_HDL_CE	eGFR	Weighted median	54	0.00462548	0.00217322	0.0333041	0.000365967	0.008885	1.00464	1.00037	1.00892
met-d-S_HDL_CE	eGFR	Inverse variance weighted	54	0.00931507	0.00358197	0.00930765	0.00229441	0.0163357	1.00936	1.0023	1.01647
met-d-S_HDL_CE	eGFR	Simple mode	54	0.00819744	0.00439459	0.0676725	-0.000415964	0.0168108	1.00823	0.999584	1.01695
met-d-S_HDL_CE	eGFR	Weighted mode	54	0.0033235	0.00152208	0.0334461	0.000340213	0.00630678	1.00333	1.00034	1.00633
met-d-S_HDL_FC	eGFR	MR Egger	61	0.00638571	0.0073333	0.387402	-0.00798756	0.020759	1.00641	0.992044	1.02098
met-d-S_HDL_FC	eGFR	Weighted median	61	-0.00135519	0.00238555	0.569977	-0.00603087	0.00332048	0.998646	0.993987	1.00333
met-d-S_HDL_FC	eGFR	Inverse variance weighted	61	0.00707946	0.0035134	0.0439056	0.000193206	0.0139657	1.0071	1.00019	1.01406
met-d-S_HDL_FC	eGFR	Simple mode	61	-0.000457819	0.00474675	0.923485	-0.00976144	0.0088458	0.999542	0.990286	1.00889
met-d-S_HDL_FC	eGFR	Weighted mode	61	-0.00401175	0.00276933	0.152646	-0.00943965	0.00141614	0.995996	0.990605	1.00142
met-d-S_HDL_L	eGFR	MR Egger	58	0.00798138	0.00653644	0.22718	-0.00483004	0.0207928	1.00801	0.995182	1.02101
met-d-S_HDL_L	eGFR	Weighted median	58	0.000140427	0.00211695	0.947111	-0.00400879	0.00428964	1.00014	0.995999	1.0043
met-d-S_HDL_L	eGFR	Inverse variance weighted	58	0.00958917	0.0035564	0.00701111	0.00261863	0.0165597	1.00964	1.00262	1.0167
met-d-S_HDL_L	eGFR	Simple mode	58	0.00593675	0.00711225	0.407359	-0.00800325	0.0198767	1.00595	0.992029	1.02008
met-d-S_HDL_L	eGFR	Weighted mode	58	-0.000839773	0.00231605	0.718253	-0.00537922	0.00369968	0.999161	0.994635	1.00371
met-d-S_HDL_P	eGFR	MR Egger	53	0.00475912	0.00637495	0.458772	-0.00773577	0.017254	1.00477	0.992294	1.0174
met-d-S_HDL_P	eGFR	Weighted median	53	-0.000282231	0.00217511	0.89676	-0.00454544	0.00398098	0.999718	0.995465	1.00399
met-d-S_HDL_P	eGFR	Inverse variance weighted	53	0.0115546	0.00351258	0.00100373	0.0046699	0.0184392	1.01162	1.00468	1.01861
met-d-S_HDL_P	eGFR	Simple mode	53	0.0113612	0.00549677	0.0437399	0.00058754	0.0221349	1.01143	1.00059	1.02238
met-d-S_HDL_P	eGFR	Weighted mode	53	0.00170317	0.00202553	0.404281	-0.00226687	0.00567321	1.0017	0.997736	1.00569
met-d-S_HDL_PL	eGFR	MR Egger	66	0.00724281	0.00659804	0.276439	-0.00568935	0.020175	1.00727	0.994327	1.02038
met-d-S_HDL_PL	eGFR	Weighted median	66	0.000536993	0.00221725	0.808634	-0.00380882	0.0048828	1.00054	0.996198	1.00489
met-d-S_HDL_PL	eGFR	Inverse variance weighted	66	0.00826815	0.00351873	0.0187859	0.00137144	0.0151649	1.0083	1.00137	1.01528
met-d-S_HDL_PL	eGFR	Simple mode	66	0.007601	0.00639953	0.239256	-0.00494207	0.0201441	1.00763	0.99507	1.02035
met-d-S_HDL_PL	eGFR	Weighted mode	66	-0.00147537	0.00223259	0.511055	-0.00585124	0.00290051	0.998526	0.994166	1.0029
met-d-XL_HDL_FC	eGFR	MR Egger	106	-0.00147629	0.00304019	0.628279	-0.00743506	0.00448248	0.998525	0.992593	1.00449
met-d-XL_HDL_FC	eGFR	Weighted median	106	-0.000259829	0.00151001	0.863382	-0.00321946	0.0026998	0.99974	0.996786	1.0027
met-d-XL_HDL_FC	eGFR	Inverse variance weighted	106	-0.00123297	0.00194334	0.525782	-0.00504193	0.00257598	0.998768	0.994971	1.00258
met-d-XL_HDL_FC	eGFR	Simple mode	106	-0.00237048	0.00325605	0.468221	-0.00875234	0.00401138	0.997632	0.991286	1.00402
met-d-XL_HDL_FC	eGFR	Weighted mode	106	-0.00152049	0.0010451	0.148687	-0.00356889	0.000527906	0.998481	0.996437	1.00053

## Sheet: pleiotropy
id.exposure	id.outcome	egger_intercept	se	pval
met-d-L_LDL_CE_pct	eGFR	0.000283065	0.000425246	0.50889
met-d-Pyruvate	eGFR	0.00107664	0.00060394	0.0898249
met-d-S_HDL_C	eGFR	7.30845e-05	0.000346308	0.833596
met-d-S_HDL_CE	eGFR	0.000314955	0.000371233	0.400102
met-d-S_HDL_FC	eGFR	4.07407e-05	0.000377063	0.914325
met-d-S_HDL_L	eGFR	0.000102047	0.000346894	0.769713
met-d-S_HDL_P	eGFR	0.000439343	0.000344834	0.208414
met-d-S_HDL_PL	eGFR	6.24243e-05	0.000338787	0.854394
met-d-XL_HDL_FC	eGFR	1.95369e-05	0.00018711	0.917042

## Sheet: heterogeneity
id.exposure	id.outcome	method	Q	Q_df	Q_pval
met-d-L_LDL_CE_pct	eGFR	MR Egger	399.247	47	2.40844e-57
met-d-L_LDL_CE_pct	eGFR	Inverse variance weighted	403.011	48	1.33577e-57
met-d-Pyruvate	eGFR	MR Egger	196.832	20	4.75792e-31
met-d-Pyruvate	eGFR	Inverse variance weighted	228.109	21	9.82816e-37
met-d-S_HDL_C	eGFR	MR Egger	592.724	58	1.1522e-89
met-d-S_HDL_C	eGFR	Inverse variance weighted	593.179	59	3.01681e-89
met-d-S_HDL_CE	eGFR	MR Egger	583.896	52	4.88931e-91
met-d-S_HDL_CE	eGFR	Inverse variance weighted	591.979	53	4.11091e-92
met-d-S_HDL_FC	eGFR	MR Egger	577.389	59	3.76255e-86
met-d-S_HDL_FC	eGFR	Inverse variance weighted	577.504	60	1.12496e-85
met-d-S_HDL_L	eGFR	MR Egger	576.931	56	1.4098e-87
met-d-S_HDL_L	eGFR	Inverse variance weighted	577.822	57	3.04206e-87
met-d-S_HDL_P	eGFR	MR Egger	471.586	51	1.91145e-69
met-d-S_HDL_P	eGFR	Inverse variance weighted	486.596	52	7.02716e-72
met-d-S_HDL_PL	eGFR	MR Egger	678.622	64	1.63747e-103
met-d-S_HDL_PL	eGFR	Inverse variance weighted	678.982	65	4.55361e-103
met-d-XL_HDL_FC	eGFR	MR Egger	669.149	104	2.11913e-83
met-d-XL_HDL_FC	eGFR	Inverse variance weighted	669.219	105	5.23978e-83
